# Supplementary material for: Expressed HNSCC variants by HPV-status in a well-characterized Michigan cohort
Source: Sci Rep. 2018 Jul 30;8:11458. doi: 10.1038/s41598-018-29599-w (PMC6065423; doi:10.1038/s41598-018-29599-w)
Supplement: Supplementary file 2 — Table S1 [file 41598_2018_29599_MOESM2_ESM.xlsx]

## Sheet: RNAnrdVarInOncoTSG_validByTCGA
UM RNA NRD mutations											TCGA HNSC somatic mutations
RNAseqID	SPORE	UM_ID	Gene	Entrez_Gene_Id	GeneType	Chromosome.x	Start_Position	End_Position	Reference_Allele.x	Tumor_Seq_Allele1.x	Center	NCBI_Build	Chromosome.y	Start_Position.y	End_Position	Strand	Variant_Classification	Variant_Type	Reference_Allele.y	Tumor_Seq_Allele1.y	Tumor_Seq_Allele2	dbSNP_RS	dbSNP_Val_Status	Tumor_Sample_Barcode.y	Matched_Norm_Sample_Barcode	Match_Norm_Seq_Allele1	Verification_Status	Validation_Status	Mutation_Status	Sequencing_Phase	Sequence_Source	Sequencer	Tumor_Sample_UUID	Matched_Norm_Sample_UUID
15912	2481	UM-P02	MTOR	2475	Oncogene	chr1	11199647	11199647	A	C	bcgsc.ca	hg19	1	11199700	11199700	+	Missense_Mutation	SNP	C	T	T	novel		TCGA-C9-A47Z-01A-11D-A24D-08	TCGA-C9-A47Z-10A-01D-A24F-08	C	Unknown	Untested	Somatic	Phase_1	WXS	Illumina HiSeq	51c452e8-d32a-44b7-b5f2-a1f15dffac08	99a11d0a-5661-4e27-8e28-9319dd418b47
15912	2481	UM-P02	MTOR	2475	Oncogene	chr1	11199647	11199647	A	C	bcgsc.ca	hg19	1	11298591	11298591	+	Missense_Mutation	SNP	G	A	A	novel		TCGA-CN-A498-01A-11D-A24D-08	TCGA-CN-A498-10A-01D-A24F-08	G	Unknown	Untested	Somatic	Phase_1	WXS	Illumina HiSeq	db8a2708-1703-4c31-acbd-004ea132ded7	19c1570e-5804-473b-9f8d-e973e802a0fd
15912	2481	UM-P02	MTOR	2475	Oncogene	chr1	11199647	11199647	A	C	bcgsc.ca	hg19	1	11187151	11187151	+	Missense_Mutation	SNP	C	T	T	novel		TCGA-CQ-5327-01A-01D-1683-08	TCGA-CQ-5327-10A-01D-1683-08	C	Unknown	Untested	Somatic	Phase_1	WXS	Illumina HiSeq	da19d7bc-9748-4cd4-bd54-4792894838f0	1f1bed30-9b6d-4a36-9a45-5ee31005bd34
15912	2481	UM-P02	MTOR	2475	Oncogene	chr1	11199647	11199647	A	C	bcgsc.ca	hg19	1	11206848	11206848	+	Missense_Mutation	SNP	C	A	A	novel		TCGA-CR-7388-01A-11D-2012-08	TCGA-CR-7388-10A-01D-2013-08	C	Unknown	Untested	Somatic	Phase_1	WXS	Illumina HiSeq	3eddb2ad-6c75-4ae7-9d27-8ec0e7b4aa55	1092f9db-c4fe-4d73-90ec-c522795f24e3
15912	2481	UM-P02	MTOR	2475	Oncogene	chr1	11199647	11199647	A	C	bcgsc.ca	hg19	1	11297982	11297982	+	Missense_Mutation	SNP	T	C	C	novel		TCGA-CV-5966-01A-11D-1683-08	TCGA-CV-5966-10A-01D-1870-08	T	Unknown	Untested	Somatic	Phase_1	WXS	Illumina HiSeq	24ad5336-f5ee-49c0-a176-48411285fbe8	3c2e0c46-e5df-40b0-bf0c-8b41f7f8beb6
15912	2481	UM-P02	MTOR	2475	Oncogene	chr1	11199647	11199647	A	C	bcgsc.ca	hg19	1	11298657	11298657	+	Missense_Mutation	SNP	A	G	G	novel		TCGA-CV-6933-01A-11D-1912-08	TCGA-CV-6933-10A-01D-1912-08	A	Unknown	Untested	Somatic	Phase_1	WXS	Illumina HiSeq	8ef4b02e-4d34-4d58-aa2d-65a7f73982d5	dfa4a23b-1955-4187-a694-d6e89adb396b
15912	2481	UM-P02	MTOR	2475	Oncogene	chr1	11199647	11199647	A	C	bcgsc.ca	hg19	1	11186691	11186691	+	Missense_Mutation	SNP	A	T	T	novel		TCGA-DQ-7588-01A-11D-2078-08	TCGA-DQ-7588-10B-01D-2078-08	A	Unknown	Untested	Somatic	Phase_1	WXS	Illumina HiSeq	6aad9b01-6a99-4f21-955f-7938af25a188	2805f3b2-5a20-4124-a730-3bb6ea20ffc0
15912	2481	UM-P02	MTOR	2475	Oncogene	chr1	11199647	11199647	A	C	bcgsc.ca	hg19	1	11189816	11189816	+	Missense_Mutation	SNP	T	C	C	novel		TCGA-F7-A624-01A-22D-A30E-08	TCGA-F7-A624-10A-01D-A30H-08	T	Unknown	Untested	Somatic	Phase_1	WXS	Illumina HiSeq	e11fa84c-c4e9-41bc-8b46-48be0444880a	91726c6b-a3b7-4cbc-9e8f-990a0824147e
15912	2481	UM-P02	MTOR	2475	Oncogene	chr1	11199647	11199647	A	C	bcgsc.ca	hg19	1	11288856	11288856	+	Missense_Mutation	SNP	G	A	A	novel		TCGA-TN-A7HL-01A-11D-A34J-08	TCGA-TN-A7HL-10A-01D-A34M-08	G	Unknown	Untested	Somatic	Phase_1	WXS	Illumina HiSeq	8928f33c-515b-49b4-ab24-c99d8c12c35a	cd211e89-63f7-44f0-8a76-51703ae45112
36317	3391	UM-N15	NOTCH2	4853	Tumor_supressor	chr1	120548095	120548095	C	A	bcgsc.ca	hg19	1	120502074	120502074	+	Frame_Shift_Del	DEL	T	-	-	novel		TCGA-BA-6870-01A-11D-1870-08	TCGA-BA-6870-10A-01D-1870-08	T	Unknown	Untested	Somatic	Phase_1	WXS	Illumina HiSeq	2fdd3f42-cb2f-4faf-8a47-b8bfee058265	7a53ffac-dad3-4e36-b077-c29fc66c6a42
36317	3391	UM-N15	NOTCH2	4853	Tumor_supressor	chr1	120548095	120548095	C	A	bcgsc.ca	hg19	1	120510064	120510064	+	Missense_Mutation	SNP	C	G	G	novel		TCGA-CN-4726-01A-01D-1434-08	TCGA-CN-4726-10A-01D-1434-08	C	Unknown	Untested	Somatic	Phase_1	WXS	Illumina HiSeq	2201e681-a727-4fd2-adec-cbcb543b2232	8aec558c-7b7e-47dd-b84f-db6dabacbd12
36317	3391	UM-N15	NOTCH2	4853	Tumor_supressor	chr1	120548095	120548095	C	A	bcgsc.ca	hg19	1	120462937	120462937	+	Missense_Mutation	SNP	G	C	C	novel		TCGA-CN-4727-01A-01D-1434-08	TCGA-CN-4727-10A-01D-1434-08	G	Unknown	Untested	Somatic	Phase_1	WXS	Illumina HiSeq	b24fc60a-fe83-4743-a6d3-d90b807412e1	53489efb-ec71-4932-9980-aaacd8347b17
36317	3391	UM-N15	NOTCH2	4853	Tumor_supressor	chr1	120548095	120548095	C	A	bcgsc.ca	hg19	1	120478097	120478097	+	Missense_Mutation	SNP	C	A	A	novel		TCGA-CN-6010-01A-11D-1683-08	TCGA-CN-6010-10A-01D-1683-08	C	Unknown	Untested	Somatic	Phase_1	WXS	Illumina HiSeq	2d9693f3-0917-42be-97b8-4dc15cc4d3f6	0aca8971-6bab-418e-a861-c266e085532e
36317	3391	UM-N15	NOTCH2	4853	Tumor_supressor	chr1	120548095	120548095	C	A	bcgsc.ca	hg19	1	120466368	120466368	+	Frame_Shift_Del	DEL	T	-	-	novel		TCGA-CN-6018-01A-11D-1683-08	TCGA-CN-6018-10A-01D-1683-08	T	Unknown	Untested	Somatic	Phase_1	WXS	Illumina HiSeq	33815edd-bb4f-4f05-bc82-94eafe423652	f3b1312a-5ef1-4312-811e-223f4f4cb997
36317	3391	UM-N15	NOTCH2	4853	Tumor_supressor	chr1	120548095	120548095	C	A	bcgsc.ca	hg19	1	120512221	120512221	+	Missense_Mutation	SNP	C	A	A	novel		TCGA-CN-6989-01A-11D-1912-08	TCGA-CN-6989-10A-01D-1912-08	C	Unknown	Untested	Somatic	Phase_1	WXS	Illumina HiSeq	61cd2198-d85e-4eae-b9c6-e36be372595b	ac954060-b4d9-4a3c-8922-a7dcb8d79074
36317	3391	UM-N15	NOTCH2	4853	Tumor_supressor	chr1	120548095	120548095	C	A	bcgsc.ca	hg19	1	120468088	120468088	+	Missense_Mutation	SNP	C	G	G	novel		TCGA-CN-A498-01A-11D-A24D-08	TCGA-CN-A498-10A-01D-A24F-08	C	Unknown	Untested	Somatic	Phase_1	WXS	Illumina HiSeq	db8a2708-1703-4c31-acbd-004ea132ded7	19c1570e-5804-473b-9f8d-e973e802a0fd
36317	3391	UM-N15	NOTCH2	4853	Tumor_supressor	chr1	120548095	120548095	C	A	bcgsc.ca	hg19	1	120462868	120462868	+	Silent	SNP	C	G	G	novel		TCGA-CR-6484-01A-11D-1870-08	TCGA-CR-6484-10A-01D-1870-08	C	Unknown	Untested	Somatic	Phase_1	WXS	Illumina HiSeq	e72df726-1575-4789-afac-3b15a7643401	b0fa7dd3-58da-45b8-bff4-1d665e21df9f
36317	3391	UM-N15	NOTCH2	4853	Tumor_supressor	chr1	120548095	120548095	C	A	bcgsc.ca	hg19	1	120480557	120480557	+	Missense_Mutation	SNP	C	T	T	novel		TCGA-CR-7394-01A-11D-2012-08	TCGA-CR-7394-10A-01D-2013-08	C	Unknown	Untested	Somatic	Phase_1	WXS	Illumina HiSeq	1fe9a612-4c9a-432d-b175-e1d8bdbc7c56	0ffafc82-f74d-4ed7-8a93-cf6cb4b4c6ca
36317	3391	UM-N15	NOTCH2	4853	Tumor_supressor	chr1	120548095	120548095	C	A	bcgsc.ca	hg19	1	120458562	120458562	+	Missense_Mutation	SNP	C	G	G	novel		TCGA-CV-6937-01A-11D-2012-08	TCGA-CV-6937-10A-01D-2013-08	C	Unknown	Untested	Somatic	Phase_1	WXS	Illumina HiSeq	1c78a20e-150f-4c12-8abe-b941f90e730f	9d1e96e0-810f-4f72-a622-c95907643627
36317	3391	UM-N15	NOTCH2	4853	Tumor_supressor	chr1	120548095	120548095	C	A	bcgsc.ca	hg19	1	120480487	120480487	+	Frame_Shift_Del	DEL	G	-	-	novel		TCGA-CV-7427-01A-11D-2078-08	TCGA-CV-7427-10A-01D-2078-08	G	Unknown	Untested	Somatic	Phase_1	WXS	Illumina HiSeq	3fdb4698-4a38-4a81-a403-d1ce5568c225	01aea99d-e331-4b02-a0cd-e9df66a08d9c
36317	3391	UM-N15	NOTCH2	4853	Tumor_supressor	chr1	120548095	120548095	C	A	bcgsc.ca	hg19	1	120467945	120467945	+	Silent	SNP	C	T	T	novel		TCGA-CV-7437-01A-21D-2129-08	TCGA-CV-7437-10A-01D-2129-08	C	Unknown	Untested	Somatic	Phase_1	WXS	Illumina HiSeq	53413980-80cc-4c73-8bb6-31a01d6df86e	8e46f3c1-520c-4518-a734-4579dfcd97a3
36317	3391	UM-N15	NOTCH2	4853	Tumor_supressor	chr1	120548095	120548095	C	A	bcgsc.ca	hg19	1	120512305	120512305	+	Missense_Mutation	SNP	C	T	T	novel		TCGA-CV-7568-01A-11D-2229-08	TCGA-CV-7568-10A-01D-2229-08	C	Unknown	Untested	Somatic	Phase_1	WXS	Illumina HiSeq	f24774e4-d8fc-4702-a0e2-98fecfce3515	6984db85-4f5b-48c5-bc22-3bc30b159b89
36317	3391	UM-N15	NOTCH2	4853	Tumor_supressor	chr1	120548095	120548095	C	A	bcgsc.ca	hg19	1	120510130	120510130	+	Missense_Mutation	SNP	C	A	A	novel		TCGA-CV-A45P-01A-11D-A24D-08	TCGA-CV-A45P-10A-01D-A24F-08	C	Unknown	Untested	Somatic	Phase_1	WXS	Illumina HiSeq	f549e1c1-2f03-406b-9e53-a168ab563497	103eab8b-efd9-419d-b67e-067ad130dd6f
36317	3391	UM-N15	NOTCH2	4853	Tumor_supressor	chr1	120548095	120548095	C	A	bcgsc.ca	hg19	1	120464983	120464983	+	Frame_Shift_Del	DEL	C	-	-	novel		TCGA-CX-A4AQ-01A-11D-A25D-08	TCGA-CX-A4AQ-10A-01D-A25E-08	C	Unknown	Untested	Somatic	Phase_1	WXS	Illumina HiSeq	a5978c70-1a43-4ba1-9891-97eac8d1aac4	ce1d99b6-5d2c-4a25-8942-0d1a31d0457d
36317	3391	UM-N15	NOTCH2	4853	Tumor_supressor	chr1	120548095	120548095	C	A	bcgsc.ca	hg19	1	120460319	120460319	+	Frame_Shift_Del	DEL	T	-	-	novel		TCGA-F7-A624-01A-22D-A30E-08	TCGA-F7-A624-10A-01D-A30H-08	T	Unknown	Untested	Somatic	Phase_1	WXS	Illumina HiSeq	e11fa84c-c4e9-41bc-8b46-48be0444880a	91726c6b-a3b7-4cbc-9e8f-990a0824147e
36317	3391	UM-N15	NOTCH2	4853	Tumor_supressor	chr1	120548095	120548095	C	A	bcgsc.ca	hg19	1	120491110	120491110	+	Silent	SNP	G	A	A	novel		TCGA-IQ-A6SG-01A-12D-A34J-08	TCGA-IQ-A6SG-10A-01D-A34M-08	G	Unknown	Untested	Somatic	Phase_1	WXS	Illumina HiSeq	09d1b40f-c5c2-49e7-bc2a-8a076ba59658	7f6c4b53-f204-4f74-a112-83d89e542313
36317	3391	UM-N15	NOTCH2	4853	Tumor_supressor	chr1	120548095	120548095	C	A	bcgsc.ca	hg19	1	120458296	120458296	+	Missense_Mutation	SNP	C	G	G	novel		TCGA-MT-A67A-01A-11D-A30E-08	TCGA-MT-A67A-10A-01D-A30H-08	C	Unknown	Untested	Somatic	Phase_1	WXS	Illumina HiSeq	33a8bef3-7919-41be-9426-a39fb63a9676	b6949f79-72e5-4c80-87a8-d937e41579cb
36317	3391	UM-N15	NOTCH2	4853	Tumor_supressor	chr1	120548095	120548095	C	A	bcgsc.ca	hg19	1	120510760	120510760	+	Missense_Mutation	SNP	T	G	G	novel		TCGA-P3-A6SX-01A-11D-A34J-08	TCGA-P3-A6SX-10A-01D-A34M-08	T	Unknown	Untested	Somatic	Phase_1	WXS	Illumina HiSeq	cd5dcc9c-1174-4393-bce7-56618c12275e	8f61840b-3fe7-40a7-9c5d-36d935dfc881
36317	3391	UM-N15	NOTCH2	4853	Tumor_supressor	chr1	120548095	120548095	C	A	bcgsc.ca	hg19	1	120479962	120479962	+	Silent	SNP	G	A	A	novel		TCGA-TN-A7HL-01A-11D-A34J-08	TCGA-TN-A7HL-10A-01D-A34M-08	G	Unknown	Untested	Somatic	Phase_1	WXS	Illumina HiSeq	8928f33c-515b-49b4-ab24-c99d8c12c35a	cd211e89-63f7-44f0-8a76-51703ae45112
36321	3448	UM-P18	NOTCH2	4853	Tumor_supressor	chr1	120548095	120548095	C	A	bcgsc.ca	hg19	1	120502074	120502074	+	Frame_Shift_Del	DEL	T	-	-	novel		TCGA-BA-6870-01A-11D-1870-08	TCGA-BA-6870-10A-01D-1870-08	T	Unknown	Untested	Somatic	Phase_1	WXS	Illumina HiSeq	2fdd3f42-cb2f-4faf-8a47-b8bfee058265	7a53ffac-dad3-4e36-b077-c29fc66c6a42
36321	3448	UM-P18	NOTCH2	4853	Tumor_supressor	chr1	120548095	120548095	C	A	bcgsc.ca	hg19	1	120510064	120510064	+	Missense_Mutation	SNP	C	G	G	novel		TCGA-CN-4726-01A-01D-1434-08	TCGA-CN-4726-10A-01D-1434-08	C	Unknown	Untested	Somatic	Phase_1	WXS	Illumina HiSeq	2201e681-a727-4fd2-adec-cbcb543b2232	8aec558c-7b7e-47dd-b84f-db6dabacbd12
36321	3448	UM-P18	NOTCH2	4853	Tumor_supressor	chr1	120548095	120548095	C	A	bcgsc.ca	hg19	1	120462937	120462937	+	Missense_Mutation	SNP	G	C	C	novel		TCGA-CN-4727-01A-01D-1434-08	TCGA-CN-4727-10A-01D-1434-08	G	Unknown	Untested	Somatic	Phase_1	WXS	Illumina HiSeq	b24fc60a-fe83-4743-a6d3-d90b807412e1	53489efb-ec71-4932-9980-aaacd8347b17
36321	3448	UM-P18	NOTCH2	4853	Tumor_supressor	chr1	120548095	120548095	C	A	bcgsc.ca	hg19	1	120478097	120478097	+	Missense_Mutation	SNP	C	A	A	novel		TCGA-CN-6010-01A-11D-1683-08	TCGA-CN-6010-10A-01D-1683-08	C	Unknown	Untested	Somatic	Phase_1	WXS	Illumina HiSeq	2d9693f3-0917-42be-97b8-4dc15cc4d3f6	0aca8971-6bab-418e-a861-c266e085532e
36321	3448	UM-P18	NOTCH2	4853	Tumor_supressor	chr1	120548095	120548095	C	A	bcgsc.ca	hg19	1	120466368	120466368	+	Frame_Shift_Del	DEL	T	-	-	novel		TCGA-CN-6018-01A-11D-1683-08	TCGA-CN-6018-10A-01D-1683-08	T	Unknown	Untested	Somatic	Phase_1	WXS	Illumina HiSeq	33815edd-bb4f-4f05-bc82-94eafe423652	f3b1312a-5ef1-4312-811e-223f4f4cb997
36321	3448	UM-P18	NOTCH2	4853	Tumor_supressor	chr1	120548095	120548095	C	A	bcgsc.ca	hg19	1	120512221	120512221	+	Missense_Mutation	SNP	C	A	A	novel		TCGA-CN-6989-01A-11D-1912-08	TCGA-CN-6989-10A-01D-1912-08	C	Unknown	Untested	Somatic	Phase_1	WXS	Illumina HiSeq	61cd2198-d85e-4eae-b9c6-e36be372595b	ac954060-b4d9-4a3c-8922-a7dcb8d79074
36321	3448	UM-P18	NOTCH2	4853	Tumor_supressor	chr1	120548095	120548095	C	A	bcgsc.ca	hg19	1	120468088	120468088	+	Missense_Mutation	SNP	C	G	G	novel		TCGA-CN-A498-01A-11D-A24D-08	TCGA-CN-A498-10A-01D-A24F-08	C	Unknown	Untested	Somatic	Phase_1	WXS	Illumina HiSeq	db8a2708-1703-4c31-acbd-004ea132ded7	19c1570e-5804-473b-9f8d-e973e802a0fd
36321	3448	UM-P18	NOTCH2	4853	Tumor_supressor	chr1	120548095	120548095	C	A	bcgsc.ca	hg19	1	120462868	120462868	+	Silent	SNP	C	G	G	novel		TCGA-CR-6484-01A-11D-1870-08	TCGA-CR-6484-10A-01D-1870-08	C	Unknown	Untested	Somatic	Phase_1	WXS	Illumina HiSeq	e72df726-1575-4789-afac-3b15a7643401	b0fa7dd3-58da-45b8-bff4-1d665e21df9f
36321	3448	UM-P18	NOTCH2	4853	Tumor_supressor	chr1	120548095	120548095	C	A	bcgsc.ca	hg19	1	120480557	120480557	+	Missense_Mutation	SNP	C	T	T	novel		TCGA-CR-7394-01A-11D-2012-08	TCGA-CR-7394-10A-01D-2013-08	C	Unknown	Untested	Somatic	Phase_1	WXS	Illumina HiSeq	1fe9a612-4c9a-432d-b175-e1d8bdbc7c56	0ffafc82-f74d-4ed7-8a93-cf6cb4b4c6ca
36321	3448	UM-P18	NOTCH2	4853	Tumor_supressor	chr1	120548095	120548095	C	A	bcgsc.ca	hg19	1	120458562	120458562	+	Missense_Mutation	SNP	C	G	G	novel		TCGA-CV-6937-01A-11D-2012-08	TCGA-CV-6937-10A-01D-2013-08	C	Unknown	Untested	Somatic	Phase_1	WXS	Illumina HiSeq	1c78a20e-150f-4c12-8abe-b941f90e730f	9d1e96e0-810f-4f72-a622-c95907643627
36321	3448	UM-P18	NOTCH2	4853	Tumor_supressor	chr1	120548095	120548095	C	A	bcgsc.ca	hg19	1	120480487	120480487	+	Frame_Shift_Del	DEL	G	-	-	novel		TCGA-CV-7427-01A-11D-2078-08	TCGA-CV-7427-10A-01D-2078-08	G	Unknown	Untested	Somatic	Phase_1	WXS	Illumina HiSeq	3fdb4698-4a38-4a81-a403-d1ce5568c225	01aea99d-e331-4b02-a0cd-e9df66a08d9c
36321	3448	UM-P18	NOTCH2	4853	Tumor_supressor	chr1	120548095	120548095	C	A	bcgsc.ca	hg19	1	120467945	120467945	+	Silent	SNP	C	T	T	novel		TCGA-CV-7437-01A-21D-2129-08	TCGA-CV-7437-10A-01D-2129-08	C	Unknown	Untested	Somatic	Phase_1	WXS	Illumina HiSeq	53413980-80cc-4c73-8bb6-31a01d6df86e	8e46f3c1-520c-4518-a734-4579dfcd97a3
36321	3448	UM-P18	NOTCH2	4853	Tumor_supressor	chr1	120548095	120548095	C	A	bcgsc.ca	hg19	1	120512305	120512305	+	Missense_Mutation	SNP	C	T	T	novel		TCGA-CV-7568-01A-11D-2229-08	TCGA-CV-7568-10A-01D-2229-08	C	Unknown	Untested	Somatic	Phase_1	WXS	Illumina HiSeq	f24774e4-d8fc-4702-a0e2-98fecfce3515	6984db85-4f5b-48c5-bc22-3bc30b159b89
36321	3448	UM-P18	NOTCH2	4853	Tumor_supressor	chr1	120548095	120548095	C	A	bcgsc.ca	hg19	1	120510130	120510130	+	Missense_Mutation	SNP	C	A	A	novel		TCGA-CV-A45P-01A-11D-A24D-08	TCGA-CV-A45P-10A-01D-A24F-08	C	Unknown	Untested	Somatic	Phase_1	WXS	Illumina HiSeq	f549e1c1-2f03-406b-9e53-a168ab563497	103eab8b-efd9-419d-b67e-067ad130dd6f
36321	3448	UM-P18	NOTCH2	4853	Tumor_supressor	chr1	120548095	120548095	C	A	bcgsc.ca	hg19	1	120464983	120464983	+	Frame_Shift_Del	DEL	C	-	-	novel		TCGA-CX-A4AQ-01A-11D-A25D-08	TCGA-CX-A4AQ-10A-01D-A25E-08	C	Unknown	Untested	Somatic	Phase_1	WXS	Illumina HiSeq	a5978c70-1a43-4ba1-9891-97eac8d1aac4	ce1d99b6-5d2c-4a25-8942-0d1a31d0457d
36321	3448	UM-P18	NOTCH2	4853	Tumor_supressor	chr1	120548095	120548095	C	A	bcgsc.ca	hg19	1	120460319	120460319	+	Frame_Shift_Del	DEL	T	-	-	novel		TCGA-F7-A624-01A-22D-A30E-08	TCGA-F7-A624-10A-01D-A30H-08	T	Unknown	Untested	Somatic	Phase_1	WXS	Illumina HiSeq	e11fa84c-c4e9-41bc-8b46-48be0444880a	91726c6b-a3b7-4cbc-9e8f-990a0824147e
36321	3448	UM-P18	NOTCH2	4853	Tumor_supressor	chr1	120548095	120548095	C	A	bcgsc.ca	hg19	1	120491110	120491110	+	Silent	SNP	G	A	A	novel		TCGA-IQ-A6SG-01A-12D-A34J-08	TCGA-IQ-A6SG-10A-01D-A34M-08	G	Unknown	Untested	Somatic	Phase_1	WXS	Illumina HiSeq	09d1b40f-c5c2-49e7-bc2a-8a076ba59658	7f6c4b53-f204-4f74-a112-83d89e542313
36321	3448	UM-P18	NOTCH2	4853	Tumor_supressor	chr1	120548095	120548095	C	A	bcgsc.ca	hg19	1	120458296	120458296	+	Missense_Mutation	SNP	C	G	G	novel		TCGA-MT-A67A-01A-11D-A30E-08	TCGA-MT-A67A-10A-01D-A30H-08	C	Unknown	Untested	Somatic	Phase_1	WXS	Illumina HiSeq	33a8bef3-7919-41be-9426-a39fb63a9676	b6949f79-72e5-4c80-87a8-d937e41579cb
36321	3448	UM-P18	NOTCH2	4853	Tumor_supressor	chr1	120548095	120548095	C	A	bcgsc.ca	hg19	1	120510760	120510760	+	Missense_Mutation	SNP	T	G	G	novel		TCGA-P3-A6SX-01A-11D-A34J-08	TCGA-P3-A6SX-10A-01D-A34M-08	T	Unknown	Untested	Somatic	Phase_1	WXS	Illumina HiSeq	cd5dcc9c-1174-4393-bce7-56618c12275e	8f61840b-3fe7-40a7-9c5d-36d935dfc881
36321	3448	UM-P18	NOTCH2	4853	Tumor_supressor	chr1	120548095	120548095	C	A	bcgsc.ca	hg19	1	120479962	120479962	+	Silent	SNP	G	A	A	novel		TCGA-TN-A7HL-01A-11D-A34J-08	TCGA-TN-A7HL-10A-01D-A34M-08	G	Unknown	Untested	Somatic	Phase_1	WXS	Illumina HiSeq	8928f33c-515b-49b4-ab24-c99d8c12c35a	cd211e89-63f7-44f0-8a76-51703ae45112
36303	2570	UM-N10	NOTCH2	4853	Tumor_supressor	chr1	120572547	120572547	T	C	bcgsc.ca	hg19	1	120502074	120502074	+	Frame_Shift_Del	DEL	T	-	-	novel		TCGA-BA-6870-01A-11D-1870-08	TCGA-BA-6870-10A-01D-1870-08	T	Unknown	Untested	Somatic	Phase_1	WXS	Illumina HiSeq	2fdd3f42-cb2f-4faf-8a47-b8bfee058265	7a53ffac-dad3-4e36-b077-c29fc66c6a42
36303	2570	UM-N10	NOTCH2	4853	Tumor_supressor	chr1	120572547	120572547	T	C	bcgsc.ca	hg19	1	120510064	120510064	+	Missense_Mutation	SNP	C	G	G	novel		TCGA-CN-4726-01A-01D-1434-08	TCGA-CN-4726-10A-01D-1434-08	C	Unknown	Untested	Somatic	Phase_1	WXS	Illumina HiSeq	2201e681-a727-4fd2-adec-cbcb543b2232	8aec558c-7b7e-47dd-b84f-db6dabacbd12
36303	2570	UM-N10	NOTCH2	4853	Tumor_supressor	chr1	120572547	120572547	T	C	bcgsc.ca	hg19	1	120462937	120462937	+	Missense_Mutation	SNP	G	C	C	novel		TCGA-CN-4727-01A-01D-1434-08	TCGA-CN-4727-10A-01D-1434-08	G	Unknown	Untested	Somatic	Phase_1	WXS	Illumina HiSeq	b24fc60a-fe83-4743-a6d3-d90b807412e1	53489efb-ec71-4932-9980-aaacd8347b17
36303	2570	UM-N10	NOTCH2	4853	Tumor_supressor	chr1	120572547	120572547	T	C	bcgsc.ca	hg19	1	120478097	120478097	+	Missense_Mutation	SNP	C	A	A	novel		TCGA-CN-6010-01A-11D-1683-08	TCGA-CN-6010-10A-01D-1683-08	C	Unknown	Untested	Somatic	Phase_1	WXS	Illumina HiSeq	2d9693f3-0917-42be-97b8-4dc15cc4d3f6	0aca8971-6bab-418e-a861-c266e085532e
36303	2570	UM-N10	NOTCH2	4853	Tumor_supressor	chr1	120572547	120572547	T	C	bcgsc.ca	hg19	1	120466368	120466368	+	Frame_Shift_Del	DEL	T	-	-	novel		TCGA-CN-6018-01A-11D-1683-08	TCGA-CN-6018-10A-01D-1683-08	T	Unknown	Untested	Somatic	Phase_1	WXS	Illumina HiSeq	33815edd-bb4f-4f05-bc82-94eafe423652	f3b1312a-5ef1-4312-811e-223f4f4cb997
36303	2570	UM-N10	NOTCH2	4853	Tumor_supressor	chr1	120572547	120572547	T	C	bcgsc.ca	hg19	1	120512221	120512221	+	Missense_Mutation	SNP	C	A	A	novel		TCGA-CN-6989-01A-11D-1912-08	TCGA-CN-6989-10A-01D-1912-08	C	Unknown	Untested	Somatic	Phase_1	WXS	Illumina HiSeq	61cd2198-d85e-4eae-b9c6-e36be372595b	ac954060-b4d9-4a3c-8922-a7dcb8d79074
36303	2570	UM-N10	NOTCH2	4853	Tumor_supressor	chr1	120572547	120572547	T	C	bcgsc.ca	hg19	1	120468088	120468088	+	Missense_Mutation	SNP	C	G	G	novel		TCGA-CN-A498-01A-11D-A24D-08	TCGA-CN-A498-10A-01D-A24F-08	C	Unknown	Untested	Somatic	Phase_1	WXS	Illumina HiSeq	db8a2708-1703-4c31-acbd-004ea132ded7	19c1570e-5804-473b-9f8d-e973e802a0fd
36303	2570	UM-N10	NOTCH2	4853	Tumor_supressor	chr1	120572547	120572547	T	C	bcgsc.ca	hg19	1	120462868	120462868	+	Silent	SNP	C	G	G	novel		TCGA-CR-6484-01A-11D-1870-08	TCGA-CR-6484-10A-01D-1870-08	C	Unknown	Untested	Somatic	Phase_1	WXS	Illumina HiSeq	e72df726-1575-4789-afac-3b15a7643401	b0fa7dd3-58da-45b8-bff4-1d665e21df9f
36303	2570	UM-N10	NOTCH2	4853	Tumor_supressor	chr1	120572547	120572547	T	C	bcgsc.ca	hg19	1	120480557	120480557	+	Missense_Mutation	SNP	C	T	T	novel		TCGA-CR-7394-01A-11D-2012-08	TCGA-CR-7394-10A-01D-2013-08	C	Unknown	Untested	Somatic	Phase_1	WXS	Illumina HiSeq	1fe9a612-4c9a-432d-b175-e1d8bdbc7c56	0ffafc82-f74d-4ed7-8a93-cf6cb4b4c6ca
36303	2570	UM-N10	NOTCH2	4853	Tumor_supressor	chr1	120572547	120572547	T	C	bcgsc.ca	hg19	1	120458562	120458562	+	Missense_Mutation	SNP	C	G	G	novel		TCGA-CV-6937-01A-11D-2012-08	TCGA-CV-6937-10A-01D-2013-08	C	Unknown	Untested	Somatic	Phase_1	WXS	Illumina HiSeq	1c78a20e-150f-4c12-8abe-b941f90e730f	9d1e96e0-810f-4f72-a622-c95907643627
36303	2570	UM-N10	NOTCH2	4853	Tumor_supressor	chr1	120572547	120572547	T	C	bcgsc.ca	hg19	1	120480487	120480487	+	Frame_Shift_Del	DEL	G	-	-	novel		TCGA-CV-7427-01A-11D-2078-08	TCGA-CV-7427-10A-01D-2078-08	G	Unknown	Untested	Somatic	Phase_1	WXS	Illumina HiSeq	3fdb4698-4a38-4a81-a403-d1ce5568c225	01aea99d-e331-4b02-a0cd-e9df66a08d9c
36303	2570	UM-N10	NOTCH2	4853	Tumor_supressor	chr1	120572547	120572547	T	C	bcgsc.ca	hg19	1	120467945	120467945	+	Silent	SNP	C	T	T	novel		TCGA-CV-7437-01A-21D-2129-08	TCGA-CV-7437-10A-01D-2129-08	C	Unknown	Untested	Somatic	Phase_1	WXS	Illumina HiSeq	53413980-80cc-4c73-8bb6-31a01d6df86e	8e46f3c1-520c-4518-a734-4579dfcd97a3
36303	2570	UM-N10	NOTCH2	4853	Tumor_supressor	chr1	120572547	120572547	T	C	bcgsc.ca	hg19	1	120512305	120512305	+	Missense_Mutation	SNP	C	T	T	novel		TCGA-CV-7568-01A-11D-2229-08	TCGA-CV-7568-10A-01D-2229-08	C	Unknown	Untested	Somatic	Phase_1	WXS	Illumina HiSeq	f24774e4-d8fc-4702-a0e2-98fecfce3515	6984db85-4f5b-48c5-bc22-3bc30b159b89
36303	2570	UM-N10	NOTCH2	4853	Tumor_supressor	chr1	120572547	120572547	T	C	bcgsc.ca	hg19	1	120510130	120510130	+	Missense_Mutation	SNP	C	A	A	novel		TCGA-CV-A45P-01A-11D-A24D-08	TCGA-CV-A45P-10A-01D-A24F-08	C	Unknown	Untested	Somatic	Phase_1	WXS	Illumina HiSeq	f549e1c1-2f03-406b-9e53-a168ab563497	103eab8b-efd9-419d-b67e-067ad130dd6f
36303	2570	UM-N10	NOTCH2	4853	Tumor_supressor	chr1	120572547	120572547	T	C	bcgsc.ca	hg19	1	120464983	120464983	+	Frame_Shift_Del	DEL	C	-	-	novel		TCGA-CX-A4AQ-01A-11D-A25D-08	TCGA-CX-A4AQ-10A-01D-A25E-08	C	Unknown	Untested	Somatic	Phase_1	WXS	Illumina HiSeq	a5978c70-1a43-4ba1-9891-97eac8d1aac4	ce1d99b6-5d2c-4a25-8942-0d1a31d0457d
36303	2570	UM-N10	NOTCH2	4853	Tumor_supressor	chr1	120572547	120572547	T	C	bcgsc.ca	hg19	1	120460319	120460319	+	Frame_Shift_Del	DEL	T	-	-	novel		TCGA-F7-A624-01A-22D-A30E-08	TCGA-F7-A624-10A-01D-A30H-08	T	Unknown	Untested	Somatic	Phase_1	WXS	Illumina HiSeq	e11fa84c-c4e9-41bc-8b46-48be0444880a	91726c6b-a3b7-4cbc-9e8f-990a0824147e
36303	2570	UM-N10	NOTCH2	4853	Tumor_supressor	chr1	120572547	120572547	T	C	bcgsc.ca	hg19	1	120491110	120491110	+	Silent	SNP	G	A	A	novel		TCGA-IQ-A6SG-01A-12D-A34J-08	TCGA-IQ-A6SG-10A-01D-A34M-08	G	Unknown	Untested	Somatic	Phase_1	WXS	Illumina HiSeq	09d1b40f-c5c2-49e7-bc2a-8a076ba59658	7f6c4b53-f204-4f74-a112-83d89e542313
36303	2570	UM-N10	NOTCH2	4853	Tumor_supressor	chr1	120572547	120572547	T	C	bcgsc.ca	hg19	1	120458296	120458296	+	Missense_Mutation	SNP	C	G	G	novel		TCGA-MT-A67A-01A-11D-A30E-08	TCGA-MT-A67A-10A-01D-A30H-08	C	Unknown	Untested	Somatic	Phase_1	WXS	Illumina HiSeq	33a8bef3-7919-41be-9426-a39fb63a9676	b6949f79-72e5-4c80-87a8-d937e41579cb
36303	2570	UM-N10	NOTCH2	4853	Tumor_supressor	chr1	120572547	120572547	T	C	bcgsc.ca	hg19	1	120510760	120510760	+	Missense_Mutation	SNP	T	G	G	novel		TCGA-P3-A6SX-01A-11D-A34J-08	TCGA-P3-A6SX-10A-01D-A34M-08	T	Unknown	Untested	Somatic	Phase_1	WXS	Illumina HiSeq	cd5dcc9c-1174-4393-bce7-56618c12275e	8f61840b-3fe7-40a7-9c5d-36d935dfc881
36303	2570	UM-N10	NOTCH2	4853	Tumor_supressor	chr1	120572547	120572547	T	C	bcgsc.ca	hg19	1	120479962	120479962	+	Silent	SNP	G	A	A	novel		TCGA-TN-A7HL-01A-11D-A34J-08	TCGA-TN-A7HL-10A-01D-A34M-08	G	Unknown	Untested	Somatic	Phase_1	WXS	Illumina HiSeq	8928f33c-515b-49b4-ab24-c99d8c12c35a	cd211e89-63f7-44f0-8a76-51703ae45112
36304	2997	UM-P09	NOTCH2	4853	Tumor_supressor	chr1	120572547	120572547	T	C	bcgsc.ca	hg19	1	120502074	120502074	+	Frame_Shift_Del	DEL	T	-	-	novel		TCGA-BA-6870-01A-11D-1870-08	TCGA-BA-6870-10A-01D-1870-08	T	Unknown	Untested	Somatic	Phase_1	WXS	Illumina HiSeq	2fdd3f42-cb2f-4faf-8a47-b8bfee058265	7a53ffac-dad3-4e36-b077-c29fc66c6a42
36304	2997	UM-P09	NOTCH2	4853	Tumor_supressor	chr1	120572547	120572547	T	C	bcgsc.ca	hg19	1	120510064	120510064	+	Missense_Mutation	SNP	C	G	G	novel		TCGA-CN-4726-01A-01D-1434-08	TCGA-CN-4726-10A-01D-1434-08	C	Unknown	Untested	Somatic	Phase_1	WXS	Illumina HiSeq	2201e681-a727-4fd2-adec-cbcb543b2232	8aec558c-7b7e-47dd-b84f-db6dabacbd12
36304	2997	UM-P09	NOTCH2	4853	Tumor_supressor	chr1	120572547	120572547	T	C	bcgsc.ca	hg19	1	120462937	120462937	+	Missense_Mutation	SNP	G	C	C	novel		TCGA-CN-4727-01A-01D-1434-08	TCGA-CN-4727-10A-01D-1434-08	G	Unknown	Untested	Somatic	Phase_1	WXS	Illumina HiSeq	b24fc60a-fe83-4743-a6d3-d90b807412e1	53489efb-ec71-4932-9980-aaacd8347b17
36304	2997	UM-P09	NOTCH2	4853	Tumor_supressor	chr1	120572547	120572547	T	C	bcgsc.ca	hg19	1	120478097	120478097	+	Missense_Mutation	SNP	C	A	A	novel		TCGA-CN-6010-01A-11D-1683-08	TCGA-CN-6010-10A-01D-1683-08	C	Unknown	Untested	Somatic	Phase_1	WXS	Illumina HiSeq	2d9693f3-0917-42be-97b8-4dc15cc4d3f6	0aca8971-6bab-418e-a861-c266e085532e
36304	2997	UM-P09	NOTCH2	4853	Tumor_supressor	chr1	120572547	120572547	T	C	bcgsc.ca	hg19	1	120466368	120466368	+	Frame_Shift_Del	DEL	T	-	-	novel		TCGA-CN-6018-01A-11D-1683-08	TCGA-CN-6018-10A-01D-1683-08	T	Unknown	Untested	Somatic	Phase_1	WXS	Illumina HiSeq	33815edd-bb4f-4f05-bc82-94eafe423652	f3b1312a-5ef1-4312-811e-223f4f4cb997
36304	2997	UM-P09	NOTCH2	4853	Tumor_supressor	chr1	120572547	120572547	T	C	bcgsc.ca	hg19	1	120512221	120512221	+	Missense_Mutation	SNP	C	A	A	novel		TCGA-CN-6989-01A-11D-1912-08	TCGA-CN-6989-10A-01D-1912-08	C	Unknown	Untested	Somatic	Phase_1	WXS	Illumina HiSeq	61cd2198-d85e-4eae-b9c6-e36be372595b	ac954060-b4d9-4a3c-8922-a7dcb8d79074
36304	2997	UM-P09	NOTCH2	4853	Tumor_supressor	chr1	120572547	120572547	T	C	bcgsc.ca	hg19	1	120468088	120468088	+	Missense_Mutation	SNP	C	G	G	novel		TCGA-CN-A498-01A-11D-A24D-08	TCGA-CN-A498-10A-01D-A24F-08	C	Unknown	Untested	Somatic	Phase_1	WXS	Illumina HiSeq	db8a2708-1703-4c31-acbd-004ea132ded7	19c1570e-5804-473b-9f8d-e973e802a0fd
36304	2997	UM-P09	NOTCH2	4853	Tumor_supressor	chr1	120572547	120572547	T	C	bcgsc.ca	hg19	1	120462868	120462868	+	Silent	SNP	C	G	G	novel		TCGA-CR-6484-01A-11D-1870-08	TCGA-CR-6484-10A-01D-1870-08	C	Unknown	Untested	Somatic	Phase_1	WXS	Illumina HiSeq	e72df726-1575-4789-afac-3b15a7643401	b0fa7dd3-58da-45b8-bff4-1d665e21df9f
36304	2997	UM-P09	NOTCH2	4853	Tumor_supressor	chr1	120572547	120572547	T	C	bcgsc.ca	hg19	1	120480557	120480557	+	Missense_Mutation	SNP	C	T	T	novel		TCGA-CR-7394-01A-11D-2012-08	TCGA-CR-7394-10A-01D-2013-08	C	Unknown	Untested	Somatic	Phase_1	WXS	Illumina HiSeq	1fe9a612-4c9a-432d-b175-e1d8bdbc7c56	0ffafc82-f74d-4ed7-8a93-cf6cb4b4c6ca
36304	2997	UM-P09	NOTCH2	4853	Tumor_supressor	chr1	120572547	120572547	T	C	bcgsc.ca	hg19	1	120458562	120458562	+	Missense_Mutation	SNP	C	G	G	novel		TCGA-CV-6937-01A-11D-2012-08	TCGA-CV-6937-10A-01D-2013-08	C	Unknown	Untested	Somatic	Phase_1	WXS	Illumina HiSeq	1c78a20e-150f-4c12-8abe-b941f90e730f	9d1e96e0-810f-4f72-a622-c95907643627
36304	2997	UM-P09	NOTCH2	4853	Tumor_supressor	chr1	120572547	120572547	T	C	bcgsc.ca	hg19	1	120480487	120480487	+	Frame_Shift_Del	DEL	G	-	-	novel		TCGA-CV-7427-01A-11D-2078-08	TCGA-CV-7427-10A-01D-2078-08	G	Unknown	Untested	Somatic	Phase_1	WXS	Illumina HiSeq	3fdb4698-4a38-4a81-a403-d1ce5568c225	01aea99d-e331-4b02-a0cd-e9df66a08d9c
36304	2997	UM-P09	NOTCH2	4853	Tumor_supressor	chr1	120572547	120572547	T	C	bcgsc.ca	hg19	1	120467945	120467945	+	Silent	SNP	C	T	T	novel		TCGA-CV-7437-01A-21D-2129-08	TCGA-CV-7437-10A-01D-2129-08	C	Unknown	Untested	Somatic	Phase_1	WXS	Illumina HiSeq	53413980-80cc-4c73-8bb6-31a01d6df86e	8e46f3c1-520c-4518-a734-4579dfcd97a3
36304	2997	UM-P09	NOTCH2	4853	Tumor_supressor	chr1	120572547	120572547	T	C	bcgsc.ca	hg19	1	120512305	120512305	+	Missense_Mutation	SNP	C	T	T	novel		TCGA-CV-7568-01A-11D-2229-08	TCGA-CV-7568-10A-01D-2229-08	C	Unknown	Untested	Somatic	Phase_1	WXS	Illumina HiSeq	f24774e4-d8fc-4702-a0e2-98fecfce3515	6984db85-4f5b-48c5-bc22-3bc30b159b89
36304	2997	UM-P09	NOTCH2	4853	Tumor_supressor	chr1	120572547	120572547	T	C	bcgsc.ca	hg19	1	120510130	120510130	+	Missense_Mutation	SNP	C	A	A	novel		TCGA-CV-A45P-01A-11D-A24D-08	TCGA-CV-A45P-10A-01D-A24F-08	C	Unknown	Untested	Somatic	Phase_1	WXS	Illumina HiSeq	f549e1c1-2f03-406b-9e53-a168ab563497	103eab8b-efd9-419d-b67e-067ad130dd6f
36304	2997	UM-P09	NOTCH2	4853	Tumor_supressor	chr1	120572547	120572547	T	C	bcgsc.ca	hg19	1	120464983	120464983	+	Frame_Shift_Del	DEL	C	-	-	novel		TCGA-CX-A4AQ-01A-11D-A25D-08	TCGA-CX-A4AQ-10A-01D-A25E-08	C	Unknown	Untested	Somatic	Phase_1	WXS	Illumina HiSeq	a5978c70-1a43-4ba1-9891-97eac8d1aac4	ce1d99b6-5d2c-4a25-8942-0d1a31d0457d
36304	2997	UM-P09	NOTCH2	4853	Tumor_supressor	chr1	120572547	120572547	T	C	bcgsc.ca	hg19	1	120460319	120460319	+	Frame_Shift_Del	DEL	T	-	-	novel		TCGA-F7-A624-01A-22D-A30E-08	TCGA-F7-A624-10A-01D-A30H-08	T	Unknown	Untested	Somatic	Phase_1	WXS	Illumina HiSeq	e11fa84c-c4e9-41bc-8b46-48be0444880a	91726c6b-a3b7-4cbc-9e8f-990a0824147e
36304	2997	UM-P09	NOTCH2	4853	Tumor_supressor	chr1	120572547	120572547	T	C	bcgsc.ca	hg19	1	120491110	120491110	+	Silent	SNP	G	A	A	novel		TCGA-IQ-A6SG-01A-12D-A34J-08	TCGA-IQ-A6SG-10A-01D-A34M-08	G	Unknown	Untested	Somatic	Phase_1	WXS	Illumina HiSeq	09d1b40f-c5c2-49e7-bc2a-8a076ba59658	7f6c4b53-f204-4f74-a112-83d89e542313
36304	2997	UM-P09	NOTCH2	4853	Tumor_supressor	chr1	120572547	120572547	T	C	bcgsc.ca	hg19	1	120458296	120458296	+	Missense_Mutation	SNP	C	G	G	novel		TCGA-MT-A67A-01A-11D-A30E-08	TCGA-MT-A67A-10A-01D-A30H-08	C	Unknown	Untested	Somatic	Phase_1	WXS	Illumina HiSeq	33a8bef3-7919-41be-9426-a39fb63a9676	b6949f79-72e5-4c80-87a8-d937e41579cb
36304	2997	UM-P09	NOTCH2	4853	Tumor_supressor	chr1	120572547	120572547	T	C	bcgsc.ca	hg19	1	120510760	120510760	+	Missense_Mutation	SNP	T	G	G	novel		TCGA-P3-A6SX-01A-11D-A34J-08	TCGA-P3-A6SX-10A-01D-A34M-08	T	Unknown	Untested	Somatic	Phase_1	WXS	Illumina HiSeq	cd5dcc9c-1174-4393-bce7-56618c12275e	8f61840b-3fe7-40a7-9c5d-36d935dfc881
36304	2997	UM-P09	NOTCH2	4853	Tumor_supressor	chr1	120572547	120572547	T	C	bcgsc.ca	hg19	1	120479962	120479962	+	Silent	SNP	G	A	A	novel		TCGA-TN-A7HL-01A-11D-A34J-08	TCGA-TN-A7HL-10A-01D-A34M-08	G	Unknown	Untested	Somatic	Phase_1	WXS	Illumina HiSeq	8928f33c-515b-49b4-ab24-c99d8c12c35a	cd211e89-63f7-44f0-8a76-51703ae45112
36306	3087	UM-P11	NOTCH2	4853	Tumor_supressor	chr1	120572547	120572547	T	C	bcgsc.ca	hg19	1	120502074	120502074	+	Frame_Shift_Del	DEL	T	-	-	novel		TCGA-BA-6870-01A-11D-1870-08	TCGA-BA-6870-10A-01D-1870-08	T	Unknown	Untested	Somatic	Phase_1	WXS	Illumina HiSeq	2fdd3f42-cb2f-4faf-8a47-b8bfee058265	7a53ffac-dad3-4e36-b077-c29fc66c6a42
36306	3087	UM-P11	NOTCH2	4853	Tumor_supressor	chr1	120572547	120572547	T	C	bcgsc.ca	hg19	1	120510064	120510064	+	Missense_Mutation	SNP	C	G	G	novel		TCGA-CN-4726-01A-01D-1434-08	TCGA-CN-4726-10A-01D-1434-08	C	Unknown	Untested	Somatic	Phase_1	WXS	Illumina HiSeq	2201e681-a727-4fd2-adec-cbcb543b2232	8aec558c-7b7e-47dd-b84f-db6dabacbd12
36306	3087	UM-P11	NOTCH2	4853	Tumor_supressor	chr1	120572547	120572547	T	C	bcgsc.ca	hg19	1	120462937	120462937	+	Missense_Mutation	SNP	G	C	C	novel		TCGA-CN-4727-01A-01D-1434-08	TCGA-CN-4727-10A-01D-1434-08	G	Unknown	Untested	Somatic	Phase_1	WXS	Illumina HiSeq	b24fc60a-fe83-4743-a6d3-d90b807412e1	53489efb-ec71-4932-9980-aaacd8347b17
36306	3087	UM-P11	NOTCH2	4853	Tumor_supressor	chr1	120572547	120572547	T	C	bcgsc.ca	hg19	1	120478097	120478097	+	Missense_Mutation	SNP	C	A	A	novel		TCGA-CN-6010-01A-11D-1683-08	TCGA-CN-6010-10A-01D-1683-08	C	Unknown	Untested	Somatic	Phase_1	WXS	Illumina HiSeq	2d9693f3-0917-42be-97b8-4dc15cc4d3f6	0aca8971-6bab-418e-a861-c266e085532e
36306	3087	UM-P11	NOTCH2	4853	Tumor_supressor	chr1	120572547	120572547	T	C	bcgsc.ca	hg19	1	120466368	120466368	+	Frame_Shift_Del	DEL	T	-	-	novel		TCGA-CN-6018-01A-11D-1683-08	TCGA-CN-6018-10A-01D-1683-08	T	Unknown	Untested	Somatic	Phase_1	WXS	Illumina HiSeq	33815edd-bb4f-4f05-bc82-94eafe423652	f3b1312a-5ef1-4312-811e-223f4f4cb997
36306	3087	UM-P11	NOTCH2	4853	Tumor_supressor	chr1	120572547	120572547	T	C	bcgsc.ca	hg19	1	120512221	120512221	+	Missense_Mutation	SNP	C	A	A	novel		TCGA-CN-6989-01A-11D-1912-08	TCGA-CN-6989-10A-01D-1912-08	C	Unknown	Untested	Somatic	Phase_1	WXS	Illumina HiSeq	61cd2198-d85e-4eae-b9c6-e36be372595b	ac954060-b4d9-4a3c-8922-a7dcb8d79074
36306	3087	UM-P11	NOTCH2	4853	Tumor_supressor	chr1	120572547	120572547	T	C	bcgsc.ca	hg19	1	120468088	120468088	+	Missense_Mutation	SNP	C	G	G	novel		TCGA-CN-A498-01A-11D-A24D-08	TCGA-CN-A498-10A-01D-A24F-08	C	Unknown	Untested	Somatic	Phase_1	WXS	Illumina HiSeq	db8a2708-1703-4c31-acbd-004ea132ded7	19c1570e-5804-473b-9f8d-e973e802a0fd
36306	3087	UM-P11	NOTCH2	4853	Tumor_supressor	chr1	120572547	120572547	T	C	bcgsc.ca	hg19	1	120462868	120462868	+	Silent	SNP	C	G	G	novel		TCGA-CR-6484-01A-11D-1870-08	TCGA-CR-6484-10A-01D-1870-08	C	Unknown	Untested	Somatic	Phase_1	WXS	Illumina HiSeq	e72df726-1575-4789-afac-3b15a7643401	b0fa7dd3-58da-45b8-bff4-1d665e21df9f
36306	3087	UM-P11	NOTCH2	4853	Tumor_supressor	chr1	120572547	120572547	T	C	bcgsc.ca	hg19	1	120480557	120480557	+	Missense_Mutation	SNP	C	T	T	novel		TCGA-CR-7394-01A-11D-2012-08	TCGA-CR-7394-10A-01D-2013-08	C	Unknown	Untested	Somatic	Phase_1	WXS	Illumina HiSeq	1fe9a612-4c9a-432d-b175-e1d8bdbc7c56	0ffafc82-f74d-4ed7-8a93-cf6cb4b4c6ca
36306	3087	UM-P11	NOTCH2	4853	Tumor_supressor	chr1	120572547	120572547	T	C	bcgsc.ca	hg19	1	120458562	120458562	+	Missense_Mutation	SNP	C	G	G	novel		TCGA-CV-6937-01A-11D-2012-08	TCGA-CV-6937-10A-01D-2013-08	C	Unknown	Untested	Somatic	Phase_1	WXS	Illumina HiSeq	1c78a20e-150f-4c12-8abe-b941f90e730f	9d1e96e0-810f-4f72-a622-c95907643627
36306	3087	UM-P11	NOTCH2	4853	Tumor_supressor	chr1	120572547	120572547	T	C	bcgsc.ca	hg19	1	120480487	120480487	+	Frame_Shift_Del	DEL	G	-	-	novel		TCGA-CV-7427-01A-11D-2078-08	TCGA-CV-7427-10A-01D-2078-08	G	Unknown	Untested	Somatic	Phase_1	WXS	Illumina HiSeq	3fdb4698-4a38-4a81-a403-d1ce5568c225	01aea99d-e331-4b02-a0cd-e9df66a08d9c
36306	3087	UM-P11	NOTCH2	4853	Tumor_supressor	chr1	120572547	120572547	T	C	bcgsc.ca	hg19	1	120467945	120467945	+	Silent	SNP	C	T	T	novel		TCGA-CV-7437-01A-21D-2129-08	TCGA-CV-7437-10A-01D-2129-08	C	Unknown	Untested	Somatic	Phase_1	WXS	Illumina HiSeq	53413980-80cc-4c73-8bb6-31a01d6df86e	8e46f3c1-520c-4518-a734-4579dfcd97a3
36306	3087	UM-P11	NOTCH2	4853	Tumor_supressor	chr1	120572547	120572547	T	C	bcgsc.ca	hg19	1	120512305	120512305	+	Missense_Mutation	SNP	C	T	T	novel		TCGA-CV-7568-01A-11D-2229-08	TCGA-CV-7568-10A-01D-2229-08	C	Unknown	Untested	Somatic	Phase_1	WXS	Illumina HiSeq	f24774e4-d8fc-4702-a0e2-98fecfce3515	6984db85-4f5b-48c5-bc22-3bc30b159b89
36306	3087	UM-P11	NOTCH2	4853	Tumor_supressor	chr1	120572547	120572547	T	C	bcgsc.ca	hg19	1	120510130	120510130	+	Missense_Mutation	SNP	C	A	A	novel		TCGA-CV-A45P-01A-11D-A24D-08	TCGA-CV-A45P-10A-01D-A24F-08	C	Unknown	Untested	Somatic	Phase_1	WXS	Illumina HiSeq	f549e1c1-2f03-406b-9e53-a168ab563497	103eab8b-efd9-419d-b67e-067ad130dd6f
36306	3087	UM-P11	NOTCH2	4853	Tumor_supressor	chr1	120572547	120572547	T	C	bcgsc.ca	hg19	1	120464983	120464983	+	Frame_Shift_Del	DEL	C	-	-	novel		TCGA-CX-A4AQ-01A-11D-A25D-08	TCGA-CX-A4AQ-10A-01D-A25E-08	C	Unknown	Untested	Somatic	Phase_1	WXS	Illumina HiSeq	a5978c70-1a43-4ba1-9891-97eac8d1aac4	ce1d99b6-5d2c-4a25-8942-0d1a31d0457d
36306	3087	UM-P11	NOTCH2	4853	Tumor_supressor	chr1	120572547	120572547	T	C	bcgsc.ca	hg19	1	120460319	120460319	+	Frame_Shift_Del	DEL	T	-	-	novel		TCGA-F7-A624-01A-22D-A30E-08	TCGA-F7-A624-10A-01D-A30H-08	T	Unknown	Untested	Somatic	Phase_1	WXS	Illumina HiSeq	e11fa84c-c4e9-41bc-8b46-48be0444880a	91726c6b-a3b7-4cbc-9e8f-990a0824147e
36306	3087	UM-P11	NOTCH2	4853	Tumor_supressor	chr1	120572547	120572547	T	C	bcgsc.ca	hg19	1	120491110	120491110	+	Silent	SNP	G	A	A	novel		TCGA-IQ-A6SG-01A-12D-A34J-08	TCGA-IQ-A6SG-10A-01D-A34M-08	G	Unknown	Untested	Somatic	Phase_1	WXS	Illumina HiSeq	09d1b40f-c5c2-49e7-bc2a-8a076ba59658	7f6c4b53-f204-4f74-a112-83d89e542313
36306	3087	UM-P11	NOTCH2	4853	Tumor_supressor	chr1	120572547	120572547	T	C	bcgsc.ca	hg19	1	120458296	120458296	+	Missense_Mutation	SNP	C	G	G	novel		TCGA-MT-A67A-01A-11D-A30E-08	TCGA-MT-A67A-10A-01D-A30H-08	C	Unknown	Untested	Somatic	Phase_1	WXS	Illumina HiSeq	33a8bef3-7919-41be-9426-a39fb63a9676	b6949f79-72e5-4c80-87a8-d937e41579cb
36306	3087	UM-P11	NOTCH2	4853	Tumor_supressor	chr1	120572547	120572547	T	C	bcgsc.ca	hg19	1	120510760	120510760	+	Missense_Mutation	SNP	T	G	G	novel		TCGA-P3-A6SX-01A-11D-A34J-08	TCGA-P3-A6SX-10A-01D-A34M-08	T	Unknown	Untested	Somatic	Phase_1	WXS	Illumina HiSeq	cd5dcc9c-1174-4393-bce7-56618c12275e	8f61840b-3fe7-40a7-9c5d-36d935dfc881
36306	3087	UM-P11	NOTCH2	4853	Tumor_supressor	chr1	120572547	120572547	T	C	bcgsc.ca	hg19	1	120479962	120479962	+	Silent	SNP	G	A	A	novel		TCGA-TN-A7HL-01A-11D-A34J-08	TCGA-TN-A7HL-10A-01D-A34M-08	G	Unknown	Untested	Somatic	Phase_1	WXS	Illumina HiSeq	8928f33c-515b-49b4-ab24-c99d8c12c35a	cd211e89-63f7-44f0-8a76-51703ae45112
36312	3214	UM-N14	NOTCH2	4853	Tumor_supressor	chr1	120572547	120572547	T	C	bcgsc.ca	hg19	1	120502074	120502074	+	Frame_Shift_Del	DEL	T	-	-	novel		TCGA-BA-6870-01A-11D-1870-08	TCGA-BA-6870-10A-01D-1870-08	T	Unknown	Untested	Somatic	Phase_1	WXS	Illumina HiSeq	2fdd3f42-cb2f-4faf-8a47-b8bfee058265	7a53ffac-dad3-4e36-b077-c29fc66c6a42
36312	3214	UM-N14	NOTCH2	4853	Tumor_supressor	chr1	120572547	120572547	T	C	bcgsc.ca	hg19	1	120510064	120510064	+	Missense_Mutation	SNP	C	G	G	novel		TCGA-CN-4726-01A-01D-1434-08	TCGA-CN-4726-10A-01D-1434-08	C	Unknown	Untested	Somatic	Phase_1	WXS	Illumina HiSeq	2201e681-a727-4fd2-adec-cbcb543b2232	8aec558c-7b7e-47dd-b84f-db6dabacbd12
36312	3214	UM-N14	NOTCH2	4853	Tumor_supressor	chr1	120572547	120572547	T	C	bcgsc.ca	hg19	1	120462937	120462937	+	Missense_Mutation	SNP	G	C	C	novel		TCGA-CN-4727-01A-01D-1434-08	TCGA-CN-4727-10A-01D-1434-08	G	Unknown	Untested	Somatic	Phase_1	WXS	Illumina HiSeq	b24fc60a-fe83-4743-a6d3-d90b807412e1	53489efb-ec71-4932-9980-aaacd8347b17
36312	3214	UM-N14	NOTCH2	4853	Tumor_supressor	chr1	120572547	120572547	T	C	bcgsc.ca	hg19	1	120478097	120478097	+	Missense_Mutation	SNP	C	A	A	novel		TCGA-CN-6010-01A-11D-1683-08	TCGA-CN-6010-10A-01D-1683-08	C	Unknown	Untested	Somatic	Phase_1	WXS	Illumina HiSeq	2d9693f3-0917-42be-97b8-4dc15cc4d3f6	0aca8971-6bab-418e-a861-c266e085532e
36312	3214	UM-N14	NOTCH2	4853	Tumor_supressor	chr1	120572547	120572547	T	C	bcgsc.ca	hg19	1	120466368	120466368	+	Frame_Shift_Del	DEL	T	-	-	novel		TCGA-CN-6018-01A-11D-1683-08	TCGA-CN-6018-10A-01D-1683-08	T	Unknown	Untested	Somatic	Phase_1	WXS	Illumina HiSeq	33815edd-bb4f-4f05-bc82-94eafe423652	f3b1312a-5ef1-4312-811e-223f4f4cb997
36312	3214	UM-N14	NOTCH2	4853	Tumor_supressor	chr1	120572547	120572547	T	C	bcgsc.ca	hg19	1	120512221	120512221	+	Missense_Mutation	SNP	C	A	A	novel		TCGA-CN-6989-01A-11D-1912-08	TCGA-CN-6989-10A-01D-1912-08	C	Unknown	Untested	Somatic	Phase_1	WXS	Illumina HiSeq	61cd2198-d85e-4eae-b9c6-e36be372595b	ac954060-b4d9-4a3c-8922-a7dcb8d79074
36312	3214	UM-N14	NOTCH2	4853	Tumor_supressor	chr1	120572547	120572547	T	C	bcgsc.ca	hg19	1	120468088	120468088	+	Missense_Mutation	SNP	C	G	G	novel		TCGA-CN-A498-01A-11D-A24D-08	TCGA-CN-A498-10A-01D-A24F-08	C	Unknown	Untested	Somatic	Phase_1	WXS	Illumina HiSeq	db8a2708-1703-4c31-acbd-004ea132ded7	19c1570e-5804-473b-9f8d-e973e802a0fd
36312	3214	UM-N14	NOTCH2	4853	Tumor_supressor	chr1	120572547	120572547	T	C	bcgsc.ca	hg19	1	120462868	120462868	+	Silent	SNP	C	G	G	novel		TCGA-CR-6484-01A-11D-1870-08	TCGA-CR-6484-10A-01D-1870-08	C	Unknown	Untested	Somatic	Phase_1	WXS	Illumina HiSeq	e72df726-1575-4789-afac-3b15a7643401	b0fa7dd3-58da-45b8-bff4-1d665e21df9f
36312	3214	UM-N14	NOTCH2	4853	Tumor_supressor	chr1	120572547	120572547	T	C	bcgsc.ca	hg19	1	120480557	120480557	+	Missense_Mutation	SNP	C	T	T	novel		TCGA-CR-7394-01A-11D-2012-08	TCGA-CR-7394-10A-01D-2013-08	C	Unknown	Untested	Somatic	Phase_1	WXS	Illumina HiSeq	1fe9a612-4c9a-432d-b175-e1d8bdbc7c56	0ffafc82-f74d-4ed7-8a93-cf6cb4b4c6ca
36312	3214	UM-N14	NOTCH2	4853	Tumor_supressor	chr1	120572547	120572547	T	C	bcgsc.ca	hg19	1	120458562	120458562	+	Missense_Mutation	SNP	C	G	G	novel		TCGA-CV-6937-01A-11D-2012-08	TCGA-CV-6937-10A-01D-2013-08	C	Unknown	Untested	Somatic	Phase_1	WXS	Illumina HiSeq	1c78a20e-150f-4c12-8abe-b941f90e730f	9d1e96e0-810f-4f72-a622-c95907643627
36312	3214	UM-N14	NOTCH2	4853	Tumor_supressor	chr1	120572547	120572547	T	C	bcgsc.ca	hg19	1	120480487	120480487	+	Frame_Shift_Del	DEL	G	-	-	novel		TCGA-CV-7427-01A-11D-2078-08	TCGA-CV-7427-10A-01D-2078-08	G	Unknown	Untested	Somatic	Phase_1	WXS	Illumina HiSeq	3fdb4698-4a38-4a81-a403-d1ce5568c225	01aea99d-e331-4b02-a0cd-e9df66a08d9c
36312	3214	UM-N14	NOTCH2	4853	Tumor_supressor	chr1	120572547	120572547	T	C	bcgsc.ca	hg19	1	120467945	120467945	+	Silent	SNP	C	T	T	novel		TCGA-CV-7437-01A-21D-2129-08	TCGA-CV-7437-10A-01D-2129-08	C	Unknown	Untested	Somatic	Phase_1	WXS	Illumina HiSeq	53413980-80cc-4c73-8bb6-31a01d6df86e	8e46f3c1-520c-4518-a734-4579dfcd97a3
36312	3214	UM-N14	NOTCH2	4853	Tumor_supressor	chr1	120572547	120572547	T	C	bcgsc.ca	hg19	1	120512305	120512305	+	Missense_Mutation	SNP	C	T	T	novel		TCGA-CV-7568-01A-11D-2229-08	TCGA-CV-7568-10A-01D-2229-08	C	Unknown	Untested	Somatic	Phase_1	WXS	Illumina HiSeq	f24774e4-d8fc-4702-a0e2-98fecfce3515	6984db85-4f5b-48c5-bc22-3bc30b159b89
36312	3214	UM-N14	NOTCH2	4853	Tumor_supressor	chr1	120572547	120572547	T	C	bcgsc.ca	hg19	1	120510130	120510130	+	Missense_Mutation	SNP	C	A	A	novel		TCGA-CV-A45P-01A-11D-A24D-08	TCGA-CV-A45P-10A-01D-A24F-08	C	Unknown	Untested	Somatic	Phase_1	WXS	Illumina HiSeq	f549e1c1-2f03-406b-9e53-a168ab563497	103eab8b-efd9-419d-b67e-067ad130dd6f
36312	3214	UM-N14	NOTCH2	4853	Tumor_supressor	chr1	120572547	120572547	T	C	bcgsc.ca	hg19	1	120464983	120464983	+	Frame_Shift_Del	DEL	C	-	-	novel		TCGA-CX-A4AQ-01A-11D-A25D-08	TCGA-CX-A4AQ-10A-01D-A25E-08	C	Unknown	Untested	Somatic	Phase_1	WXS	Illumina HiSeq	a5978c70-1a43-4ba1-9891-97eac8d1aac4	ce1d99b6-5d2c-4a25-8942-0d1a31d0457d
36312	3214	UM-N14	NOTCH2	4853	Tumor_supressor	chr1	120572547	120572547	T	C	bcgsc.ca	hg19	1	120460319	120460319	+	Frame_Shift_Del	DEL	T	-	-	novel		TCGA-F7-A624-01A-22D-A30E-08	TCGA-F7-A624-10A-01D-A30H-08	T	Unknown	Untested	Somatic	Phase_1	WXS	Illumina HiSeq	e11fa84c-c4e9-41bc-8b46-48be0444880a	91726c6b-a3b7-4cbc-9e8f-990a0824147e
36312	3214	UM-N14	NOTCH2	4853	Tumor_supressor	chr1	120572547	120572547	T	C	bcgsc.ca	hg19	1	120491110	120491110	+	Silent	SNP	G	A	A	novel		TCGA-IQ-A6SG-01A-12D-A34J-08	TCGA-IQ-A6SG-10A-01D-A34M-08	G	Unknown	Untested	Somatic	Phase_1	WXS	Illumina HiSeq	09d1b40f-c5c2-49e7-bc2a-8a076ba59658	7f6c4b53-f204-4f74-a112-83d89e542313
36312	3214	UM-N14	NOTCH2	4853	Tumor_supressor	chr1	120572547	120572547	T	C	bcgsc.ca	hg19	1	120458296	120458296	+	Missense_Mutation	SNP	C	G	G	novel		TCGA-MT-A67A-01A-11D-A30E-08	TCGA-MT-A67A-10A-01D-A30H-08	C	Unknown	Untested	Somatic	Phase_1	WXS	Illumina HiSeq	33a8bef3-7919-41be-9426-a39fb63a9676	b6949f79-72e5-4c80-87a8-d937e41579cb
36312	3214	UM-N14	NOTCH2	4853	Tumor_supressor	chr1	120572547	120572547	T	C	bcgsc.ca	hg19	1	120510760	120510760	+	Missense_Mutation	SNP	T	G	G	novel		TCGA-P3-A6SX-01A-11D-A34J-08	TCGA-P3-A6SX-10A-01D-A34M-08	T	Unknown	Untested	Somatic	Phase_1	WXS	Illumina HiSeq	cd5dcc9c-1174-4393-bce7-56618c12275e	8f61840b-3fe7-40a7-9c5d-36d935dfc881
36312	3214	UM-N14	NOTCH2	4853	Tumor_supressor	chr1	120572547	120572547	T	C	bcgsc.ca	hg19	1	120479962	120479962	+	Silent	SNP	G	A	A	novel		TCGA-TN-A7HL-01A-11D-A34J-08	TCGA-TN-A7HL-10A-01D-A34M-08	G	Unknown	Untested	Somatic	Phase_1	WXS	Illumina HiSeq	8928f33c-515b-49b4-ab24-c99d8c12c35a	cd211e89-63f7-44f0-8a76-51703ae45112
36314	3244	UM-P15	NOTCH2	4853	Tumor_supressor	chr1	120572547	120572547	T	C	bcgsc.ca	hg19	1	120502074	120502074	+	Frame_Shift_Del	DEL	T	-	-	novel		TCGA-BA-6870-01A-11D-1870-08	TCGA-BA-6870-10A-01D-1870-08	T	Unknown	Untested	Somatic	Phase_1	WXS	Illumina HiSeq	2fdd3f42-cb2f-4faf-8a47-b8bfee058265	7a53ffac-dad3-4e36-b077-c29fc66c6a42
36314	3244	UM-P15	NOTCH2	4853	Tumor_supressor	chr1	120572547	120572547	T	C	bcgsc.ca	hg19	1	120510064	120510064	+	Missense_Mutation	SNP	C	G	G	novel		TCGA-CN-4726-01A-01D-1434-08	TCGA-CN-4726-10A-01D-1434-08	C	Unknown	Untested	Somatic	Phase_1	WXS	Illumina HiSeq	2201e681-a727-4fd2-adec-cbcb543b2232	8aec558c-7b7e-47dd-b84f-db6dabacbd12
36314	3244	UM-P15	NOTCH2	4853	Tumor_supressor	chr1	120572547	120572547	T	C	bcgsc.ca	hg19	1	120462937	120462937	+	Missense_Mutation	SNP	G	C	C	novel		TCGA-CN-4727-01A-01D-1434-08	TCGA-CN-4727-10A-01D-1434-08	G	Unknown	Untested	Somatic	Phase_1	WXS	Illumina HiSeq	b24fc60a-fe83-4743-a6d3-d90b807412e1	53489efb-ec71-4932-9980-aaacd8347b17
36314	3244	UM-P15	NOTCH2	4853	Tumor_supressor	chr1	120572547	120572547	T	C	bcgsc.ca	hg19	1	120478097	120478097	+	Missense_Mutation	SNP	C	A	A	novel		TCGA-CN-6010-01A-11D-1683-08	TCGA-CN-6010-10A-01D-1683-08	C	Unknown	Untested	Somatic	Phase_1	WXS	Illumina HiSeq	2d9693f3-0917-42be-97b8-4dc15cc4d3f6	0aca8971-6bab-418e-a861-c266e085532e
36314	3244	UM-P15	NOTCH2	4853	Tumor_supressor	chr1	120572547	120572547	T	C	bcgsc.ca	hg19	1	120466368	120466368	+	Frame_Shift_Del	DEL	T	-	-	novel		TCGA-CN-6018-01A-11D-1683-08	TCGA-CN-6018-10A-01D-1683-08	T	Unknown	Untested	Somatic	Phase_1	WXS	Illumina HiSeq	33815edd-bb4f-4f05-bc82-94eafe423652	f3b1312a-5ef1-4312-811e-223f4f4cb997
36314	3244	UM-P15	NOTCH2	4853	Tumor_supressor	chr1	120572547	120572547	T	C	bcgsc.ca	hg19	1	120512221	120512221	+	Missense_Mutation	SNP	C	A	A	novel		TCGA-CN-6989-01A-11D-1912-08	TCGA-CN-6989-10A-01D-1912-08	C	Unknown	Untested	Somatic	Phase_1	WXS	Illumina HiSeq	61cd2198-d85e-4eae-b9c6-e36be372595b	ac954060-b4d9-4a3c-8922-a7dcb8d79074
36314	3244	UM-P15	NOTCH2	4853	Tumor_supressor	chr1	120572547	120572547	T	C	bcgsc.ca	hg19	1	120468088	120468088	+	Missense_Mutation	SNP	C	G	G	novel		TCGA-CN-A498-01A-11D-A24D-08	TCGA-CN-A498-10A-01D-A24F-08	C	Unknown	Untested	Somatic	Phase_1	WXS	Illumina HiSeq	db8a2708-1703-4c31-acbd-004ea132ded7	19c1570e-5804-473b-9f8d-e973e802a0fd
36314	3244	UM-P15	NOTCH2	4853	Tumor_supressor	chr1	120572547	120572547	T	C	bcgsc.ca	hg19	1	120462868	120462868	+	Silent	SNP	C	G	G	novel		TCGA-CR-6484-01A-11D-1870-08	TCGA-CR-6484-10A-01D-1870-08	C	Unknown	Untested	Somatic	Phase_1	WXS	Illumina HiSeq	e72df726-1575-4789-afac-3b15a7643401	b0fa7dd3-58da-45b8-bff4-1d665e21df9f
36314	3244	UM-P15	NOTCH2	4853	Tumor_supressor	chr1	120572547	120572547	T	C	bcgsc.ca	hg19	1	120480557	120480557	+	Missense_Mutation	SNP	C	T	T	novel		TCGA-CR-7394-01A-11D-2012-08	TCGA-CR-7394-10A-01D-2013-08	C	Unknown	Untested	Somatic	Phase_1	WXS	Illumina HiSeq	1fe9a612-4c9a-432d-b175-e1d8bdbc7c56	0ffafc82-f74d-4ed7-8a93-cf6cb4b4c6ca
36314	3244	UM-P15	NOTCH2	4853	Tumor_supressor	chr1	120572547	120572547	T	C	bcgsc.ca	hg19	1	120458562	120458562	+	Missense_Mutation	SNP	C	G	G	novel		TCGA-CV-6937-01A-11D-2012-08	TCGA-CV-6937-10A-01D-2013-08	C	Unknown	Untested	Somatic	Phase_1	WXS	Illumina HiSeq	1c78a20e-150f-4c12-8abe-b941f90e730f	9d1e96e0-810f-4f72-a622-c95907643627
36314	3244	UM-P15	NOTCH2	4853	Tumor_supressor	chr1	120572547	120572547	T	C	bcgsc.ca	hg19	1	120480487	120480487	+	Frame_Shift_Del	DEL	G	-	-	novel		TCGA-CV-7427-01A-11D-2078-08	TCGA-CV-7427-10A-01D-2078-08	G	Unknown	Untested	Somatic	Phase_1	WXS	Illumina HiSeq	3fdb4698-4a38-4a81-a403-d1ce5568c225	01aea99d-e331-4b02-a0cd-e9df66a08d9c
36314	3244	UM-P15	NOTCH2	4853	Tumor_supressor	chr1	120572547	120572547	T	C	bcgsc.ca	hg19	1	120467945	120467945	+	Silent	SNP	C	T	T	novel		TCGA-CV-7437-01A-21D-2129-08	TCGA-CV-7437-10A-01D-2129-08	C	Unknown	Untested	Somatic	Phase_1	WXS	Illumina HiSeq	53413980-80cc-4c73-8bb6-31a01d6df86e	8e46f3c1-520c-4518-a734-4579dfcd97a3
36314	3244	UM-P15	NOTCH2	4853	Tumor_supressor	chr1	120572547	120572547	T	C	bcgsc.ca	hg19	1	120512305	120512305	+	Missense_Mutation	SNP	C	T	T	novel		TCGA-CV-7568-01A-11D-2229-08	TCGA-CV-7568-10A-01D-2229-08	C	Unknown	Untested	Somatic	Phase_1	WXS	Illumina HiSeq	f24774e4-d8fc-4702-a0e2-98fecfce3515	6984db85-4f5b-48c5-bc22-3bc30b159b89
36314	3244	UM-P15	NOTCH2	4853	Tumor_supressor	chr1	120572547	120572547	T	C	bcgsc.ca	hg19	1	120510130	120510130	+	Missense_Mutation	SNP	C	A	A	novel		TCGA-CV-A45P-01A-11D-A24D-08	TCGA-CV-A45P-10A-01D-A24F-08	C	Unknown	Untested	Somatic	Phase_1	WXS	Illumina HiSeq	f549e1c1-2f03-406b-9e53-a168ab563497	103eab8b-efd9-419d-b67e-067ad130dd6f
36314	3244	UM-P15	NOTCH2	4853	Tumor_supressor	chr1	120572547	120572547	T	C	bcgsc.ca	hg19	1	120464983	120464983	+	Frame_Shift_Del	DEL	C	-	-	novel		TCGA-CX-A4AQ-01A-11D-A25D-08	TCGA-CX-A4AQ-10A-01D-A25E-08	C	Unknown	Untested	Somatic	Phase_1	WXS	Illumina HiSeq	a5978c70-1a43-4ba1-9891-97eac8d1aac4	ce1d99b6-5d2c-4a25-8942-0d1a31d0457d
36314	3244	UM-P15	NOTCH2	4853	Tumor_supressor	chr1	120572547	120572547	T	C	bcgsc.ca	hg19	1	120460319	120460319	+	Frame_Shift_Del	DEL	T	-	-	novel		TCGA-F7-A624-01A-22D-A30E-08	TCGA-F7-A624-10A-01D-A30H-08	T	Unknown	Untested	Somatic	Phase_1	WXS	Illumina HiSeq	e11fa84c-c4e9-41bc-8b46-48be0444880a	91726c6b-a3b7-4cbc-9e8f-990a0824147e
36314	3244	UM-P15	NOTCH2	4853	Tumor_supressor	chr1	120572547	120572547	T	C	bcgsc.ca	hg19	1	120491110	120491110	+	Silent	SNP	G	A	A	novel		TCGA-IQ-A6SG-01A-12D-A34J-08	TCGA-IQ-A6SG-10A-01D-A34M-08	G	Unknown	Untested	Somatic	Phase_1	WXS	Illumina HiSeq	09d1b40f-c5c2-49e7-bc2a-8a076ba59658	7f6c4b53-f204-4f74-a112-83d89e542313
36314	3244	UM-P15	NOTCH2	4853	Tumor_supressor	chr1	120572547	120572547	T	C	bcgsc.ca	hg19	1	120458296	120458296	+	Missense_Mutation	SNP	C	G	G	novel		TCGA-MT-A67A-01A-11D-A30E-08	TCGA-MT-A67A-10A-01D-A30H-08	C	Unknown	Untested	Somatic	Phase_1	WXS	Illumina HiSeq	33a8bef3-7919-41be-9426-a39fb63a9676	b6949f79-72e5-4c80-87a8-d937e41579cb
36314	3244	UM-P15	NOTCH2	4853	Tumor_supressor	chr1	120572547	120572547	T	C	bcgsc.ca	hg19	1	120510760	120510760	+	Missense_Mutation	SNP	T	G	G	novel		TCGA-P3-A6SX-01A-11D-A34J-08	TCGA-P3-A6SX-10A-01D-A34M-08	T	Unknown	Untested	Somatic	Phase_1	WXS	Illumina HiSeq	cd5dcc9c-1174-4393-bce7-56618c12275e	8f61840b-3fe7-40a7-9c5d-36d935dfc881
36314	3244	UM-P15	NOTCH2	4853	Tumor_supressor	chr1	120572547	120572547	T	C	bcgsc.ca	hg19	1	120479962	120479962	+	Silent	SNP	G	A	A	novel		TCGA-TN-A7HL-01A-11D-A34J-08	TCGA-TN-A7HL-10A-01D-A34M-08	G	Unknown	Untested	Somatic	Phase_1	WXS	Illumina HiSeq	8928f33c-515b-49b4-ab24-c99d8c12c35a	cd211e89-63f7-44f0-8a76-51703ae45112
36315	3253	UM-P16	NOTCH2	4853	Tumor_supressor	chr1	120572547	120572547	T	C	bcgsc.ca	hg19	1	120502074	120502074	+	Frame_Shift_Del	DEL	T	-	-	novel		TCGA-BA-6870-01A-11D-1870-08	TCGA-BA-6870-10A-01D-1870-08	T	Unknown	Untested	Somatic	Phase_1	WXS	Illumina HiSeq	2fdd3f42-cb2f-4faf-8a47-b8bfee058265	7a53ffac-dad3-4e36-b077-c29fc66c6a42
36315	3253	UM-P16	NOTCH2	4853	Tumor_supressor	chr1	120572547	120572547	T	C	bcgsc.ca	hg19	1	120510064	120510064	+	Missense_Mutation	SNP	C	G	G	novel		TCGA-CN-4726-01A-01D-1434-08	TCGA-CN-4726-10A-01D-1434-08	C	Unknown	Untested	Somatic	Phase_1	WXS	Illumina HiSeq	2201e681-a727-4fd2-adec-cbcb543b2232	8aec558c-7b7e-47dd-b84f-db6dabacbd12
36315	3253	UM-P16	NOTCH2	4853	Tumor_supressor	chr1	120572547	120572547	T	C	bcgsc.ca	hg19	1	120462937	120462937	+	Missense_Mutation	SNP	G	C	C	novel		TCGA-CN-4727-01A-01D-1434-08	TCGA-CN-4727-10A-01D-1434-08	G	Unknown	Untested	Somatic	Phase_1	WXS	Illumina HiSeq	b24fc60a-fe83-4743-a6d3-d90b807412e1	53489efb-ec71-4932-9980-aaacd8347b17
36315	3253	UM-P16	NOTCH2	4853	Tumor_supressor	chr1	120572547	120572547	T	C	bcgsc.ca	hg19	1	120478097	120478097	+	Missense_Mutation	SNP	C	A	A	novel		TCGA-CN-6010-01A-11D-1683-08	TCGA-CN-6010-10A-01D-1683-08	C	Unknown	Untested	Somatic	Phase_1	WXS	Illumina HiSeq	2d9693f3-0917-42be-97b8-4dc15cc4d3f6	0aca8971-6bab-418e-a861-c266e085532e
36315	3253	UM-P16	NOTCH2	4853	Tumor_supressor	chr1	120572547	120572547	T	C	bcgsc.ca	hg19	1	120466368	120466368	+	Frame_Shift_Del	DEL	T	-	-	novel		TCGA-CN-6018-01A-11D-1683-08	TCGA-CN-6018-10A-01D-1683-08	T	Unknown	Untested	Somatic	Phase_1	WXS	Illumina HiSeq	33815edd-bb4f-4f05-bc82-94eafe423652	f3b1312a-5ef1-4312-811e-223f4f4cb997
36315	3253	UM-P16	NOTCH2	4853	Tumor_supressor	chr1	120572547	120572547	T	C	bcgsc.ca	hg19	1	120512221	120512221	+	Missense_Mutation	SNP	C	A	A	novel		TCGA-CN-6989-01A-11D-1912-08	TCGA-CN-6989-10A-01D-1912-08	C	Unknown	Untested	Somatic	Phase_1	WXS	Illumina HiSeq	61cd2198-d85e-4eae-b9c6-e36be372595b	ac954060-b4d9-4a3c-8922-a7dcb8d79074
36315	3253	UM-P16	NOTCH2	4853	Tumor_supressor	chr1	120572547	120572547	T	C	bcgsc.ca	hg19	1	120468088	120468088	+	Missense_Mutation	SNP	C	G	G	novel		TCGA-CN-A498-01A-11D-A24D-08	TCGA-CN-A498-10A-01D-A24F-08	C	Unknown	Untested	Somatic	Phase_1	WXS	Illumina HiSeq	db8a2708-1703-4c31-acbd-004ea132ded7	19c1570e-5804-473b-9f8d-e973e802a0fd
36315	3253	UM-P16	NOTCH2	4853	Tumor_supressor	chr1	120572547	120572547	T	C	bcgsc.ca	hg19	1	120462868	120462868	+	Silent	SNP	C	G	G	novel		TCGA-CR-6484-01A-11D-1870-08	TCGA-CR-6484-10A-01D-1870-08	C	Unknown	Untested	Somatic	Phase_1	WXS	Illumina HiSeq	e72df726-1575-4789-afac-3b15a7643401	b0fa7dd3-58da-45b8-bff4-1d665e21df9f
36315	3253	UM-P16	NOTCH2	4853	Tumor_supressor	chr1	120572547	120572547	T	C	bcgsc.ca	hg19	1	120480557	120480557	+	Missense_Mutation	SNP	C	T	T	novel		TCGA-CR-7394-01A-11D-2012-08	TCGA-CR-7394-10A-01D-2013-08	C	Unknown	Untested	Somatic	Phase_1	WXS	Illumina HiSeq	1fe9a612-4c9a-432d-b175-e1d8bdbc7c56	0ffafc82-f74d-4ed7-8a93-cf6cb4b4c6ca
36315	3253	UM-P16	NOTCH2	4853	Tumor_supressor	chr1	120572547	120572547	T	C	bcgsc.ca	hg19	1	120458562	120458562	+	Missense_Mutation	SNP	C	G	G	novel		TCGA-CV-6937-01A-11D-2012-08	TCGA-CV-6937-10A-01D-2013-08	C	Unknown	Untested	Somatic	Phase_1	WXS	Illumina HiSeq	1c78a20e-150f-4c12-8abe-b941f90e730f	9d1e96e0-810f-4f72-a622-c95907643627
36315	3253	UM-P16	NOTCH2	4853	Tumor_supressor	chr1	120572547	120572547	T	C	bcgsc.ca	hg19	1	120480487	120480487	+	Frame_Shift_Del	DEL	G	-	-	novel		TCGA-CV-7427-01A-11D-2078-08	TCGA-CV-7427-10A-01D-2078-08	G	Unknown	Untested	Somatic	Phase_1	WXS	Illumina HiSeq	3fdb4698-4a38-4a81-a403-d1ce5568c225	01aea99d-e331-4b02-a0cd-e9df66a08d9c
36315	3253	UM-P16	NOTCH2	4853	Tumor_supressor	chr1	120572547	120572547	T	C	bcgsc.ca	hg19	1	120467945	120467945	+	Silent	SNP	C	T	T	novel		TCGA-CV-7437-01A-21D-2129-08	TCGA-CV-7437-10A-01D-2129-08	C	Unknown	Untested	Somatic	Phase_1	WXS	Illumina HiSeq	53413980-80cc-4c73-8bb6-31a01d6df86e	8e46f3c1-520c-4518-a734-4579dfcd97a3
36315	3253	UM-P16	NOTCH2	4853	Tumor_supressor	chr1	120572547	120572547	T	C	bcgsc.ca	hg19	1	120512305	120512305	+	Missense_Mutation	SNP	C	T	T	novel		TCGA-CV-7568-01A-11D-2229-08	TCGA-CV-7568-10A-01D-2229-08	C	Unknown	Untested	Somatic	Phase_1	WXS	Illumina HiSeq	f24774e4-d8fc-4702-a0e2-98fecfce3515	6984db85-4f5b-48c5-bc22-3bc30b159b89
36315	3253	UM-P16	NOTCH2	4853	Tumor_supressor	chr1	120572547	120572547	T	C	bcgsc.ca	hg19	1	120510130	120510130	+	Missense_Mutation	SNP	C	A	A	novel		TCGA-CV-A45P-01A-11D-A24D-08	TCGA-CV-A45P-10A-01D-A24F-08	C	Unknown	Untested	Somatic	Phase_1	WXS	Illumina HiSeq	f549e1c1-2f03-406b-9e53-a168ab563497	103eab8b-efd9-419d-b67e-067ad130dd6f
36315	3253	UM-P16	NOTCH2	4853	Tumor_supressor	chr1	120572547	120572547	T	C	bcgsc.ca	hg19	1	120464983	120464983	+	Frame_Shift_Del	DEL	C	-	-	novel		TCGA-CX-A4AQ-01A-11D-A25D-08	TCGA-CX-A4AQ-10A-01D-A25E-08	C	Unknown	Untested	Somatic	Phase_1	WXS	Illumina HiSeq	a5978c70-1a43-4ba1-9891-97eac8d1aac4	ce1d99b6-5d2c-4a25-8942-0d1a31d0457d
36315	3253	UM-P16	NOTCH2	4853	Tumor_supressor	chr1	120572547	120572547	T	C	bcgsc.ca	hg19	1	120460319	120460319	+	Frame_Shift_Del	DEL	T	-	-	novel		TCGA-F7-A624-01A-22D-A30E-08	TCGA-F7-A624-10A-01D-A30H-08	T	Unknown	Untested	Somatic	Phase_1	WXS	Illumina HiSeq	e11fa84c-c4e9-41bc-8b46-48be0444880a	91726c6b-a3b7-4cbc-9e8f-990a0824147e
36315	3253	UM-P16	NOTCH2	4853	Tumor_supressor	chr1	120572547	120572547	T	C	bcgsc.ca	hg19	1	120491110	120491110	+	Silent	SNP	G	A	A	novel		TCGA-IQ-A6SG-01A-12D-A34J-08	TCGA-IQ-A6SG-10A-01D-A34M-08	G	Unknown	Untested	Somatic	Phase_1	WXS	Illumina HiSeq	09d1b40f-c5c2-49e7-bc2a-8a076ba59658	7f6c4b53-f204-4f74-a112-83d89e542313
36315	3253	UM-P16	NOTCH2	4853	Tumor_supressor	chr1	120572547	120572547	T	C	bcgsc.ca	hg19	1	120458296	120458296	+	Missense_Mutation	SNP	C	G	G	novel		TCGA-MT-A67A-01A-11D-A30E-08	TCGA-MT-A67A-10A-01D-A30H-08	C	Unknown	Untested	Somatic	Phase_1	WXS	Illumina HiSeq	33a8bef3-7919-41be-9426-a39fb63a9676	b6949f79-72e5-4c80-87a8-d937e41579cb
36315	3253	UM-P16	NOTCH2	4853	Tumor_supressor	chr1	120572547	120572547	T	C	bcgsc.ca	hg19	1	120510760	120510760	+	Missense_Mutation	SNP	T	G	G	novel		TCGA-P3-A6SX-01A-11D-A34J-08	TCGA-P3-A6SX-10A-01D-A34M-08	T	Unknown	Untested	Somatic	Phase_1	WXS	Illumina HiSeq	cd5dcc9c-1174-4393-bce7-56618c12275e	8f61840b-3fe7-40a7-9c5d-36d935dfc881
36315	3253	UM-P16	NOTCH2	4853	Tumor_supressor	chr1	120572547	120572547	T	C	bcgsc.ca	hg19	1	120479962	120479962	+	Silent	SNP	G	A	A	novel		TCGA-TN-A7HL-01A-11D-A34J-08	TCGA-TN-A7HL-10A-01D-A34M-08	G	Unknown	Untested	Somatic	Phase_1	WXS	Illumina HiSeq	8928f33c-515b-49b4-ab24-c99d8c12c35a	cd211e89-63f7-44f0-8a76-51703ae45112
36316	3383	UM-P17	NOTCH2	4853	Tumor_supressor	chr1	120572547	120572547	T	C	bcgsc.ca	hg19	1	120502074	120502074	+	Frame_Shift_Del	DEL	T	-	-	novel		TCGA-BA-6870-01A-11D-1870-08	TCGA-BA-6870-10A-01D-1870-08	T	Unknown	Untested	Somatic	Phase_1	WXS	Illumina HiSeq	2fdd3f42-cb2f-4faf-8a47-b8bfee058265	7a53ffac-dad3-4e36-b077-c29fc66c6a42
36316	3383	UM-P17	NOTCH2	4853	Tumor_supressor	chr1	120572547	120572547	T	C	bcgsc.ca	hg19	1	120510064	120510064	+	Missense_Mutation	SNP	C	G	G	novel		TCGA-CN-4726-01A-01D-1434-08	TCGA-CN-4726-10A-01D-1434-08	C	Unknown	Untested	Somatic	Phase_1	WXS	Illumina HiSeq	2201e681-a727-4fd2-adec-cbcb543b2232	8aec558c-7b7e-47dd-b84f-db6dabacbd12
36316	3383	UM-P17	NOTCH2	4853	Tumor_supressor	chr1	120572547	120572547	T	C	bcgsc.ca	hg19	1	120462937	120462937	+	Missense_Mutation	SNP	G	C	C	novel		TCGA-CN-4727-01A-01D-1434-08	TCGA-CN-4727-10A-01D-1434-08	G	Unknown	Untested	Somatic	Phase_1	WXS	Illumina HiSeq	b24fc60a-fe83-4743-a6d3-d90b807412e1	53489efb-ec71-4932-9980-aaacd8347b17
36316	3383	UM-P17	NOTCH2	4853	Tumor_supressor	chr1	120572547	120572547	T	C	bcgsc.ca	hg19	1	120478097	120478097	+	Missense_Mutation	SNP	C	A	A	novel		TCGA-CN-6010-01A-11D-1683-08	TCGA-CN-6010-10A-01D-1683-08	C	Unknown	Untested	Somatic	Phase_1	WXS	Illumina HiSeq	2d9693f3-0917-42be-97b8-4dc15cc4d3f6	0aca8971-6bab-418e-a861-c266e085532e
36316	3383	UM-P17	NOTCH2	4853	Tumor_supressor	chr1	120572547	120572547	T	C	bcgsc.ca	hg19	1	120466368	120466368	+	Frame_Shift_Del	DEL	T	-	-	novel		TCGA-CN-6018-01A-11D-1683-08	TCGA-CN-6018-10A-01D-1683-08	T	Unknown	Untested	Somatic	Phase_1	WXS	Illumina HiSeq	33815edd-bb4f-4f05-bc82-94eafe423652	f3b1312a-5ef1-4312-811e-223f4f4cb997
36316	3383	UM-P17	NOTCH2	4853	Tumor_supressor	chr1	120572547	120572547	T	C	bcgsc.ca	hg19	1	120512221	120512221	+	Missense_Mutation	SNP	C	A	A	novel		TCGA-CN-6989-01A-11D-1912-08	TCGA-CN-6989-10A-01D-1912-08	C	Unknown	Untested	Somatic	Phase_1	WXS	Illumina HiSeq	61cd2198-d85e-4eae-b9c6-e36be372595b	ac954060-b4d9-4a3c-8922-a7dcb8d79074
36316	3383	UM-P17	NOTCH2	4853	Tumor_supressor	chr1	120572547	120572547	T	C	bcgsc.ca	hg19	1	120468088	120468088	+	Missense_Mutation	SNP	C	G	G	novel		TCGA-CN-A498-01A-11D-A24D-08	TCGA-CN-A498-10A-01D-A24F-08	C	Unknown	Untested	Somatic	Phase_1	WXS	Illumina HiSeq	db8a2708-1703-4c31-acbd-004ea132ded7	19c1570e-5804-473b-9f8d-e973e802a0fd
36316	3383	UM-P17	NOTCH2	4853	Tumor_supressor	chr1	120572547	120572547	T	C	bcgsc.ca	hg19	1	120462868	120462868	+	Silent	SNP	C	G	G	novel		TCGA-CR-6484-01A-11D-1870-08	TCGA-CR-6484-10A-01D-1870-08	C	Unknown	Untested	Somatic	Phase_1	WXS	Illumina HiSeq	e72df726-1575-4789-afac-3b15a7643401	b0fa7dd3-58da-45b8-bff4-1d665e21df9f
36316	3383	UM-P17	NOTCH2	4853	Tumor_supressor	chr1	120572547	120572547	T	C	bcgsc.ca	hg19	1	120480557	120480557	+	Missense_Mutation	SNP	C	T	T	novel		TCGA-CR-7394-01A-11D-2012-08	TCGA-CR-7394-10A-01D-2013-08	C	Unknown	Untested	Somatic	Phase_1	WXS	Illumina HiSeq	1fe9a612-4c9a-432d-b175-e1d8bdbc7c56	0ffafc82-f74d-4ed7-8a93-cf6cb4b4c6ca
36316	3383	UM-P17	NOTCH2	4853	Tumor_supressor	chr1	120572547	120572547	T	C	bcgsc.ca	hg19	1	120458562	120458562	+	Missense_Mutation	SNP	C	G	G	novel		TCGA-CV-6937-01A-11D-2012-08	TCGA-CV-6937-10A-01D-2013-08	C	Unknown	Untested	Somatic	Phase_1	WXS	Illumina HiSeq	1c78a20e-150f-4c12-8abe-b941f90e730f	9d1e96e0-810f-4f72-a622-c95907643627
36316	3383	UM-P17	NOTCH2	4853	Tumor_supressor	chr1	120572547	120572547	T	C	bcgsc.ca	hg19	1	120480487	120480487	+	Frame_Shift_Del	DEL	G	-	-	novel		TCGA-CV-7427-01A-11D-2078-08	TCGA-CV-7427-10A-01D-2078-08	G	Unknown	Untested	Somatic	Phase_1	WXS	Illumina HiSeq	3fdb4698-4a38-4a81-a403-d1ce5568c225	01aea99d-e331-4b02-a0cd-e9df66a08d9c
36316	3383	UM-P17	NOTCH2	4853	Tumor_supressor	chr1	120572547	120572547	T	C	bcgsc.ca	hg19	1	120467945	120467945	+	Silent	SNP	C	T	T	novel		TCGA-CV-7437-01A-21D-2129-08	TCGA-CV-7437-10A-01D-2129-08	C	Unknown	Untested	Somatic	Phase_1	WXS	Illumina HiSeq	53413980-80cc-4c73-8bb6-31a01d6df86e	8e46f3c1-520c-4518-a734-4579dfcd97a3
36316	3383	UM-P17	NOTCH2	4853	Tumor_supressor	chr1	120572547	120572547	T	C	bcgsc.ca	hg19	1	120512305	120512305	+	Missense_Mutation	SNP	C	T	T	novel		TCGA-CV-7568-01A-11D-2229-08	TCGA-CV-7568-10A-01D-2229-08	C	Unknown	Untested	Somatic	Phase_1	WXS	Illumina HiSeq	f24774e4-d8fc-4702-a0e2-98fecfce3515	6984db85-4f5b-48c5-bc22-3bc30b159b89
36316	3383	UM-P17	NOTCH2	4853	Tumor_supressor	chr1	120572547	120572547	T	C	bcgsc.ca	hg19	1	120510130	120510130	+	Missense_Mutation	SNP	C	A	A	novel		TCGA-CV-A45P-01A-11D-A24D-08	TCGA-CV-A45P-10A-01D-A24F-08	C	Unknown	Untested	Somatic	Phase_1	WXS	Illumina HiSeq	f549e1c1-2f03-406b-9e53-a168ab563497	103eab8b-efd9-419d-b67e-067ad130dd6f
36316	3383	UM-P17	NOTCH2	4853	Tumor_supressor	chr1	120572547	120572547	T	C	bcgsc.ca	hg19	1	120464983	120464983	+	Frame_Shift_Del	DEL	C	-	-	novel		TCGA-CX-A4AQ-01A-11D-A25D-08	TCGA-CX-A4AQ-10A-01D-A25E-08	C	Unknown	Untested	Somatic	Phase_1	WXS	Illumina HiSeq	a5978c70-1a43-4ba1-9891-97eac8d1aac4	ce1d99b6-5d2c-4a25-8942-0d1a31d0457d
36316	3383	UM-P17	NOTCH2	4853	Tumor_supressor	chr1	120572547	120572547	T	C	bcgsc.ca	hg19	1	120460319	120460319	+	Frame_Shift_Del	DEL	T	-	-	novel		TCGA-F7-A624-01A-22D-A30E-08	TCGA-F7-A624-10A-01D-A30H-08	T	Unknown	Untested	Somatic	Phase_1	WXS	Illumina HiSeq	e11fa84c-c4e9-41bc-8b46-48be0444880a	91726c6b-a3b7-4cbc-9e8f-990a0824147e
36316	3383	UM-P17	NOTCH2	4853	Tumor_supressor	chr1	120572547	120572547	T	C	bcgsc.ca	hg19	1	120491110	120491110	+	Silent	SNP	G	A	A	novel		TCGA-IQ-A6SG-01A-12D-A34J-08	TCGA-IQ-A6SG-10A-01D-A34M-08	G	Unknown	Untested	Somatic	Phase_1	WXS	Illumina HiSeq	09d1b40f-c5c2-49e7-bc2a-8a076ba59658	7f6c4b53-f204-4f74-a112-83d89e542313
36316	3383	UM-P17	NOTCH2	4853	Tumor_supressor	chr1	120572547	120572547	T	C	bcgsc.ca	hg19	1	120458296	120458296	+	Missense_Mutation	SNP	C	G	G	novel		TCGA-MT-A67A-01A-11D-A30E-08	TCGA-MT-A67A-10A-01D-A30H-08	C	Unknown	Untested	Somatic	Phase_1	WXS	Illumina HiSeq	33a8bef3-7919-41be-9426-a39fb63a9676	b6949f79-72e5-4c80-87a8-d937e41579cb
36316	3383	UM-P17	NOTCH2	4853	Tumor_supressor	chr1	120572547	120572547	T	C	bcgsc.ca	hg19	1	120510760	120510760	+	Missense_Mutation	SNP	T	G	G	novel		TCGA-P3-A6SX-01A-11D-A34J-08	TCGA-P3-A6SX-10A-01D-A34M-08	T	Unknown	Untested	Somatic	Phase_1	WXS	Illumina HiSeq	cd5dcc9c-1174-4393-bce7-56618c12275e	8f61840b-3fe7-40a7-9c5d-36d935dfc881
36316	3383	UM-P17	NOTCH2	4853	Tumor_supressor	chr1	120572547	120572547	T	C	bcgsc.ca	hg19	1	120479962	120479962	+	Silent	SNP	G	A	A	novel		TCGA-TN-A7HL-01A-11D-A34J-08	TCGA-TN-A7HL-10A-01D-A34M-08	G	Unknown	Untested	Somatic	Phase_1	WXS	Illumina HiSeq	8928f33c-515b-49b4-ab24-c99d8c12c35a	cd211e89-63f7-44f0-8a76-51703ae45112
36302	330	UM-N09	NOTCH2	4853	Tumor_supressor	chr1	120572572	120572572	C	T	bcgsc.ca	hg19	1	120502074	120502074	+	Frame_Shift_Del	DEL	T	-	-	novel		TCGA-BA-6870-01A-11D-1870-08	TCGA-BA-6870-10A-01D-1870-08	T	Unknown	Untested	Somatic	Phase_1	WXS	Illumina HiSeq	2fdd3f42-cb2f-4faf-8a47-b8bfee058265	7a53ffac-dad3-4e36-b077-c29fc66c6a42
36302	330	UM-N09	NOTCH2	4853	Tumor_supressor	chr1	120572572	120572572	C	T	bcgsc.ca	hg19	1	120510064	120510064	+	Missense_Mutation	SNP	C	G	G	novel		TCGA-CN-4726-01A-01D-1434-08	TCGA-CN-4726-10A-01D-1434-08	C	Unknown	Untested	Somatic	Phase_1	WXS	Illumina HiSeq	2201e681-a727-4fd2-adec-cbcb543b2232	8aec558c-7b7e-47dd-b84f-db6dabacbd12
36302	330	UM-N09	NOTCH2	4853	Tumor_supressor	chr1	120572572	120572572	C	T	bcgsc.ca	hg19	1	120462937	120462937	+	Missense_Mutation	SNP	G	C	C	novel		TCGA-CN-4727-01A-01D-1434-08	TCGA-CN-4727-10A-01D-1434-08	G	Unknown	Untested	Somatic	Phase_1	WXS	Illumina HiSeq	b24fc60a-fe83-4743-a6d3-d90b807412e1	53489efb-ec71-4932-9980-aaacd8347b17
36302	330	UM-N09	NOTCH2	4853	Tumor_supressor	chr1	120572572	120572572	C	T	bcgsc.ca	hg19	1	120478097	120478097	+	Missense_Mutation	SNP	C	A	A	novel		TCGA-CN-6010-01A-11D-1683-08	TCGA-CN-6010-10A-01D-1683-08	C	Unknown	Untested	Somatic	Phase_1	WXS	Illumina HiSeq	2d9693f3-0917-42be-97b8-4dc15cc4d3f6	0aca8971-6bab-418e-a861-c266e085532e
36302	330	UM-N09	NOTCH2	4853	Tumor_supressor	chr1	120572572	120572572	C	T	bcgsc.ca	hg19	1	120466368	120466368	+	Frame_Shift_Del	DEL	T	-	-	novel		TCGA-CN-6018-01A-11D-1683-08	TCGA-CN-6018-10A-01D-1683-08	T	Unknown	Untested	Somatic	Phase_1	WXS	Illumina HiSeq	33815edd-bb4f-4f05-bc82-94eafe423652	f3b1312a-5ef1-4312-811e-223f4f4cb997
36302	330	UM-N09	NOTCH2	4853	Tumor_supressor	chr1	120572572	120572572	C	T	bcgsc.ca	hg19	1	120512221	120512221	+	Missense_Mutation	SNP	C	A	A	novel		TCGA-CN-6989-01A-11D-1912-08	TCGA-CN-6989-10A-01D-1912-08	C	Unknown	Untested	Somatic	Phase_1	WXS	Illumina HiSeq	61cd2198-d85e-4eae-b9c6-e36be372595b	ac954060-b4d9-4a3c-8922-a7dcb8d79074
36302	330	UM-N09	NOTCH2	4853	Tumor_supressor	chr1	120572572	120572572	C	T	bcgsc.ca	hg19	1	120468088	120468088	+	Missense_Mutation	SNP	C	G	G	novel		TCGA-CN-A498-01A-11D-A24D-08	TCGA-CN-A498-10A-01D-A24F-08	C	Unknown	Untested	Somatic	Phase_1	WXS	Illumina HiSeq	db8a2708-1703-4c31-acbd-004ea132ded7	19c1570e-5804-473b-9f8d-e973e802a0fd
36302	330	UM-N09	NOTCH2	4853	Tumor_supressor	chr1	120572572	120572572	C	T	bcgsc.ca	hg19	1	120462868	120462868	+	Silent	SNP	C	G	G	novel		TCGA-CR-6484-01A-11D-1870-08	TCGA-CR-6484-10A-01D-1870-08	C	Unknown	Untested	Somatic	Phase_1	WXS	Illumina HiSeq	e72df726-1575-4789-afac-3b15a7643401	b0fa7dd3-58da-45b8-bff4-1d665e21df9f
36302	330	UM-N09	NOTCH2	4853	Tumor_supressor	chr1	120572572	120572572	C	T	bcgsc.ca	hg19	1	120480557	120480557	+	Missense_Mutation	SNP	C	T	T	novel		TCGA-CR-7394-01A-11D-2012-08	TCGA-CR-7394-10A-01D-2013-08	C	Unknown	Untested	Somatic	Phase_1	WXS	Illumina HiSeq	1fe9a612-4c9a-432d-b175-e1d8bdbc7c56	0ffafc82-f74d-4ed7-8a93-cf6cb4b4c6ca
36302	330	UM-N09	NOTCH2	4853	Tumor_supressor	chr1	120572572	120572572	C	T	bcgsc.ca	hg19	1	120458562	120458562	+	Missense_Mutation	SNP	C	G	G	novel		TCGA-CV-6937-01A-11D-2012-08	TCGA-CV-6937-10A-01D-2013-08	C	Unknown	Untested	Somatic	Phase_1	WXS	Illumina HiSeq	1c78a20e-150f-4c12-8abe-b941f90e730f	9d1e96e0-810f-4f72-a622-c95907643627
36302	330	UM-N09	NOTCH2	4853	Tumor_supressor	chr1	120572572	120572572	C	T	bcgsc.ca	hg19	1	120480487	120480487	+	Frame_Shift_Del	DEL	G	-	-	novel		TCGA-CV-7427-01A-11D-2078-08	TCGA-CV-7427-10A-01D-2078-08	G	Unknown	Untested	Somatic	Phase_1	WXS	Illumina HiSeq	3fdb4698-4a38-4a81-a403-d1ce5568c225	01aea99d-e331-4b02-a0cd-e9df66a08d9c
36302	330	UM-N09	NOTCH2	4853	Tumor_supressor	chr1	120572572	120572572	C	T	bcgsc.ca	hg19	1	120467945	120467945	+	Silent	SNP	C	T	T	novel		TCGA-CV-7437-01A-21D-2129-08	TCGA-CV-7437-10A-01D-2129-08	C	Unknown	Untested	Somatic	Phase_1	WXS	Illumina HiSeq	53413980-80cc-4c73-8bb6-31a01d6df86e	8e46f3c1-520c-4518-a734-4579dfcd97a3
36302	330	UM-N09	NOTCH2	4853	Tumor_supressor	chr1	120572572	120572572	C	T	bcgsc.ca	hg19	1	120512305	120512305	+	Missense_Mutation	SNP	C	T	T	novel		TCGA-CV-7568-01A-11D-2229-08	TCGA-CV-7568-10A-01D-2229-08	C	Unknown	Untested	Somatic	Phase_1	WXS	Illumina HiSeq	f24774e4-d8fc-4702-a0e2-98fecfce3515	6984db85-4f5b-48c5-bc22-3bc30b159b89
36302	330	UM-N09	NOTCH2	4853	Tumor_supressor	chr1	120572572	120572572	C	T	bcgsc.ca	hg19	1	120510130	120510130	+	Missense_Mutation	SNP	C	A	A	novel		TCGA-CV-A45P-01A-11D-A24D-08	TCGA-CV-A45P-10A-01D-A24F-08	C	Unknown	Untested	Somatic	Phase_1	WXS	Illumina HiSeq	f549e1c1-2f03-406b-9e53-a168ab563497	103eab8b-efd9-419d-b67e-067ad130dd6f
36302	330	UM-N09	NOTCH2	4853	Tumor_supressor	chr1	120572572	120572572	C	T	bcgsc.ca	hg19	1	120464983	120464983	+	Frame_Shift_Del	DEL	C	-	-	novel		TCGA-CX-A4AQ-01A-11D-A25D-08	TCGA-CX-A4AQ-10A-01D-A25E-08	C	Unknown	Untested	Somatic	Phase_1	WXS	Illumina HiSeq	a5978c70-1a43-4ba1-9891-97eac8d1aac4	ce1d99b6-5d2c-4a25-8942-0d1a31d0457d
36302	330	UM-N09	NOTCH2	4853	Tumor_supressor	chr1	120572572	120572572	C	T	bcgsc.ca	hg19	1	120460319	120460319	+	Frame_Shift_Del	DEL	T	-	-	novel		TCGA-F7-A624-01A-22D-A30E-08	TCGA-F7-A624-10A-01D-A30H-08	T	Unknown	Untested	Somatic	Phase_1	WXS	Illumina HiSeq	e11fa84c-c4e9-41bc-8b46-48be0444880a	91726c6b-a3b7-4cbc-9e8f-990a0824147e
36302	330	UM-N09	NOTCH2	4853	Tumor_supressor	chr1	120572572	120572572	C	T	bcgsc.ca	hg19	1	120491110	120491110	+	Silent	SNP	G	A	A	novel		TCGA-IQ-A6SG-01A-12D-A34J-08	TCGA-IQ-A6SG-10A-01D-A34M-08	G	Unknown	Untested	Somatic	Phase_1	WXS	Illumina HiSeq	09d1b40f-c5c2-49e7-bc2a-8a076ba59658	7f6c4b53-f204-4f74-a112-83d89e542313
36302	330	UM-N09	NOTCH2	4853	Tumor_supressor	chr1	120572572	120572572	C	T	bcgsc.ca	hg19	1	120458296	120458296	+	Missense_Mutation	SNP	C	G	G	novel		TCGA-MT-A67A-01A-11D-A30E-08	TCGA-MT-A67A-10A-01D-A30H-08	C	Unknown	Untested	Somatic	Phase_1	WXS	Illumina HiSeq	33a8bef3-7919-41be-9426-a39fb63a9676	b6949f79-72e5-4c80-87a8-d937e41579cb
36302	330	UM-N09	NOTCH2	4853	Tumor_supressor	chr1	120572572	120572572	C	T	bcgsc.ca	hg19	1	120510760	120510760	+	Missense_Mutation	SNP	T	G	G	novel		TCGA-P3-A6SX-01A-11D-A34J-08	TCGA-P3-A6SX-10A-01D-A34M-08	T	Unknown	Untested	Somatic	Phase_1	WXS	Illumina HiSeq	cd5dcc9c-1174-4393-bce7-56618c12275e	8f61840b-3fe7-40a7-9c5d-36d935dfc881
36302	330	UM-N09	NOTCH2	4853	Tumor_supressor	chr1	120572572	120572572	C	T	bcgsc.ca	hg19	1	120479962	120479962	+	Silent	SNP	G	A	A	novel		TCGA-TN-A7HL-01A-11D-A34J-08	TCGA-TN-A7HL-10A-01D-A34M-08	G	Unknown	Untested	Somatic	Phase_1	WXS	Illumina HiSeq	8928f33c-515b-49b4-ab24-c99d8c12c35a	cd211e89-63f7-44f0-8a76-51703ae45112
36303	2570	UM-N10	NOTCH2	4853	Tumor_supressor	chr1	120572572	120572572	C	T	bcgsc.ca	hg19	1	120502074	120502074	+	Frame_Shift_Del	DEL	T	-	-	novel		TCGA-BA-6870-01A-11D-1870-08	TCGA-BA-6870-10A-01D-1870-08	T	Unknown	Untested	Somatic	Phase_1	WXS	Illumina HiSeq	2fdd3f42-cb2f-4faf-8a47-b8bfee058265	7a53ffac-dad3-4e36-b077-c29fc66c6a42
36303	2570	UM-N10	NOTCH2	4853	Tumor_supressor	chr1	120572572	120572572	C	T	bcgsc.ca	hg19	1	120510064	120510064	+	Missense_Mutation	SNP	C	G	G	novel		TCGA-CN-4726-01A-01D-1434-08	TCGA-CN-4726-10A-01D-1434-08	C	Unknown	Untested	Somatic	Phase_1	WXS	Illumina HiSeq	2201e681-a727-4fd2-adec-cbcb543b2232	8aec558c-7b7e-47dd-b84f-db6dabacbd12
36303	2570	UM-N10	NOTCH2	4853	Tumor_supressor	chr1	120572572	120572572	C	T	bcgsc.ca	hg19	1	120462937	120462937	+	Missense_Mutation	SNP	G	C	C	novel		TCGA-CN-4727-01A-01D-1434-08	TCGA-CN-4727-10A-01D-1434-08	G	Unknown	Untested	Somatic	Phase_1	WXS	Illumina HiSeq	b24fc60a-fe83-4743-a6d3-d90b807412e1	53489efb-ec71-4932-9980-aaacd8347b17
36303	2570	UM-N10	NOTCH2	4853	Tumor_supressor	chr1	120572572	120572572	C	T	bcgsc.ca	hg19	1	120478097	120478097	+	Missense_Mutation	SNP	C	A	A	novel		TCGA-CN-6010-01A-11D-1683-08	TCGA-CN-6010-10A-01D-1683-08	C	Unknown	Untested	Somatic	Phase_1	WXS	Illumina HiSeq	2d9693f3-0917-42be-97b8-4dc15cc4d3f6	0aca8971-6bab-418e-a861-c266e085532e
36303	2570	UM-N10	NOTCH2	4853	Tumor_supressor	chr1	120572572	120572572	C	T	bcgsc.ca	hg19	1	120466368	120466368	+	Frame_Shift_Del	DEL	T	-	-	novel		TCGA-CN-6018-01A-11D-1683-08	TCGA-CN-6018-10A-01D-1683-08	T	Unknown	Untested	Somatic	Phase_1	WXS	Illumina HiSeq	33815edd-bb4f-4f05-bc82-94eafe423652	f3b1312a-5ef1-4312-811e-223f4f4cb997
36303	2570	UM-N10	NOTCH2	4853	Tumor_supressor	chr1	120572572	120572572	C	T	bcgsc.ca	hg19	1	120512221	120512221	+	Missense_Mutation	SNP	C	A	A	novel		TCGA-CN-6989-01A-11D-1912-08	TCGA-CN-6989-10A-01D-1912-08	C	Unknown	Untested	Somatic	Phase_1	WXS	Illumina HiSeq	61cd2198-d85e-4eae-b9c6-e36be372595b	ac954060-b4d9-4a3c-8922-a7dcb8d79074
36303	2570	UM-N10	NOTCH2	4853	Tumor_supressor	chr1	120572572	120572572	C	T	bcgsc.ca	hg19	1	120468088	120468088	+	Missense_Mutation	SNP	C	G	G	novel		TCGA-CN-A498-01A-11D-A24D-08	TCGA-CN-A498-10A-01D-A24F-08	C	Unknown	Untested	Somatic	Phase_1	WXS	Illumina HiSeq	db8a2708-1703-4c31-acbd-004ea132ded7	19c1570e-5804-473b-9f8d-e973e802a0fd
36303	2570	UM-N10	NOTCH2	4853	Tumor_supressor	chr1	120572572	120572572	C	T	bcgsc.ca	hg19	1	120462868	120462868	+	Silent	SNP	C	G	G	novel		TCGA-CR-6484-01A-11D-1870-08	TCGA-CR-6484-10A-01D-1870-08	C	Unknown	Untested	Somatic	Phase_1	WXS	Illumina HiSeq	e72df726-1575-4789-afac-3b15a7643401	b0fa7dd3-58da-45b8-bff4-1d665e21df9f
36303	2570	UM-N10	NOTCH2	4853	Tumor_supressor	chr1	120572572	120572572	C	T	bcgsc.ca	hg19	1	120480557	120480557	+	Missense_Mutation	SNP	C	T	T	novel		TCGA-CR-7394-01A-11D-2012-08	TCGA-CR-7394-10A-01D-2013-08	C	Unknown	Untested	Somatic	Phase_1	WXS	Illumina HiSeq	1fe9a612-4c9a-432d-b175-e1d8bdbc7c56	0ffafc82-f74d-4ed7-8a93-cf6cb4b4c6ca
36303	2570	UM-N10	NOTCH2	4853	Tumor_supressor	chr1	120572572	120572572	C	T	bcgsc.ca	hg19	1	120458562	120458562	+	Missense_Mutation	SNP	C	G	G	novel		TCGA-CV-6937-01A-11D-2012-08	TCGA-CV-6937-10A-01D-2013-08	C	Unknown	Untested	Somatic	Phase_1	WXS	Illumina HiSeq	1c78a20e-150f-4c12-8abe-b941f90e730f	9d1e96e0-810f-4f72-a622-c95907643627
36303	2570	UM-N10	NOTCH2	4853	Tumor_supressor	chr1	120572572	120572572	C	T	bcgsc.ca	hg19	1	120480487	120480487	+	Frame_Shift_Del	DEL	G	-	-	novel		TCGA-CV-7427-01A-11D-2078-08	TCGA-CV-7427-10A-01D-2078-08	G	Unknown	Untested	Somatic	Phase_1	WXS	Illumina HiSeq	3fdb4698-4a38-4a81-a403-d1ce5568c225	01aea99d-e331-4b02-a0cd-e9df66a08d9c
36303	2570	UM-N10	NOTCH2	4853	Tumor_supressor	chr1	120572572	120572572	C	T	bcgsc.ca	hg19	1	120467945	120467945	+	Silent	SNP	C	T	T	novel		TCGA-CV-7437-01A-21D-2129-08	TCGA-CV-7437-10A-01D-2129-08	C	Unknown	Untested	Somatic	Phase_1	WXS	Illumina HiSeq	53413980-80cc-4c73-8bb6-31a01d6df86e	8e46f3c1-520c-4518-a734-4579dfcd97a3
36303	2570	UM-N10	NOTCH2	4853	Tumor_supressor	chr1	120572572	120572572	C	T	bcgsc.ca	hg19	1	120512305	120512305	+	Missense_Mutation	SNP	C	T	T	novel		TCGA-CV-7568-01A-11D-2229-08	TCGA-CV-7568-10A-01D-2229-08	C	Unknown	Untested	Somatic	Phase_1	WXS	Illumina HiSeq	f24774e4-d8fc-4702-a0e2-98fecfce3515	6984db85-4f5b-48c5-bc22-3bc30b159b89
36303	2570	UM-N10	NOTCH2	4853	Tumor_supressor	chr1	120572572	120572572	C	T	bcgsc.ca	hg19	1	120510130	120510130	+	Missense_Mutation	SNP	C	A	A	novel		TCGA-CV-A45P-01A-11D-A24D-08	TCGA-CV-A45P-10A-01D-A24F-08	C	Unknown	Untested	Somatic	Phase_1	WXS	Illumina HiSeq	f549e1c1-2f03-406b-9e53-a168ab563497	103eab8b-efd9-419d-b67e-067ad130dd6f
36303	2570	UM-N10	NOTCH2	4853	Tumor_supressor	chr1	120572572	120572572	C	T	bcgsc.ca	hg19	1	120464983	120464983	+	Frame_Shift_Del	DEL	C	-	-	novel		TCGA-CX-A4AQ-01A-11D-A25D-08	TCGA-CX-A4AQ-10A-01D-A25E-08	C	Unknown	Untested	Somatic	Phase_1	WXS	Illumina HiSeq	a5978c70-1a43-4ba1-9891-97eac8d1aac4	ce1d99b6-5d2c-4a25-8942-0d1a31d0457d
36303	2570	UM-N10	NOTCH2	4853	Tumor_supressor	chr1	120572572	120572572	C	T	bcgsc.ca	hg19	1	120460319	120460319	+	Frame_Shift_Del	DEL	T	-	-	novel		TCGA-F7-A624-01A-22D-A30E-08	TCGA-F7-A624-10A-01D-A30H-08	T	Unknown	Untested	Somatic	Phase_1	WXS	Illumina HiSeq	e11fa84c-c4e9-41bc-8b46-48be0444880a	91726c6b-a3b7-4cbc-9e8f-990a0824147e
36303	2570	UM-N10	NOTCH2	4853	Tumor_supressor	chr1	120572572	120572572	C	T	bcgsc.ca	hg19	1	120491110	120491110	+	Silent	SNP	G	A	A	novel		TCGA-IQ-A6SG-01A-12D-A34J-08	TCGA-IQ-A6SG-10A-01D-A34M-08	G	Unknown	Untested	Somatic	Phase_1	WXS	Illumina HiSeq	09d1b40f-c5c2-49e7-bc2a-8a076ba59658	7f6c4b53-f204-4f74-a112-83d89e542313
36303	2570	UM-N10	NOTCH2	4853	Tumor_supressor	chr1	120572572	120572572	C	T	bcgsc.ca	hg19	1	120458296	120458296	+	Missense_Mutation	SNP	C	G	G	novel		TCGA-MT-A67A-01A-11D-A30E-08	TCGA-MT-A67A-10A-01D-A30H-08	C	Unknown	Untested	Somatic	Phase_1	WXS	Illumina HiSeq	33a8bef3-7919-41be-9426-a39fb63a9676	b6949f79-72e5-4c80-87a8-d937e41579cb
36303	2570	UM-N10	NOTCH2	4853	Tumor_supressor	chr1	120572572	120572572	C	T	bcgsc.ca	hg19	1	120510760	120510760	+	Missense_Mutation	SNP	T	G	G	novel		TCGA-P3-A6SX-01A-11D-A34J-08	TCGA-P3-A6SX-10A-01D-A34M-08	T	Unknown	Untested	Somatic	Phase_1	WXS	Illumina HiSeq	cd5dcc9c-1174-4393-bce7-56618c12275e	8f61840b-3fe7-40a7-9c5d-36d935dfc881
36303	2570	UM-N10	NOTCH2	4853	Tumor_supressor	chr1	120572572	120572572	C	T	bcgsc.ca	hg19	1	120479962	120479962	+	Silent	SNP	G	A	A	novel		TCGA-TN-A7HL-01A-11D-A34J-08	TCGA-TN-A7HL-10A-01D-A34M-08	G	Unknown	Untested	Somatic	Phase_1	WXS	Illumina HiSeq	8928f33c-515b-49b4-ab24-c99d8c12c35a	cd211e89-63f7-44f0-8a76-51703ae45112
36304	2997	UM-P09	NOTCH2	4853	Tumor_supressor	chr1	120572572	120572572	C	T	bcgsc.ca	hg19	1	120502074	120502074	+	Frame_Shift_Del	DEL	T	-	-	novel		TCGA-BA-6870-01A-11D-1870-08	TCGA-BA-6870-10A-01D-1870-08	T	Unknown	Untested	Somatic	Phase_1	WXS	Illumina HiSeq	2fdd3f42-cb2f-4faf-8a47-b8bfee058265	7a53ffac-dad3-4e36-b077-c29fc66c6a42
36304	2997	UM-P09	NOTCH2	4853	Tumor_supressor	chr1	120572572	120572572	C	T	bcgsc.ca	hg19	1	120510064	120510064	+	Missense_Mutation	SNP	C	G	G	novel		TCGA-CN-4726-01A-01D-1434-08	TCGA-CN-4726-10A-01D-1434-08	C	Unknown	Untested	Somatic	Phase_1	WXS	Illumina HiSeq	2201e681-a727-4fd2-adec-cbcb543b2232	8aec558c-7b7e-47dd-b84f-db6dabacbd12
36304	2997	UM-P09	NOTCH2	4853	Tumor_supressor	chr1	120572572	120572572	C	T	bcgsc.ca	hg19	1	120462937	120462937	+	Missense_Mutation	SNP	G	C	C	novel		TCGA-CN-4727-01A-01D-1434-08	TCGA-CN-4727-10A-01D-1434-08	G	Unknown	Untested	Somatic	Phase_1	WXS	Illumina HiSeq	b24fc60a-fe83-4743-a6d3-d90b807412e1	53489efb-ec71-4932-9980-aaacd8347b17
36304	2997	UM-P09	NOTCH2	4853	Tumor_supressor	chr1	120572572	120572572	C	T	bcgsc.ca	hg19	1	120478097	120478097	+	Missense_Mutation	SNP	C	A	A	novel		TCGA-CN-6010-01A-11D-1683-08	TCGA-CN-6010-10A-01D-1683-08	C	Unknown	Untested	Somatic	Phase_1	WXS	Illumina HiSeq	2d9693f3-0917-42be-97b8-4dc15cc4d3f6	0aca8971-6bab-418e-a861-c266e085532e
36304	2997	UM-P09	NOTCH2	4853	Tumor_supressor	chr1	120572572	120572572	C	T	bcgsc.ca	hg19	1	120466368	120466368	+	Frame_Shift_Del	DEL	T	-	-	novel		TCGA-CN-6018-01A-11D-1683-08	TCGA-CN-6018-10A-01D-1683-08	T	Unknown	Untested	Somatic	Phase_1	WXS	Illumina HiSeq	33815edd-bb4f-4f05-bc82-94eafe423652	f3b1312a-5ef1-4312-811e-223f4f4cb997
36304	2997	UM-P09	NOTCH2	4853	Tumor_supressor	chr1	120572572	120572572	C	T	bcgsc.ca	hg19	1	120512221	120512221	+	Missense_Mutation	SNP	C	A	A	novel		TCGA-CN-6989-01A-11D-1912-08	TCGA-CN-6989-10A-01D-1912-08	C	Unknown	Untested	Somatic	Phase_1	WXS	Illumina HiSeq	61cd2198-d85e-4eae-b9c6-e36be372595b	ac954060-b4d9-4a3c-8922-a7dcb8d79074
36304	2997	UM-P09	NOTCH2	4853	Tumor_supressor	chr1	120572572	120572572	C	T	bcgsc.ca	hg19	1	120468088	120468088	+	Missense_Mutation	SNP	C	G	G	novel		TCGA-CN-A498-01A-11D-A24D-08	TCGA-CN-A498-10A-01D-A24F-08	C	Unknown	Untested	Somatic	Phase_1	WXS	Illumina HiSeq	db8a2708-1703-4c31-acbd-004ea132ded7	19c1570e-5804-473b-9f8d-e973e802a0fd
36304	2997	UM-P09	NOTCH2	4853	Tumor_supressor	chr1	120572572	120572572	C	T	bcgsc.ca	hg19	1	120462868	120462868	+	Silent	SNP	C	G	G	novel		TCGA-CR-6484-01A-11D-1870-08	TCGA-CR-6484-10A-01D-1870-08	C	Unknown	Untested	Somatic	Phase_1	WXS	Illumina HiSeq	e72df726-1575-4789-afac-3b15a7643401	b0fa7dd3-58da-45b8-bff4-1d665e21df9f
36304	2997	UM-P09	NOTCH2	4853	Tumor_supressor	chr1	120572572	120572572	C	T	bcgsc.ca	hg19	1	120480557	120480557	+	Missense_Mutation	SNP	C	T	T	novel		TCGA-CR-7394-01A-11D-2012-08	TCGA-CR-7394-10A-01D-2013-08	C	Unknown	Untested	Somatic	Phase_1	WXS	Illumina HiSeq	1fe9a612-4c9a-432d-b175-e1d8bdbc7c56	0ffafc82-f74d-4ed7-8a93-cf6cb4b4c6ca
36304	2997	UM-P09	NOTCH2	4853	Tumor_supressor	chr1	120572572	120572572	C	T	bcgsc.ca	hg19	1	120458562	120458562	+	Missense_Mutation	SNP	C	G	G	novel		TCGA-CV-6937-01A-11D-2012-08	TCGA-CV-6937-10A-01D-2013-08	C	Unknown	Untested	Somatic	Phase_1	WXS	Illumina HiSeq	1c78a20e-150f-4c12-8abe-b941f90e730f	9d1e96e0-810f-4f72-a622-c95907643627
36304	2997	UM-P09	NOTCH2	4853	Tumor_supressor	chr1	120572572	120572572	C	T	bcgsc.ca	hg19	1	120480487	120480487	+	Frame_Shift_Del	DEL	G	-	-	novel		TCGA-CV-7427-01A-11D-2078-08	TCGA-CV-7427-10A-01D-2078-08	G	Unknown	Untested	Somatic	Phase_1	WXS	Illumina HiSeq	3fdb4698-4a38-4a81-a403-d1ce5568c225	01aea99d-e331-4b02-a0cd-e9df66a08d9c
36304	2997	UM-P09	NOTCH2	4853	Tumor_supressor	chr1	120572572	120572572	C	T	bcgsc.ca	hg19	1	120467945	120467945	+	Silent	SNP	C	T	T	novel		TCGA-CV-7437-01A-21D-2129-08	TCGA-CV-7437-10A-01D-2129-08	C	Unknown	Untested	Somatic	Phase_1	WXS	Illumina HiSeq	53413980-80cc-4c73-8bb6-31a01d6df86e	8e46f3c1-520c-4518-a734-4579dfcd97a3
36304	2997	UM-P09	NOTCH2	4853	Tumor_supressor	chr1	120572572	120572572	C	T	bcgsc.ca	hg19	1	120512305	120512305	+	Missense_Mutation	SNP	C	T	T	novel		TCGA-CV-7568-01A-11D-2229-08	TCGA-CV-7568-10A-01D-2229-08	C	Unknown	Untested	Somatic	Phase_1	WXS	Illumina HiSeq	f24774e4-d8fc-4702-a0e2-98fecfce3515	6984db85-4f5b-48c5-bc22-3bc30b159b89
36304	2997	UM-P09	NOTCH2	4853	Tumor_supressor	chr1	120572572	120572572	C	T	bcgsc.ca	hg19	1	120510130	120510130	+	Missense_Mutation	SNP	C	A	A	novel		TCGA-CV-A45P-01A-11D-A24D-08	TCGA-CV-A45P-10A-01D-A24F-08	C	Unknown	Untested	Somatic	Phase_1	WXS	Illumina HiSeq	f549e1c1-2f03-406b-9e53-a168ab563497	103eab8b-efd9-419d-b67e-067ad130dd6f
36304	2997	UM-P09	NOTCH2	4853	Tumor_supressor	chr1	120572572	120572572	C	T	bcgsc.ca	hg19	1	120464983	120464983	+	Frame_Shift_Del	DEL	C	-	-	novel		TCGA-CX-A4AQ-01A-11D-A25D-08	TCGA-CX-A4AQ-10A-01D-A25E-08	C	Unknown	Untested	Somatic	Phase_1	WXS	Illumina HiSeq	a5978c70-1a43-4ba1-9891-97eac8d1aac4	ce1d99b6-5d2c-4a25-8942-0d1a31d0457d
36304	2997	UM-P09	NOTCH2	4853	Tumor_supressor	chr1	120572572	120572572	C	T	bcgsc.ca	hg19	1	120460319	120460319	+	Frame_Shift_Del	DEL	T	-	-	novel		TCGA-F7-A624-01A-22D-A30E-08	TCGA-F7-A624-10A-01D-A30H-08	T	Unknown	Untested	Somatic	Phase_1	WXS	Illumina HiSeq	e11fa84c-c4e9-41bc-8b46-48be0444880a	91726c6b-a3b7-4cbc-9e8f-990a0824147e
36304	2997	UM-P09	NOTCH2	4853	Tumor_supressor	chr1	120572572	120572572	C	T	bcgsc.ca	hg19	1	120491110	120491110	+	Silent	SNP	G	A	A	novel		TCGA-IQ-A6SG-01A-12D-A34J-08	TCGA-IQ-A6SG-10A-01D-A34M-08	G	Unknown	Untested	Somatic	Phase_1	WXS	Illumina HiSeq	09d1b40f-c5c2-49e7-bc2a-8a076ba59658	7f6c4b53-f204-4f74-a112-83d89e542313
36304	2997	UM-P09	NOTCH2	4853	Tumor_supressor	chr1	120572572	120572572	C	T	bcgsc.ca	hg19	1	120458296	120458296	+	Missense_Mutation	SNP	C	G	G	novel		TCGA-MT-A67A-01A-11D-A30E-08	TCGA-MT-A67A-10A-01D-A30H-08	C	Unknown	Untested	Somatic	Phase_1	WXS	Illumina HiSeq	33a8bef3-7919-41be-9426-a39fb63a9676	b6949f79-72e5-4c80-87a8-d937e41579cb
36304	2997	UM-P09	NOTCH2	4853	Tumor_supressor	chr1	120572572	120572572	C	T	bcgsc.ca	hg19	1	120510760	120510760	+	Missense_Mutation	SNP	T	G	G	novel		TCGA-P3-A6SX-01A-11D-A34J-08	TCGA-P3-A6SX-10A-01D-A34M-08	T	Unknown	Untested	Somatic	Phase_1	WXS	Illumina HiSeq	cd5dcc9c-1174-4393-bce7-56618c12275e	8f61840b-3fe7-40a7-9c5d-36d935dfc881
36304	2997	UM-P09	NOTCH2	4853	Tumor_supressor	chr1	120572572	120572572	C	T	bcgsc.ca	hg19	1	120479962	120479962	+	Silent	SNP	G	A	A	novel		TCGA-TN-A7HL-01A-11D-A34J-08	TCGA-TN-A7HL-10A-01D-A34M-08	G	Unknown	Untested	Somatic	Phase_1	WXS	Illumina HiSeq	8928f33c-515b-49b4-ab24-c99d8c12c35a	cd211e89-63f7-44f0-8a76-51703ae45112
36306	3087	UM-P11	NOTCH2	4853	Tumor_supressor	chr1	120572572	120572572	C	T	bcgsc.ca	hg19	1	120502074	120502074	+	Frame_Shift_Del	DEL	T	-	-	novel		TCGA-BA-6870-01A-11D-1870-08	TCGA-BA-6870-10A-01D-1870-08	T	Unknown	Untested	Somatic	Phase_1	WXS	Illumina HiSeq	2fdd3f42-cb2f-4faf-8a47-b8bfee058265	7a53ffac-dad3-4e36-b077-c29fc66c6a42
36306	3087	UM-P11	NOTCH2	4853	Tumor_supressor	chr1	120572572	120572572	C	T	bcgsc.ca	hg19	1	120510064	120510064	+	Missense_Mutation	SNP	C	G	G	novel		TCGA-CN-4726-01A-01D-1434-08	TCGA-CN-4726-10A-01D-1434-08	C	Unknown	Untested	Somatic	Phase_1	WXS	Illumina HiSeq	2201e681-a727-4fd2-adec-cbcb543b2232	8aec558c-7b7e-47dd-b84f-db6dabacbd12
36306	3087	UM-P11	NOTCH2	4853	Tumor_supressor	chr1	120572572	120572572	C	T	bcgsc.ca	hg19	1	120462937	120462937	+	Missense_Mutation	SNP	G	C	C	novel		TCGA-CN-4727-01A-01D-1434-08	TCGA-CN-4727-10A-01D-1434-08	G	Unknown	Untested	Somatic	Phase_1	WXS	Illumina HiSeq	b24fc60a-fe83-4743-a6d3-d90b807412e1	53489efb-ec71-4932-9980-aaacd8347b17
36306	3087	UM-P11	NOTCH2	4853	Tumor_supressor	chr1	120572572	120572572	C	T	bcgsc.ca	hg19	1	120478097	120478097	+	Missense_Mutation	SNP	C	A	A	novel		TCGA-CN-6010-01A-11D-1683-08	TCGA-CN-6010-10A-01D-1683-08	C	Unknown	Untested	Somatic	Phase_1	WXS	Illumina HiSeq	2d9693f3-0917-42be-97b8-4dc15cc4d3f6	0aca8971-6bab-418e-a861-c266e085532e
36306	3087	UM-P11	NOTCH2	4853	Tumor_supressor	chr1	120572572	120572572	C	T	bcgsc.ca	hg19	1	120466368	120466368	+	Frame_Shift_Del	DEL	T	-	-	novel		TCGA-CN-6018-01A-11D-1683-08	TCGA-CN-6018-10A-01D-1683-08	T	Unknown	Untested	Somatic	Phase_1	WXS	Illumina HiSeq	33815edd-bb4f-4f05-bc82-94eafe423652	f3b1312a-5ef1-4312-811e-223f4f4cb997
36306	3087	UM-P11	NOTCH2	4853	Tumor_supressor	chr1	120572572	120572572	C	T	bcgsc.ca	hg19	1	120512221	120512221	+	Missense_Mutation	SNP	C	A	A	novel		TCGA-CN-6989-01A-11D-1912-08	TCGA-CN-6989-10A-01D-1912-08	C	Unknown	Untested	Somatic	Phase_1	WXS	Illumina HiSeq	61cd2198-d85e-4eae-b9c6-e36be372595b	ac954060-b4d9-4a3c-8922-a7dcb8d79074
36306	3087	UM-P11	NOTCH2	4853	Tumor_supressor	chr1	120572572	120572572	C	T	bcgsc.ca	hg19	1	120468088	120468088	+	Missense_Mutation	SNP	C	G	G	novel		TCGA-CN-A498-01A-11D-A24D-08	TCGA-CN-A498-10A-01D-A24F-08	C	Unknown	Untested	Somatic	Phase_1	WXS	Illumina HiSeq	db8a2708-1703-4c31-acbd-004ea132ded7	19c1570e-5804-473b-9f8d-e973e802a0fd
36306	3087	UM-P11	NOTCH2	4853	Tumor_supressor	chr1	120572572	120572572	C	T	bcgsc.ca	hg19	1	120462868	120462868	+	Silent	SNP	C	G	G	novel		TCGA-CR-6484-01A-11D-1870-08	TCGA-CR-6484-10A-01D-1870-08	C	Unknown	Untested	Somatic	Phase_1	WXS	Illumina HiSeq	e72df726-1575-4789-afac-3b15a7643401	b0fa7dd3-58da-45b8-bff4-1d665e21df9f
36306	3087	UM-P11	NOTCH2	4853	Tumor_supressor	chr1	120572572	120572572	C	T	bcgsc.ca	hg19	1	120480557	120480557	+	Missense_Mutation	SNP	C	T	T	novel		TCGA-CR-7394-01A-11D-2012-08	TCGA-CR-7394-10A-01D-2013-08	C	Unknown	Untested	Somatic	Phase_1	WXS	Illumina HiSeq	1fe9a612-4c9a-432d-b175-e1d8bdbc7c56	0ffafc82-f74d-4ed7-8a93-cf6cb4b4c6ca
36306	3087	UM-P11	NOTCH2	4853	Tumor_supressor	chr1	120572572	120572572	C	T	bcgsc.ca	hg19	1	120458562	120458562	+	Missense_Mutation	SNP	C	G	G	novel		TCGA-CV-6937-01A-11D-2012-08	TCGA-CV-6937-10A-01D-2013-08	C	Unknown	Untested	Somatic	Phase_1	WXS	Illumina HiSeq	1c78a20e-150f-4c12-8abe-b941f90e730f	9d1e96e0-810f-4f72-a622-c95907643627
36306	3087	UM-P11	NOTCH2	4853	Tumor_supressor	chr1	120572572	120572572	C	T	bcgsc.ca	hg19	1	120480487	120480487	+	Frame_Shift_Del	DEL	G	-	-	novel		TCGA-CV-7427-01A-11D-2078-08	TCGA-CV-7427-10A-01D-2078-08	G	Unknown	Untested	Somatic	Phase_1	WXS	Illumina HiSeq	3fdb4698-4a38-4a81-a403-d1ce5568c225	01aea99d-e331-4b02-a0cd-e9df66a08d9c
36306	3087	UM-P11	NOTCH2	4853	Tumor_supressor	chr1	120572572	120572572	C	T	bcgsc.ca	hg19	1	120467945	120467945	+	Silent	SNP	C	T	T	novel		TCGA-CV-7437-01A-21D-2129-08	TCGA-CV-7437-10A-01D-2129-08	C	Unknown	Untested	Somatic	Phase_1	WXS	Illumina HiSeq	53413980-80cc-4c73-8bb6-31a01d6df86e	8e46f3c1-520c-4518-a734-4579dfcd97a3
36306	3087	UM-P11	NOTCH2	4853	Tumor_supressor	chr1	120572572	120572572	C	T	bcgsc.ca	hg19	1	120512305	120512305	+	Missense_Mutation	SNP	C	T	T	novel		TCGA-CV-7568-01A-11D-2229-08	TCGA-CV-7568-10A-01D-2229-08	C	Unknown	Untested	Somatic	Phase_1	WXS	Illumina HiSeq	f24774e4-d8fc-4702-a0e2-98fecfce3515	6984db85-4f5b-48c5-bc22-3bc30b159b89
36306	3087	UM-P11	NOTCH2	4853	Tumor_supressor	chr1	120572572	120572572	C	T	bcgsc.ca	hg19	1	120510130	120510130	+	Missense_Mutation	SNP	C	A	A	novel		TCGA-CV-A45P-01A-11D-A24D-08	TCGA-CV-A45P-10A-01D-A24F-08	C	Unknown	Untested	Somatic	Phase_1	WXS	Illumina HiSeq	f549e1c1-2f03-406b-9e53-a168ab563497	103eab8b-efd9-419d-b67e-067ad130dd6f
36306	3087	UM-P11	NOTCH2	4853	Tumor_supressor	chr1	120572572	120572572	C	T	bcgsc.ca	hg19	1	120464983	120464983	+	Frame_Shift_Del	DEL	C	-	-	novel		TCGA-CX-A4AQ-01A-11D-A25D-08	TCGA-CX-A4AQ-10A-01D-A25E-08	C	Unknown	Untested	Somatic	Phase_1	WXS	Illumina HiSeq	a5978c70-1a43-4ba1-9891-97eac8d1aac4	ce1d99b6-5d2c-4a25-8942-0d1a31d0457d
36306	3087	UM-P11	NOTCH2	4853	Tumor_supressor	chr1	120572572	120572572	C	T	bcgsc.ca	hg19	1	120460319	120460319	+	Frame_Shift_Del	DEL	T	-	-	novel		TCGA-F7-A624-01A-22D-A30E-08	TCGA-F7-A624-10A-01D-A30H-08	T	Unknown	Untested	Somatic	Phase_1	WXS	Illumina HiSeq	e11fa84c-c4e9-41bc-8b46-48be0444880a	91726c6b-a3b7-4cbc-9e8f-990a0824147e
36306	3087	UM-P11	NOTCH2	4853	Tumor_supressor	chr1	120572572	120572572	C	T	bcgsc.ca	hg19	1	120491110	120491110	+	Silent	SNP	G	A	A	novel		TCGA-IQ-A6SG-01A-12D-A34J-08	TCGA-IQ-A6SG-10A-01D-A34M-08	G	Unknown	Untested	Somatic	Phase_1	WXS	Illumina HiSeq	09d1b40f-c5c2-49e7-bc2a-8a076ba59658	7f6c4b53-f204-4f74-a112-83d89e542313
36306	3087	UM-P11	NOTCH2	4853	Tumor_supressor	chr1	120572572	120572572	C	T	bcgsc.ca	hg19	1	120458296	120458296	+	Missense_Mutation	SNP	C	G	G	novel		TCGA-MT-A67A-01A-11D-A30E-08	TCGA-MT-A67A-10A-01D-A30H-08	C	Unknown	Untested	Somatic	Phase_1	WXS	Illumina HiSeq	33a8bef3-7919-41be-9426-a39fb63a9676	b6949f79-72e5-4c80-87a8-d937e41579cb
36306	3087	UM-P11	NOTCH2	4853	Tumor_supressor	chr1	120572572	120572572	C	T	bcgsc.ca	hg19	1	120510760	120510760	+	Missense_Mutation	SNP	T	G	G	novel		TCGA-P3-A6SX-01A-11D-A34J-08	TCGA-P3-A6SX-10A-01D-A34M-08	T	Unknown	Untested	Somatic	Phase_1	WXS	Illumina HiSeq	cd5dcc9c-1174-4393-bce7-56618c12275e	8f61840b-3fe7-40a7-9c5d-36d935dfc881
36306	3087	UM-P11	NOTCH2	4853	Tumor_supressor	chr1	120572572	120572572	C	T	bcgsc.ca	hg19	1	120479962	120479962	+	Silent	SNP	G	A	A	novel		TCGA-TN-A7HL-01A-11D-A34J-08	TCGA-TN-A7HL-10A-01D-A34M-08	G	Unknown	Untested	Somatic	Phase_1	WXS	Illumina HiSeq	8928f33c-515b-49b4-ab24-c99d8c12c35a	cd211e89-63f7-44f0-8a76-51703ae45112
36312	3214	UM-N14	NOTCH2	4853	Tumor_supressor	chr1	120572572	120572572	C	T	bcgsc.ca	hg19	1	120502074	120502074	+	Frame_Shift_Del	DEL	T	-	-	novel		TCGA-BA-6870-01A-11D-1870-08	TCGA-BA-6870-10A-01D-1870-08	T	Unknown	Untested	Somatic	Phase_1	WXS	Illumina HiSeq	2fdd3f42-cb2f-4faf-8a47-b8bfee058265	7a53ffac-dad3-4e36-b077-c29fc66c6a42
36312	3214	UM-N14	NOTCH2	4853	Tumor_supressor	chr1	120572572	120572572	C	T	bcgsc.ca	hg19	1	120510064	120510064	+	Missense_Mutation	SNP	C	G	G	novel		TCGA-CN-4726-01A-01D-1434-08	TCGA-CN-4726-10A-01D-1434-08	C	Unknown	Untested	Somatic	Phase_1	WXS	Illumina HiSeq	2201e681-a727-4fd2-adec-cbcb543b2232	8aec558c-7b7e-47dd-b84f-db6dabacbd12
36312	3214	UM-N14	NOTCH2	4853	Tumor_supressor	chr1	120572572	120572572	C	T	bcgsc.ca	hg19	1	120462937	120462937	+	Missense_Mutation	SNP	G	C	C	novel		TCGA-CN-4727-01A-01D-1434-08	TCGA-CN-4727-10A-01D-1434-08	G	Unknown	Untested	Somatic	Phase_1	WXS	Illumina HiSeq	b24fc60a-fe83-4743-a6d3-d90b807412e1	53489efb-ec71-4932-9980-aaacd8347b17
36312	3214	UM-N14	NOTCH2	4853	Tumor_supressor	chr1	120572572	120572572	C	T	bcgsc.ca	hg19	1	120478097	120478097	+	Missense_Mutation	SNP	C	A	A	novel		TCGA-CN-6010-01A-11D-1683-08	TCGA-CN-6010-10A-01D-1683-08	C	Unknown	Untested	Somatic	Phase_1	WXS	Illumina HiSeq	2d9693f3-0917-42be-97b8-4dc15cc4d3f6	0aca8971-6bab-418e-a861-c266e085532e
36312	3214	UM-N14	NOTCH2	4853	Tumor_supressor	chr1	120572572	120572572	C	T	bcgsc.ca	hg19	1	120466368	120466368	+	Frame_Shift_Del	DEL	T	-	-	novel		TCGA-CN-6018-01A-11D-1683-08	TCGA-CN-6018-10A-01D-1683-08	T	Unknown	Untested	Somatic	Phase_1	WXS	Illumina HiSeq	33815edd-bb4f-4f05-bc82-94eafe423652	f3b1312a-5ef1-4312-811e-223f4f4cb997
36312	3214	UM-N14	NOTCH2	4853	Tumor_supressor	chr1	120572572	120572572	C	T	bcgsc.ca	hg19	1	120512221	120512221	+	Missense_Mutation	SNP	C	A	A	novel		TCGA-CN-6989-01A-11D-1912-08	TCGA-CN-6989-10A-01D-1912-08	C	Unknown	Untested	Somatic	Phase_1	WXS	Illumina HiSeq	61cd2198-d85e-4eae-b9c6-e36be372595b	ac954060-b4d9-4a3c-8922-a7dcb8d79074
36312	3214	UM-N14	NOTCH2	4853	Tumor_supressor	chr1	120572572	120572572	C	T	bcgsc.ca	hg19	1	120468088	120468088	+	Missense_Mutation	SNP	C	G	G	novel		TCGA-CN-A498-01A-11D-A24D-08	TCGA-CN-A498-10A-01D-A24F-08	C	Unknown	Untested	Somatic	Phase_1	WXS	Illumina HiSeq	db8a2708-1703-4c31-acbd-004ea132ded7	19c1570e-5804-473b-9f8d-e973e802a0fd
36312	3214	UM-N14	NOTCH2	4853	Tumor_supressor	chr1	120572572	120572572	C	T	bcgsc.ca	hg19	1	120462868	120462868	+	Silent	SNP	C	G	G	novel		TCGA-CR-6484-01A-11D-1870-08	TCGA-CR-6484-10A-01D-1870-08	C	Unknown	Untested	Somatic	Phase_1	WXS	Illumina HiSeq	e72df726-1575-4789-afac-3b15a7643401	b0fa7dd3-58da-45b8-bff4-1d665e21df9f
36312	3214	UM-N14	NOTCH2	4853	Tumor_supressor	chr1	120572572	120572572	C	T	bcgsc.ca	hg19	1	120480557	120480557	+	Missense_Mutation	SNP	C	T	T	novel		TCGA-CR-7394-01A-11D-2012-08	TCGA-CR-7394-10A-01D-2013-08	C	Unknown	Untested	Somatic	Phase_1	WXS	Illumina HiSeq	1fe9a612-4c9a-432d-b175-e1d8bdbc7c56	0ffafc82-f74d-4ed7-8a93-cf6cb4b4c6ca
36312	3214	UM-N14	NOTCH2	4853	Tumor_supressor	chr1	120572572	120572572	C	T	bcgsc.ca	hg19	1	120458562	120458562	+	Missense_Mutation	SNP	C	G	G	novel		TCGA-CV-6937-01A-11D-2012-08	TCGA-CV-6937-10A-01D-2013-08	C	Unknown	Untested	Somatic	Phase_1	WXS	Illumina HiSeq	1c78a20e-150f-4c12-8abe-b941f90e730f	9d1e96e0-810f-4f72-a622-c95907643627
36312	3214	UM-N14	NOTCH2	4853	Tumor_supressor	chr1	120572572	120572572	C	T	bcgsc.ca	hg19	1	120480487	120480487	+	Frame_Shift_Del	DEL	G	-	-	novel		TCGA-CV-7427-01A-11D-2078-08	TCGA-CV-7427-10A-01D-2078-08	G	Unknown	Untested	Somatic	Phase_1	WXS	Illumina HiSeq	3fdb4698-4a38-4a81-a403-d1ce5568c225	01aea99d-e331-4b02-a0cd-e9df66a08d9c
36312	3214	UM-N14	NOTCH2	4853	Tumor_supressor	chr1	120572572	120572572	C	T	bcgsc.ca	hg19	1	120467945	120467945	+	Silent	SNP	C	T	T	novel		TCGA-CV-7437-01A-21D-2129-08	TCGA-CV-7437-10A-01D-2129-08	C	Unknown	Untested	Somatic	Phase_1	WXS	Illumina HiSeq	53413980-80cc-4c73-8bb6-31a01d6df86e	8e46f3c1-520c-4518-a734-4579dfcd97a3
36312	3214	UM-N14	NOTCH2	4853	Tumor_supressor	chr1	120572572	120572572	C	T	bcgsc.ca	hg19	1	120512305	120512305	+	Missense_Mutation	SNP	C	T	T	novel		TCGA-CV-7568-01A-11D-2229-08	TCGA-CV-7568-10A-01D-2229-08	C	Unknown	Untested	Somatic	Phase_1	WXS	Illumina HiSeq	f24774e4-d8fc-4702-a0e2-98fecfce3515	6984db85-4f5b-48c5-bc22-3bc30b159b89
36312	3214	UM-N14	NOTCH2	4853	Tumor_supressor	chr1	120572572	120572572	C	T	bcgsc.ca	hg19	1	120510130	120510130	+	Missense_Mutation	SNP	C	A	A	novel		TCGA-CV-A45P-01A-11D-A24D-08	TCGA-CV-A45P-10A-01D-A24F-08	C	Unknown	Untested	Somatic	Phase_1	WXS	Illumina HiSeq	f549e1c1-2f03-406b-9e53-a168ab563497	103eab8b-efd9-419d-b67e-067ad130dd6f
36312	3214	UM-N14	NOTCH2	4853	Tumor_supressor	chr1	120572572	120572572	C	T	bcgsc.ca	hg19	1	120464983	120464983	+	Frame_Shift_Del	DEL	C	-	-	novel		TCGA-CX-A4AQ-01A-11D-A25D-08	TCGA-CX-A4AQ-10A-01D-A25E-08	C	Unknown	Untested	Somatic	Phase_1	WXS	Illumina HiSeq	a5978c70-1a43-4ba1-9891-97eac8d1aac4	ce1d99b6-5d2c-4a25-8942-0d1a31d0457d
36312	3214	UM-N14	NOTCH2	4853	Tumor_supressor	chr1	120572572	120572572	C	T	bcgsc.ca	hg19	1	120460319	120460319	+	Frame_Shift_Del	DEL	T	-	-	novel		TCGA-F7-A624-01A-22D-A30E-08	TCGA-F7-A624-10A-01D-A30H-08	T	Unknown	Untested	Somatic	Phase_1	WXS	Illumina HiSeq	e11fa84c-c4e9-41bc-8b46-48be0444880a	91726c6b-a3b7-4cbc-9e8f-990a0824147e
36312	3214	UM-N14	NOTCH2	4853	Tumor_supressor	chr1	120572572	120572572	C	T	bcgsc.ca	hg19	1	120491110	120491110	+	Silent	SNP	G	A	A	novel		TCGA-IQ-A6SG-01A-12D-A34J-08	TCGA-IQ-A6SG-10A-01D-A34M-08	G	Unknown	Untested	Somatic	Phase_1	WXS	Illumina HiSeq	09d1b40f-c5c2-49e7-bc2a-8a076ba59658	7f6c4b53-f204-4f74-a112-83d89e542313
36312	3214	UM-N14	NOTCH2	4853	Tumor_supressor	chr1	120572572	120572572	C	T	bcgsc.ca	hg19	1	120458296	120458296	+	Missense_Mutation	SNP	C	G	G	novel		TCGA-MT-A67A-01A-11D-A30E-08	TCGA-MT-A67A-10A-01D-A30H-08	C	Unknown	Untested	Somatic	Phase_1	WXS	Illumina HiSeq	33a8bef3-7919-41be-9426-a39fb63a9676	b6949f79-72e5-4c80-87a8-d937e41579cb
36312	3214	UM-N14	NOTCH2	4853	Tumor_supressor	chr1	120572572	120572572	C	T	bcgsc.ca	hg19	1	120510760	120510760	+	Missense_Mutation	SNP	T	G	G	novel		TCGA-P3-A6SX-01A-11D-A34J-08	TCGA-P3-A6SX-10A-01D-A34M-08	T	Unknown	Untested	Somatic	Phase_1	WXS	Illumina HiSeq	cd5dcc9c-1174-4393-bce7-56618c12275e	8f61840b-3fe7-40a7-9c5d-36d935dfc881
36312	3214	UM-N14	NOTCH2	4853	Tumor_supressor	chr1	120572572	120572572	C	T	bcgsc.ca	hg19	1	120479962	120479962	+	Silent	SNP	G	A	A	novel		TCGA-TN-A7HL-01A-11D-A34J-08	TCGA-TN-A7HL-10A-01D-A34M-08	G	Unknown	Untested	Somatic	Phase_1	WXS	Illumina HiSeq	8928f33c-515b-49b4-ab24-c99d8c12c35a	cd211e89-63f7-44f0-8a76-51703ae45112
36313	3230	UM-P14	NOTCH2	4853	Tumor_supressor	chr1	120572572	120572572	C	T	bcgsc.ca	hg19	1	120502074	120502074	+	Frame_Shift_Del	DEL	T	-	-	novel		TCGA-BA-6870-01A-11D-1870-08	TCGA-BA-6870-10A-01D-1870-08	T	Unknown	Untested	Somatic	Phase_1	WXS	Illumina HiSeq	2fdd3f42-cb2f-4faf-8a47-b8bfee058265	7a53ffac-dad3-4e36-b077-c29fc66c6a42
36313	3230	UM-P14	NOTCH2	4853	Tumor_supressor	chr1	120572572	120572572	C	T	bcgsc.ca	hg19	1	120510064	120510064	+	Missense_Mutation	SNP	C	G	G	novel		TCGA-CN-4726-01A-01D-1434-08	TCGA-CN-4726-10A-01D-1434-08	C	Unknown	Untested	Somatic	Phase_1	WXS	Illumina HiSeq	2201e681-a727-4fd2-adec-cbcb543b2232	8aec558c-7b7e-47dd-b84f-db6dabacbd12
36313	3230	UM-P14	NOTCH2	4853	Tumor_supressor	chr1	120572572	120572572	C	T	bcgsc.ca	hg19	1	120462937	120462937	+	Missense_Mutation	SNP	G	C	C	novel		TCGA-CN-4727-01A-01D-1434-08	TCGA-CN-4727-10A-01D-1434-08	G	Unknown	Untested	Somatic	Phase_1	WXS	Illumina HiSeq	b24fc60a-fe83-4743-a6d3-d90b807412e1	53489efb-ec71-4932-9980-aaacd8347b17
36313	3230	UM-P14	NOTCH2	4853	Tumor_supressor	chr1	120572572	120572572	C	T	bcgsc.ca	hg19	1	120478097	120478097	+	Missense_Mutation	SNP	C	A	A	novel		TCGA-CN-6010-01A-11D-1683-08	TCGA-CN-6010-10A-01D-1683-08	C	Unknown	Untested	Somatic	Phase_1	WXS	Illumina HiSeq	2d9693f3-0917-42be-97b8-4dc15cc4d3f6	0aca8971-6bab-418e-a861-c266e085532e
36313	3230	UM-P14	NOTCH2	4853	Tumor_supressor	chr1	120572572	120572572	C	T	bcgsc.ca	hg19	1	120466368	120466368	+	Frame_Shift_Del	DEL	T	-	-	novel		TCGA-CN-6018-01A-11D-1683-08	TCGA-CN-6018-10A-01D-1683-08	T	Unknown	Untested	Somatic	Phase_1	WXS	Illumina HiSeq	33815edd-bb4f-4f05-bc82-94eafe423652	f3b1312a-5ef1-4312-811e-223f4f4cb997
36313	3230	UM-P14	NOTCH2	4853	Tumor_supressor	chr1	120572572	120572572	C	T	bcgsc.ca	hg19	1	120512221	120512221	+	Missense_Mutation	SNP	C	A	A	novel		TCGA-CN-6989-01A-11D-1912-08	TCGA-CN-6989-10A-01D-1912-08	C	Unknown	Untested	Somatic	Phase_1	WXS	Illumina HiSeq	61cd2198-d85e-4eae-b9c6-e36be372595b	ac954060-b4d9-4a3c-8922-a7dcb8d79074
36313	3230	UM-P14	NOTCH2	4853	Tumor_supressor	chr1	120572572	120572572	C	T	bcgsc.ca	hg19	1	120468088	120468088	+	Missense_Mutation	SNP	C	G	G	novel		TCGA-CN-A498-01A-11D-A24D-08	TCGA-CN-A498-10A-01D-A24F-08	C	Unknown	Untested	Somatic	Phase_1	WXS	Illumina HiSeq	db8a2708-1703-4c31-acbd-004ea132ded7	19c1570e-5804-473b-9f8d-e973e802a0fd
36313	3230	UM-P14	NOTCH2	4853	Tumor_supressor	chr1	120572572	120572572	C	T	bcgsc.ca	hg19	1	120462868	120462868	+	Silent	SNP	C	G	G	novel		TCGA-CR-6484-01A-11D-1870-08	TCGA-CR-6484-10A-01D-1870-08	C	Unknown	Untested	Somatic	Phase_1	WXS	Illumina HiSeq	e72df726-1575-4789-afac-3b15a7643401	b0fa7dd3-58da-45b8-bff4-1d665e21df9f
36313	3230	UM-P14	NOTCH2	4853	Tumor_supressor	chr1	120572572	120572572	C	T	bcgsc.ca	hg19	1	120480557	120480557	+	Missense_Mutation	SNP	C	T	T	novel		TCGA-CR-7394-01A-11D-2012-08	TCGA-CR-7394-10A-01D-2013-08	C	Unknown	Untested	Somatic	Phase_1	WXS	Illumina HiSeq	1fe9a612-4c9a-432d-b175-e1d8bdbc7c56	0ffafc82-f74d-4ed7-8a93-cf6cb4b4c6ca
36313	3230	UM-P14	NOTCH2	4853	Tumor_supressor	chr1	120572572	120572572	C	T	bcgsc.ca	hg19	1	120458562	120458562	+	Missense_Mutation	SNP	C	G	G	novel		TCGA-CV-6937-01A-11D-2012-08	TCGA-CV-6937-10A-01D-2013-08	C	Unknown	Untested	Somatic	Phase_1	WXS	Illumina HiSeq	1c78a20e-150f-4c12-8abe-b941f90e730f	9d1e96e0-810f-4f72-a622-c95907643627
36313	3230	UM-P14	NOTCH2	4853	Tumor_supressor	chr1	120572572	120572572	C	T	bcgsc.ca	hg19	1	120480487	120480487	+	Frame_Shift_Del	DEL	G	-	-	novel		TCGA-CV-7427-01A-11D-2078-08	TCGA-CV-7427-10A-01D-2078-08	G	Unknown	Untested	Somatic	Phase_1	WXS	Illumina HiSeq	3fdb4698-4a38-4a81-a403-d1ce5568c225	01aea99d-e331-4b02-a0cd-e9df66a08d9c
36313	3230	UM-P14	NOTCH2	4853	Tumor_supressor	chr1	120572572	120572572	C	T	bcgsc.ca	hg19	1	120467945	120467945	+	Silent	SNP	C	T	T	novel		TCGA-CV-7437-01A-21D-2129-08	TCGA-CV-7437-10A-01D-2129-08	C	Unknown	Untested	Somatic	Phase_1	WXS	Illumina HiSeq	53413980-80cc-4c73-8bb6-31a01d6df86e	8e46f3c1-520c-4518-a734-4579dfcd97a3
36313	3230	UM-P14	NOTCH2	4853	Tumor_supressor	chr1	120572572	120572572	C	T	bcgsc.ca	hg19	1	120512305	120512305	+	Missense_Mutation	SNP	C	T	T	novel		TCGA-CV-7568-01A-11D-2229-08	TCGA-CV-7568-10A-01D-2229-08	C	Unknown	Untested	Somatic	Phase_1	WXS	Illumina HiSeq	f24774e4-d8fc-4702-a0e2-98fecfce3515	6984db85-4f5b-48c5-bc22-3bc30b159b89
36313	3230	UM-P14	NOTCH2	4853	Tumor_supressor	chr1	120572572	120572572	C	T	bcgsc.ca	hg19	1	120510130	120510130	+	Missense_Mutation	SNP	C	A	A	novel		TCGA-CV-A45P-01A-11D-A24D-08	TCGA-CV-A45P-10A-01D-A24F-08	C	Unknown	Untested	Somatic	Phase_1	WXS	Illumina HiSeq	f549e1c1-2f03-406b-9e53-a168ab563497	103eab8b-efd9-419d-b67e-067ad130dd6f
36313	3230	UM-P14	NOTCH2	4853	Tumor_supressor	chr1	120572572	120572572	C	T	bcgsc.ca	hg19	1	120464983	120464983	+	Frame_Shift_Del	DEL	C	-	-	novel		TCGA-CX-A4AQ-01A-11D-A25D-08	TCGA-CX-A4AQ-10A-01D-A25E-08	C	Unknown	Untested	Somatic	Phase_1	WXS	Illumina HiSeq	a5978c70-1a43-4ba1-9891-97eac8d1aac4	ce1d99b6-5d2c-4a25-8942-0d1a31d0457d
36313	3230	UM-P14	NOTCH2	4853	Tumor_supressor	chr1	120572572	120572572	C	T	bcgsc.ca	hg19	1	120460319	120460319	+	Frame_Shift_Del	DEL	T	-	-	novel		TCGA-F7-A624-01A-22D-A30E-08	TCGA-F7-A624-10A-01D-A30H-08	T	Unknown	Untested	Somatic	Phase_1	WXS	Illumina HiSeq	e11fa84c-c4e9-41bc-8b46-48be0444880a	91726c6b-a3b7-4cbc-9e8f-990a0824147e
36313	3230	UM-P14	NOTCH2	4853	Tumor_supressor	chr1	120572572	120572572	C	T	bcgsc.ca	hg19	1	120491110	120491110	+	Silent	SNP	G	A	A	novel		TCGA-IQ-A6SG-01A-12D-A34J-08	TCGA-IQ-A6SG-10A-01D-A34M-08	G	Unknown	Untested	Somatic	Phase_1	WXS	Illumina HiSeq	09d1b40f-c5c2-49e7-bc2a-8a076ba59658	7f6c4b53-f204-4f74-a112-83d89e542313
36313	3230	UM-P14	NOTCH2	4853	Tumor_supressor	chr1	120572572	120572572	C	T	bcgsc.ca	hg19	1	120458296	120458296	+	Missense_Mutation	SNP	C	G	G	novel		TCGA-MT-A67A-01A-11D-A30E-08	TCGA-MT-A67A-10A-01D-A30H-08	C	Unknown	Untested	Somatic	Phase_1	WXS	Illumina HiSeq	33a8bef3-7919-41be-9426-a39fb63a9676	b6949f79-72e5-4c80-87a8-d937e41579cb
36313	3230	UM-P14	NOTCH2	4853	Tumor_supressor	chr1	120572572	120572572	C	T	bcgsc.ca	hg19	1	120510760	120510760	+	Missense_Mutation	SNP	T	G	G	novel		TCGA-P3-A6SX-01A-11D-A34J-08	TCGA-P3-A6SX-10A-01D-A34M-08	T	Unknown	Untested	Somatic	Phase_1	WXS	Illumina HiSeq	cd5dcc9c-1174-4393-bce7-56618c12275e	8f61840b-3fe7-40a7-9c5d-36d935dfc881
36313	3230	UM-P14	NOTCH2	4853	Tumor_supressor	chr1	120572572	120572572	C	T	bcgsc.ca	hg19	1	120479962	120479962	+	Silent	SNP	G	A	A	novel		TCGA-TN-A7HL-01A-11D-A34J-08	TCGA-TN-A7HL-10A-01D-A34M-08	G	Unknown	Untested	Somatic	Phase_1	WXS	Illumina HiSeq	8928f33c-515b-49b4-ab24-c99d8c12c35a	cd211e89-63f7-44f0-8a76-51703ae45112
36314	3244	UM-P15	NOTCH2	4853	Tumor_supressor	chr1	120572572	120572572	C	T	bcgsc.ca	hg19	1	120502074	120502074	+	Frame_Shift_Del	DEL	T	-	-	novel		TCGA-BA-6870-01A-11D-1870-08	TCGA-BA-6870-10A-01D-1870-08	T	Unknown	Untested	Somatic	Phase_1	WXS	Illumina HiSeq	2fdd3f42-cb2f-4faf-8a47-b8bfee058265	7a53ffac-dad3-4e36-b077-c29fc66c6a42
36314	3244	UM-P15	NOTCH2	4853	Tumor_supressor	chr1	120572572	120572572	C	T	bcgsc.ca	hg19	1	120510064	120510064	+	Missense_Mutation	SNP	C	G	G	novel		TCGA-CN-4726-01A-01D-1434-08	TCGA-CN-4726-10A-01D-1434-08	C	Unknown	Untested	Somatic	Phase_1	WXS	Illumina HiSeq	2201e681-a727-4fd2-adec-cbcb543b2232	8aec558c-7b7e-47dd-b84f-db6dabacbd12
36314	3244	UM-P15	NOTCH2	4853	Tumor_supressor	chr1	120572572	120572572	C	T	bcgsc.ca	hg19	1	120462937	120462937	+	Missense_Mutation	SNP	G	C	C	novel		TCGA-CN-4727-01A-01D-1434-08	TCGA-CN-4727-10A-01D-1434-08	G	Unknown	Untested	Somatic	Phase_1	WXS	Illumina HiSeq	b24fc60a-fe83-4743-a6d3-d90b807412e1	53489efb-ec71-4932-9980-aaacd8347b17
36314	3244	UM-P15	NOTCH2	4853	Tumor_supressor	chr1	120572572	120572572	C	T	bcgsc.ca	hg19	1	120478097	120478097	+	Missense_Mutation	SNP	C	A	A	novel		TCGA-CN-6010-01A-11D-1683-08	TCGA-CN-6010-10A-01D-1683-08	C	Unknown	Untested	Somatic	Phase_1	WXS	Illumina HiSeq	2d9693f3-0917-42be-97b8-4dc15cc4d3f6	0aca8971-6bab-418e-a861-c266e085532e
36314	3244	UM-P15	NOTCH2	4853	Tumor_supressor	chr1	120572572	120572572	C	T	bcgsc.ca	hg19	1	120466368	120466368	+	Frame_Shift_Del	DEL	T	-	-	novel		TCGA-CN-6018-01A-11D-1683-08	TCGA-CN-6018-10A-01D-1683-08	T	Unknown	Untested	Somatic	Phase_1	WXS	Illumina HiSeq	33815edd-bb4f-4f05-bc82-94eafe423652	f3b1312a-5ef1-4312-811e-223f4f4cb997
36314	3244	UM-P15	NOTCH2	4853	Tumor_supressor	chr1	120572572	120572572	C	T	bcgsc.ca	hg19	1	120512221	120512221	+	Missense_Mutation	SNP	C	A	A	novel		TCGA-CN-6989-01A-11D-1912-08	TCGA-CN-6989-10A-01D-1912-08	C	Unknown	Untested	Somatic	Phase_1	WXS	Illumina HiSeq	61cd2198-d85e-4eae-b9c6-e36be372595b	ac954060-b4d9-4a3c-8922-a7dcb8d79074
36314	3244	UM-P15	NOTCH2	4853	Tumor_supressor	chr1	120572572	120572572	C	T	bcgsc.ca	hg19	1	120468088	120468088	+	Missense_Mutation	SNP	C	G	G	novel		TCGA-CN-A498-01A-11D-A24D-08	TCGA-CN-A498-10A-01D-A24F-08	C	Unknown	Untested	Somatic	Phase_1	WXS	Illumina HiSeq	db8a2708-1703-4c31-acbd-004ea132ded7	19c1570e-5804-473b-9f8d-e973e802a0fd
36314	3244	UM-P15	NOTCH2	4853	Tumor_supressor	chr1	120572572	120572572	C	T	bcgsc.ca	hg19	1	120462868	120462868	+	Silent	SNP	C	G	G	novel		TCGA-CR-6484-01A-11D-1870-08	TCGA-CR-6484-10A-01D-1870-08	C	Unknown	Untested	Somatic	Phase_1	WXS	Illumina HiSeq	e72df726-1575-4789-afac-3b15a7643401	b0fa7dd3-58da-45b8-bff4-1d665e21df9f
36314	3244	UM-P15	NOTCH2	4853	Tumor_supressor	chr1	120572572	120572572	C	T	bcgsc.ca	hg19	1	120480557	120480557	+	Missense_Mutation	SNP	C	T	T	novel		TCGA-CR-7394-01A-11D-2012-08	TCGA-CR-7394-10A-01D-2013-08	C	Unknown	Untested	Somatic	Phase_1	WXS	Illumina HiSeq	1fe9a612-4c9a-432d-b175-e1d8bdbc7c56	0ffafc82-f74d-4ed7-8a93-cf6cb4b4c6ca
36314	3244	UM-P15	NOTCH2	4853	Tumor_supressor	chr1	120572572	120572572	C	T	bcgsc.ca	hg19	1	120458562	120458562	+	Missense_Mutation	SNP	C	G	G	novel		TCGA-CV-6937-01A-11D-2012-08	TCGA-CV-6937-10A-01D-2013-08	C	Unknown	Untested	Somatic	Phase_1	WXS	Illumina HiSeq	1c78a20e-150f-4c12-8abe-b941f90e730f	9d1e96e0-810f-4f72-a622-c95907643627
36314	3244	UM-P15	NOTCH2	4853	Tumor_supressor	chr1	120572572	120572572	C	T	bcgsc.ca	hg19	1	120480487	120480487	+	Frame_Shift_Del	DEL	G	-	-	novel		TCGA-CV-7427-01A-11D-2078-08	TCGA-CV-7427-10A-01D-2078-08	G	Unknown	Untested	Somatic	Phase_1	WXS	Illumina HiSeq	3fdb4698-4a38-4a81-a403-d1ce5568c225	01aea99d-e331-4b02-a0cd-e9df66a08d9c
36314	3244	UM-P15	NOTCH2	4853	Tumor_supressor	chr1	120572572	120572572	C	T	bcgsc.ca	hg19	1	120467945	120467945	+	Silent	SNP	C	T	T	novel		TCGA-CV-7437-01A-21D-2129-08	TCGA-CV-7437-10A-01D-2129-08	C	Unknown	Untested	Somatic	Phase_1	WXS	Illumina HiSeq	53413980-80cc-4c73-8bb6-31a01d6df86e	8e46f3c1-520c-4518-a734-4579dfcd97a3
36314	3244	UM-P15	NOTCH2	4853	Tumor_supressor	chr1	120572572	120572572	C	T	bcgsc.ca	hg19	1	120512305	120512305	+	Missense_Mutation	SNP	C	T	T	novel		TCGA-CV-7568-01A-11D-2229-08	TCGA-CV-7568-10A-01D-2229-08	C	Unknown	Untested	Somatic	Phase_1	WXS	Illumina HiSeq	f24774e4-d8fc-4702-a0e2-98fecfce3515	6984db85-4f5b-48c5-bc22-3bc30b159b89
36314	3244	UM-P15	NOTCH2	4853	Tumor_supressor	chr1	120572572	120572572	C	T	bcgsc.ca	hg19	1	120510130	120510130	+	Missense_Mutation	SNP	C	A	A	novel		TCGA-CV-A45P-01A-11D-A24D-08	TCGA-CV-A45P-10A-01D-A24F-08	C	Unknown	Untested	Somatic	Phase_1	WXS	Illumina HiSeq	f549e1c1-2f03-406b-9e53-a168ab563497	103eab8b-efd9-419d-b67e-067ad130dd6f
36314	3244	UM-P15	NOTCH2	4853	Tumor_supressor	chr1	120572572	120572572	C	T	bcgsc.ca	hg19	1	120464983	120464983	+	Frame_Shift_Del	DEL	C	-	-	novel		TCGA-CX-A4AQ-01A-11D-A25D-08	TCGA-CX-A4AQ-10A-01D-A25E-08	C	Unknown	Untested	Somatic	Phase_1	WXS	Illumina HiSeq	a5978c70-1a43-4ba1-9891-97eac8d1aac4	ce1d99b6-5d2c-4a25-8942-0d1a31d0457d
36314	3244	UM-P15	NOTCH2	4853	Tumor_supressor	chr1	120572572	120572572	C	T	bcgsc.ca	hg19	1	120460319	120460319	+	Frame_Shift_Del	DEL	T	-	-	novel		TCGA-F7-A624-01A-22D-A30E-08	TCGA-F7-A624-10A-01D-A30H-08	T	Unknown	Untested	Somatic	Phase_1	WXS	Illumina HiSeq	e11fa84c-c4e9-41bc-8b46-48be0444880a	91726c6b-a3b7-4cbc-9e8f-990a0824147e
36314	3244	UM-P15	NOTCH2	4853	Tumor_supressor	chr1	120572572	120572572	C	T	bcgsc.ca	hg19	1	120491110	120491110	+	Silent	SNP	G	A	A	novel		TCGA-IQ-A6SG-01A-12D-A34J-08	TCGA-IQ-A6SG-10A-01D-A34M-08	G	Unknown	Untested	Somatic	Phase_1	WXS	Illumina HiSeq	09d1b40f-c5c2-49e7-bc2a-8a076ba59658	7f6c4b53-f204-4f74-a112-83d89e542313
36314	3244	UM-P15	NOTCH2	4853	Tumor_supressor	chr1	120572572	120572572	C	T	bcgsc.ca	hg19	1	120458296	120458296	+	Missense_Mutation	SNP	C	G	G	novel		TCGA-MT-A67A-01A-11D-A30E-08	TCGA-MT-A67A-10A-01D-A30H-08	C	Unknown	Untested	Somatic	Phase_1	WXS	Illumina HiSeq	33a8bef3-7919-41be-9426-a39fb63a9676	b6949f79-72e5-4c80-87a8-d937e41579cb
36314	3244	UM-P15	NOTCH2	4853	Tumor_supressor	chr1	120572572	120572572	C	T	bcgsc.ca	hg19	1	120510760	120510760	+	Missense_Mutation	SNP	T	G	G	novel		TCGA-P3-A6SX-01A-11D-A34J-08	TCGA-P3-A6SX-10A-01D-A34M-08	T	Unknown	Untested	Somatic	Phase_1	WXS	Illumina HiSeq	cd5dcc9c-1174-4393-bce7-56618c12275e	8f61840b-3fe7-40a7-9c5d-36d935dfc881
36314	3244	UM-P15	NOTCH2	4853	Tumor_supressor	chr1	120572572	120572572	C	T	bcgsc.ca	hg19	1	120479962	120479962	+	Silent	SNP	G	A	A	novel		TCGA-TN-A7HL-01A-11D-A34J-08	TCGA-TN-A7HL-10A-01D-A34M-08	G	Unknown	Untested	Somatic	Phase_1	WXS	Illumina HiSeq	8928f33c-515b-49b4-ab24-c99d8c12c35a	cd211e89-63f7-44f0-8a76-51703ae45112
36315	3253	UM-P16	NOTCH2	4853	Tumor_supressor	chr1	120572572	120572572	C	T	bcgsc.ca	hg19	1	120502074	120502074	+	Frame_Shift_Del	DEL	T	-	-	novel		TCGA-BA-6870-01A-11D-1870-08	TCGA-BA-6870-10A-01D-1870-08	T	Unknown	Untested	Somatic	Phase_1	WXS	Illumina HiSeq	2fdd3f42-cb2f-4faf-8a47-b8bfee058265	7a53ffac-dad3-4e36-b077-c29fc66c6a42
36315	3253	UM-P16	NOTCH2	4853	Tumor_supressor	chr1	120572572	120572572	C	T	bcgsc.ca	hg19	1	120510064	120510064	+	Missense_Mutation	SNP	C	G	G	novel		TCGA-CN-4726-01A-01D-1434-08	TCGA-CN-4726-10A-01D-1434-08	C	Unknown	Untested	Somatic	Phase_1	WXS	Illumina HiSeq	2201e681-a727-4fd2-adec-cbcb543b2232	8aec558c-7b7e-47dd-b84f-db6dabacbd12
36315	3253	UM-P16	NOTCH2	4853	Tumor_supressor	chr1	120572572	120572572	C	T	bcgsc.ca	hg19	1	120462937	120462937	+	Missense_Mutation	SNP	G	C	C	novel		TCGA-CN-4727-01A-01D-1434-08	TCGA-CN-4727-10A-01D-1434-08	G	Unknown	Untested	Somatic	Phase_1	WXS	Illumina HiSeq	b24fc60a-fe83-4743-a6d3-d90b807412e1	53489efb-ec71-4932-9980-aaacd8347b17
36315	3253	UM-P16	NOTCH2	4853	Tumor_supressor	chr1	120572572	120572572	C	T	bcgsc.ca	hg19	1	120478097	120478097	+	Missense_Mutation	SNP	C	A	A	novel		TCGA-CN-6010-01A-11D-1683-08	TCGA-CN-6010-10A-01D-1683-08	C	Unknown	Untested	Somatic	Phase_1	WXS	Illumina HiSeq	2d9693f3-0917-42be-97b8-4dc15cc4d3f6	0aca8971-6bab-418e-a861-c266e085532e
36315	3253	UM-P16	NOTCH2	4853	Tumor_supressor	chr1	120572572	120572572	C	T	bcgsc.ca	hg19	1	120466368	120466368	+	Frame_Shift_Del	DEL	T	-	-	novel		TCGA-CN-6018-01A-11D-1683-08	TCGA-CN-6018-10A-01D-1683-08	T	Unknown	Untested	Somatic	Phase_1	WXS	Illumina HiSeq	33815edd-bb4f-4f05-bc82-94eafe423652	f3b1312a-5ef1-4312-811e-223f4f4cb997
36315	3253	UM-P16	NOTCH2	4853	Tumor_supressor	chr1	120572572	120572572	C	T	bcgsc.ca	hg19	1	120512221	120512221	+	Missense_Mutation	SNP	C	A	A	novel		TCGA-CN-6989-01A-11D-1912-08	TCGA-CN-6989-10A-01D-1912-08	C	Unknown	Untested	Somatic	Phase_1	WXS	Illumina HiSeq	61cd2198-d85e-4eae-b9c6-e36be372595b	ac954060-b4d9-4a3c-8922-a7dcb8d79074
36315	3253	UM-P16	NOTCH2	4853	Tumor_supressor	chr1	120572572	120572572	C	T	bcgsc.ca	hg19	1	120468088	120468088	+	Missense_Mutation	SNP	C	G	G	novel		TCGA-CN-A498-01A-11D-A24D-08	TCGA-CN-A498-10A-01D-A24F-08	C	Unknown	Untested	Somatic	Phase_1	WXS	Illumina HiSeq	db8a2708-1703-4c31-acbd-004ea132ded7	19c1570e-5804-473b-9f8d-e973e802a0fd
36315	3253	UM-P16	NOTCH2	4853	Tumor_supressor	chr1	120572572	120572572	C	T	bcgsc.ca	hg19	1	120462868	120462868	+	Silent	SNP	C	G	G	novel		TCGA-CR-6484-01A-11D-1870-08	TCGA-CR-6484-10A-01D-1870-08	C	Unknown	Untested	Somatic	Phase_1	WXS	Illumina HiSeq	e72df726-1575-4789-afac-3b15a7643401	b0fa7dd3-58da-45b8-bff4-1d665e21df9f
36315	3253	UM-P16	NOTCH2	4853	Tumor_supressor	chr1	120572572	120572572	C	T	bcgsc.ca	hg19	1	120480557	120480557	+	Missense_Mutation	SNP	C	T	T	novel		TCGA-CR-7394-01A-11D-2012-08	TCGA-CR-7394-10A-01D-2013-08	C	Unknown	Untested	Somatic	Phase_1	WXS	Illumina HiSeq	1fe9a612-4c9a-432d-b175-e1d8bdbc7c56	0ffafc82-f74d-4ed7-8a93-cf6cb4b4c6ca
36315	3253	UM-P16	NOTCH2	4853	Tumor_supressor	chr1	120572572	120572572	C	T	bcgsc.ca	hg19	1	120458562	120458562	+	Missense_Mutation	SNP	C	G	G	novel		TCGA-CV-6937-01A-11D-2012-08	TCGA-CV-6937-10A-01D-2013-08	C	Unknown	Untested	Somatic	Phase_1	WXS	Illumina HiSeq	1c78a20e-150f-4c12-8abe-b941f90e730f	9d1e96e0-810f-4f72-a622-c95907643627
36315	3253	UM-P16	NOTCH2	4853	Tumor_supressor	chr1	120572572	120572572	C	T	bcgsc.ca	hg19	1	120480487	120480487	+	Frame_Shift_Del	DEL	G	-	-	novel		TCGA-CV-7427-01A-11D-2078-08	TCGA-CV-7427-10A-01D-2078-08	G	Unknown	Untested	Somatic	Phase_1	WXS	Illumina HiSeq	3fdb4698-4a38-4a81-a403-d1ce5568c225	01aea99d-e331-4b02-a0cd-e9df66a08d9c
36315	3253	UM-P16	NOTCH2	4853	Tumor_supressor	chr1	120572572	120572572	C	T	bcgsc.ca	hg19	1	120467945	120467945	+	Silent	SNP	C	T	T	novel		TCGA-CV-7437-01A-21D-2129-08	TCGA-CV-7437-10A-01D-2129-08	C	Unknown	Untested	Somatic	Phase_1	WXS	Illumina HiSeq	53413980-80cc-4c73-8bb6-31a01d6df86e	8e46f3c1-520c-4518-a734-4579dfcd97a3
36315	3253	UM-P16	NOTCH2	4853	Tumor_supressor	chr1	120572572	120572572	C	T	bcgsc.ca	hg19	1	120512305	120512305	+	Missense_Mutation	SNP	C	T	T	novel		TCGA-CV-7568-01A-11D-2229-08	TCGA-CV-7568-10A-01D-2229-08	C	Unknown	Untested	Somatic	Phase_1	WXS	Illumina HiSeq	f24774e4-d8fc-4702-a0e2-98fecfce3515	6984db85-4f5b-48c5-bc22-3bc30b159b89
36315	3253	UM-P16	NOTCH2	4853	Tumor_supressor	chr1	120572572	120572572	C	T	bcgsc.ca	hg19	1	120510130	120510130	+	Missense_Mutation	SNP	C	A	A	novel		TCGA-CV-A45P-01A-11D-A24D-08	TCGA-CV-A45P-10A-01D-A24F-08	C	Unknown	Untested	Somatic	Phase_1	WXS	Illumina HiSeq	f549e1c1-2f03-406b-9e53-a168ab563497	103eab8b-efd9-419d-b67e-067ad130dd6f
36315	3253	UM-P16	NOTCH2	4853	Tumor_supressor	chr1	120572572	120572572	C	T	bcgsc.ca	hg19	1	120464983	120464983	+	Frame_Shift_Del	DEL	C	-	-	novel		TCGA-CX-A4AQ-01A-11D-A25D-08	TCGA-CX-A4AQ-10A-01D-A25E-08	C	Unknown	Untested	Somatic	Phase_1	WXS	Illumina HiSeq	a5978c70-1a43-4ba1-9891-97eac8d1aac4	ce1d99b6-5d2c-4a25-8942-0d1a31d0457d
36315	3253	UM-P16	NOTCH2	4853	Tumor_supressor	chr1	120572572	120572572	C	T	bcgsc.ca	hg19	1	120460319	120460319	+	Frame_Shift_Del	DEL	T	-	-	novel		TCGA-F7-A624-01A-22D-A30E-08	TCGA-F7-A624-10A-01D-A30H-08	T	Unknown	Untested	Somatic	Phase_1	WXS	Illumina HiSeq	e11fa84c-c4e9-41bc-8b46-48be0444880a	91726c6b-a3b7-4cbc-9e8f-990a0824147e
36315	3253	UM-P16	NOTCH2	4853	Tumor_supressor	chr1	120572572	120572572	C	T	bcgsc.ca	hg19	1	120491110	120491110	+	Silent	SNP	G	A	A	novel		TCGA-IQ-A6SG-01A-12D-A34J-08	TCGA-IQ-A6SG-10A-01D-A34M-08	G	Unknown	Untested	Somatic	Phase_1	WXS	Illumina HiSeq	09d1b40f-c5c2-49e7-bc2a-8a076ba59658	7f6c4b53-f204-4f74-a112-83d89e542313
36315	3253	UM-P16	NOTCH2	4853	Tumor_supressor	chr1	120572572	120572572	C	T	bcgsc.ca	hg19	1	120458296	120458296	+	Missense_Mutation	SNP	C	G	G	novel		TCGA-MT-A67A-01A-11D-A30E-08	TCGA-MT-A67A-10A-01D-A30H-08	C	Unknown	Untested	Somatic	Phase_1	WXS	Illumina HiSeq	33a8bef3-7919-41be-9426-a39fb63a9676	b6949f79-72e5-4c80-87a8-d937e41579cb
36315	3253	UM-P16	NOTCH2	4853	Tumor_supressor	chr1	120572572	120572572	C	T	bcgsc.ca	hg19	1	120510760	120510760	+	Missense_Mutation	SNP	T	G	G	novel		TCGA-P3-A6SX-01A-11D-A34J-08	TCGA-P3-A6SX-10A-01D-A34M-08	T	Unknown	Untested	Somatic	Phase_1	WXS	Illumina HiSeq	cd5dcc9c-1174-4393-bce7-56618c12275e	8f61840b-3fe7-40a7-9c5d-36d935dfc881
36315	3253	UM-P16	NOTCH2	4853	Tumor_supressor	chr1	120572572	120572572	C	T	bcgsc.ca	hg19	1	120479962	120479962	+	Silent	SNP	G	A	A	novel		TCGA-TN-A7HL-01A-11D-A34J-08	TCGA-TN-A7HL-10A-01D-A34M-08	G	Unknown	Untested	Somatic	Phase_1	WXS	Illumina HiSeq	8928f33c-515b-49b4-ab24-c99d8c12c35a	cd211e89-63f7-44f0-8a76-51703ae45112
36316	3383	UM-P17	NOTCH2	4853	Tumor_supressor	chr1	120572572	120572572	C	T	bcgsc.ca	hg19	1	120502074	120502074	+	Frame_Shift_Del	DEL	T	-	-	novel		TCGA-BA-6870-01A-11D-1870-08	TCGA-BA-6870-10A-01D-1870-08	T	Unknown	Untested	Somatic	Phase_1	WXS	Illumina HiSeq	2fdd3f42-cb2f-4faf-8a47-b8bfee058265	7a53ffac-dad3-4e36-b077-c29fc66c6a42
36316	3383	UM-P17	NOTCH2	4853	Tumor_supressor	chr1	120572572	120572572	C	T	bcgsc.ca	hg19	1	120510064	120510064	+	Missense_Mutation	SNP	C	G	G	novel		TCGA-CN-4726-01A-01D-1434-08	TCGA-CN-4726-10A-01D-1434-08	C	Unknown	Untested	Somatic	Phase_1	WXS	Illumina HiSeq	2201e681-a727-4fd2-adec-cbcb543b2232	8aec558c-7b7e-47dd-b84f-db6dabacbd12
36316	3383	UM-P17	NOTCH2	4853	Tumor_supressor	chr1	120572572	120572572	C	T	bcgsc.ca	hg19	1	120462937	120462937	+	Missense_Mutation	SNP	G	C	C	novel		TCGA-CN-4727-01A-01D-1434-08	TCGA-CN-4727-10A-01D-1434-08	G	Unknown	Untested	Somatic	Phase_1	WXS	Illumina HiSeq	b24fc60a-fe83-4743-a6d3-d90b807412e1	53489efb-ec71-4932-9980-aaacd8347b17
36316	3383	UM-P17	NOTCH2	4853	Tumor_supressor	chr1	120572572	120572572	C	T	bcgsc.ca	hg19	1	120478097	120478097	+	Missense_Mutation	SNP	C	A	A	novel		TCGA-CN-6010-01A-11D-1683-08	TCGA-CN-6010-10A-01D-1683-08	C	Unknown	Untested	Somatic	Phase_1	WXS	Illumina HiSeq	2d9693f3-0917-42be-97b8-4dc15cc4d3f6	0aca8971-6bab-418e-a861-c266e085532e
36316	3383	UM-P17	NOTCH2	4853	Tumor_supressor	chr1	120572572	120572572	C	T	bcgsc.ca	hg19	1	120466368	120466368	+	Frame_Shift_Del	DEL	T	-	-	novel		TCGA-CN-6018-01A-11D-1683-08	TCGA-CN-6018-10A-01D-1683-08	T	Unknown	Untested	Somatic	Phase_1	WXS	Illumina HiSeq	33815edd-bb4f-4f05-bc82-94eafe423652	f3b1312a-5ef1-4312-811e-223f4f4cb997
36316	3383	UM-P17	NOTCH2	4853	Tumor_supressor	chr1	120572572	120572572	C	T	bcgsc.ca	hg19	1	120512221	120512221	+	Missense_Mutation	SNP	C	A	A	novel		TCGA-CN-6989-01A-11D-1912-08	TCGA-CN-6989-10A-01D-1912-08	C	Unknown	Untested	Somatic	Phase_1	WXS	Illumina HiSeq	61cd2198-d85e-4eae-b9c6-e36be372595b	ac954060-b4d9-4a3c-8922-a7dcb8d79074
36316	3383	UM-P17	NOTCH2	4853	Tumor_supressor	chr1	120572572	120572572	C	T	bcgsc.ca	hg19	1	120468088	120468088	+	Missense_Mutation	SNP	C	G	G	novel		TCGA-CN-A498-01A-11D-A24D-08	TCGA-CN-A498-10A-01D-A24F-08	C	Unknown	Untested	Somatic	Phase_1	WXS	Illumina HiSeq	db8a2708-1703-4c31-acbd-004ea132ded7	19c1570e-5804-473b-9f8d-e973e802a0fd
36316	3383	UM-P17	NOTCH2	4853	Tumor_supressor	chr1	120572572	120572572	C	T	bcgsc.ca	hg19	1	120462868	120462868	+	Silent	SNP	C	G	G	novel		TCGA-CR-6484-01A-11D-1870-08	TCGA-CR-6484-10A-01D-1870-08	C	Unknown	Untested	Somatic	Phase_1	WXS	Illumina HiSeq	e72df726-1575-4789-afac-3b15a7643401	b0fa7dd3-58da-45b8-bff4-1d665e21df9f
36316	3383	UM-P17	NOTCH2	4853	Tumor_supressor	chr1	120572572	120572572	C	T	bcgsc.ca	hg19	1	120480557	120480557	+	Missense_Mutation	SNP	C	T	T	novel		TCGA-CR-7394-01A-11D-2012-08	TCGA-CR-7394-10A-01D-2013-08	C	Unknown	Untested	Somatic	Phase_1	WXS	Illumina HiSeq	1fe9a612-4c9a-432d-b175-e1d8bdbc7c56	0ffafc82-f74d-4ed7-8a93-cf6cb4b4c6ca
36316	3383	UM-P17	NOTCH2	4853	Tumor_supressor	chr1	120572572	120572572	C	T	bcgsc.ca	hg19	1	120458562	120458562	+	Missense_Mutation	SNP	C	G	G	novel		TCGA-CV-6937-01A-11D-2012-08	TCGA-CV-6937-10A-01D-2013-08	C	Unknown	Untested	Somatic	Phase_1	WXS	Illumina HiSeq	1c78a20e-150f-4c12-8abe-b941f90e730f	9d1e96e0-810f-4f72-a622-c95907643627
36316	3383	UM-P17	NOTCH2	4853	Tumor_supressor	chr1	120572572	120572572	C	T	bcgsc.ca	hg19	1	120480487	120480487	+	Frame_Shift_Del	DEL	G	-	-	novel		TCGA-CV-7427-01A-11D-2078-08	TCGA-CV-7427-10A-01D-2078-08	G	Unknown	Untested	Somatic	Phase_1	WXS	Illumina HiSeq	3fdb4698-4a38-4a81-a403-d1ce5568c225	01aea99d-e331-4b02-a0cd-e9df66a08d9c
36316	3383	UM-P17	NOTCH2	4853	Tumor_supressor	chr1	120572572	120572572	C	T	bcgsc.ca	hg19	1	120467945	120467945	+	Silent	SNP	C	T	T	novel		TCGA-CV-7437-01A-21D-2129-08	TCGA-CV-7437-10A-01D-2129-08	C	Unknown	Untested	Somatic	Phase_1	WXS	Illumina HiSeq	53413980-80cc-4c73-8bb6-31a01d6df86e	8e46f3c1-520c-4518-a734-4579dfcd97a3
36316	3383	UM-P17	NOTCH2	4853	Tumor_supressor	chr1	120572572	120572572	C	T	bcgsc.ca	hg19	1	120512305	120512305	+	Missense_Mutation	SNP	C	T	T	novel		TCGA-CV-7568-01A-11D-2229-08	TCGA-CV-7568-10A-01D-2229-08	C	Unknown	Untested	Somatic	Phase_1	WXS	Illumina HiSeq	f24774e4-d8fc-4702-a0e2-98fecfce3515	6984db85-4f5b-48c5-bc22-3bc30b159b89
36316	3383	UM-P17	NOTCH2	4853	Tumor_supressor	chr1	120572572	120572572	C	T	bcgsc.ca	hg19	1	120510130	120510130	+	Missense_Mutation	SNP	C	A	A	novel		TCGA-CV-A45P-01A-11D-A24D-08	TCGA-CV-A45P-10A-01D-A24F-08	C	Unknown	Untested	Somatic	Phase_1	WXS	Illumina HiSeq	f549e1c1-2f03-406b-9e53-a168ab563497	103eab8b-efd9-419d-b67e-067ad130dd6f
36316	3383	UM-P17	NOTCH2	4853	Tumor_supressor	chr1	120572572	120572572	C	T	bcgsc.ca	hg19	1	120464983	120464983	+	Frame_Shift_Del	DEL	C	-	-	novel		TCGA-CX-A4AQ-01A-11D-A25D-08	TCGA-CX-A4AQ-10A-01D-A25E-08	C	Unknown	Untested	Somatic	Phase_1	WXS	Illumina HiSeq	a5978c70-1a43-4ba1-9891-97eac8d1aac4	ce1d99b6-5d2c-4a25-8942-0d1a31d0457d
36316	3383	UM-P17	NOTCH2	4853	Tumor_supressor	chr1	120572572	120572572	C	T	bcgsc.ca	hg19	1	120460319	120460319	+	Frame_Shift_Del	DEL	T	-	-	novel		TCGA-F7-A624-01A-22D-A30E-08	TCGA-F7-A624-10A-01D-A30H-08	T	Unknown	Untested	Somatic	Phase_1	WXS	Illumina HiSeq	e11fa84c-c4e9-41bc-8b46-48be0444880a	91726c6b-a3b7-4cbc-9e8f-990a0824147e
36316	3383	UM-P17	NOTCH2	4853	Tumor_supressor	chr1	120572572	120572572	C	T	bcgsc.ca	hg19	1	120491110	120491110	+	Silent	SNP	G	A	A	novel		TCGA-IQ-A6SG-01A-12D-A34J-08	TCGA-IQ-A6SG-10A-01D-A34M-08	G	Unknown	Untested	Somatic	Phase_1	WXS	Illumina HiSeq	09d1b40f-c5c2-49e7-bc2a-8a076ba59658	7f6c4b53-f204-4f74-a112-83d89e542313
36316	3383	UM-P17	NOTCH2	4853	Tumor_supressor	chr1	120572572	120572572	C	T	bcgsc.ca	hg19	1	120458296	120458296	+	Missense_Mutation	SNP	C	G	G	novel		TCGA-MT-A67A-01A-11D-A30E-08	TCGA-MT-A67A-10A-01D-A30H-08	C	Unknown	Untested	Somatic	Phase_1	WXS	Illumina HiSeq	33a8bef3-7919-41be-9426-a39fb63a9676	b6949f79-72e5-4c80-87a8-d937e41579cb
36316	3383	UM-P17	NOTCH2	4853	Tumor_supressor	chr1	120572572	120572572	C	T	bcgsc.ca	hg19	1	120510760	120510760	+	Missense_Mutation	SNP	T	G	G	novel		TCGA-P3-A6SX-01A-11D-A34J-08	TCGA-P3-A6SX-10A-01D-A34M-08	T	Unknown	Untested	Somatic	Phase_1	WXS	Illumina HiSeq	cd5dcc9c-1174-4393-bce7-56618c12275e	8f61840b-3fe7-40a7-9c5d-36d935dfc881
36316	3383	UM-P17	NOTCH2	4853	Tumor_supressor	chr1	120572572	120572572	C	T	bcgsc.ca	hg19	1	120479962	120479962	+	Silent	SNP	G	A	A	novel		TCGA-TN-A7HL-01A-11D-A34J-08	TCGA-TN-A7HL-10A-01D-A34M-08	G	Unknown	Untested	Somatic	Phase_1	WXS	Illumina HiSeq	8928f33c-515b-49b4-ab24-c99d8c12c35a	cd211e89-63f7-44f0-8a76-51703ae45112
36321	3448	UM-P18	BCL9	607	Oncogene	chr1	147096542	147096542	G	A	bcgsc.ca	hg19	1	147086390	147086390	+	Missense_Mutation	SNP	G	A	A	novel		TCGA-BA-4074-01A-01D-1434-08	TCGA-BA-4074-10A-01D-1434-08	G	Unknown	Untested	Somatic	Phase_1	WXS	Illumina HiSeq	2c84e904-0cbc-4645-b7e5-94ec45e61268	c28b58ca-f8e1-4063-908e-3ecf58104b68
36321	3448	UM-P18	BCL9	607	Oncogene	chr1	147096542	147096542	G	A	bcgsc.ca	hg19	1	147094302	147094302	+	Missense_Mutation	SNP	C	T	T	novel		TCGA-CN-4730-01A-01D-1434-08	TCGA-CN-4730-10A-01D-1434-08	C	Unknown	Untested	Somatic	Phase_1	WXS	Illumina HiSeq	543bbfe3-4a11-49af-b445-303f0912bfc3	293094ab-5bd2-49ba-b9cc-04bb1b9f2709
36321	3448	UM-P18	BCL9	607	Oncogene	chr1	147096542	147096542	G	A	bcgsc.ca	hg19	1	147096054	147096054	+	Missense_Mutation	SNP	T	C	C	novel		TCGA-CN-5366-01A-01D-1434-08	TCGA-CN-5366-10A-01D-1434-08	T	Unknown	Untested	Somatic	Phase_1	WXS	Illumina HiSeq	161342fd-4cfa-4fc8-9708-7bb815b137c6	a7c5797e-de41-4381-9ce7-8277a48494f3
36321	3448	UM-P18	BCL9	607	Oncogene	chr1	147096542	147096542	G	A	bcgsc.ca	hg19	1	147091477	147091477	+	Missense_Mutation	SNP	G	T	T	novel		TCGA-CN-6989-01A-11D-1912-08	TCGA-CN-6989-10A-01D-1912-08	G	Unknown	Untested	Somatic	Phase_1	WXS	Illumina HiSeq	61cd2198-d85e-4eae-b9c6-e36be372595b	ac954060-b4d9-4a3c-8922-a7dcb8d79074
36321	3448	UM-P18	BCL9	607	Oncogene	chr1	147096542	147096542	G	A	bcgsc.ca	hg19	1	147090824	147090824	+	Missense_Mutation	SNP	C	T	T	novel		TCGA-CN-A640-01A-21D-A30E-08	TCGA-CN-A640-10A-01D-A30H-08	C	Unknown	Untested	Somatic	Phase_1	WXS	Illumina HiSeq	6596705d-731e-4780-a964-65dca0311f65	fa53624e-3251-43cd-a140-7f6feaac41a2
36321	3448	UM-P18	BCL9	607	Oncogene	chr1	147096542	147096542	G	A	bcgsc.ca	hg19	1	147091006	147091006	+	Missense_Mutation	SNP	G	A	A	novel		TCGA-CQ-5334-01A-01D-1683-08	TCGA-CQ-5334-10A-01D-1683-08	G	Unknown	Untested	Somatic	Phase_1	WXS	Illumina HiSeq	39978192-2119-4910-a2f6-53834a2b1bf2	9ee54e26-5fd6-4d41-ac47-b95609d09cfc
36321	3448	UM-P18	BCL9	607	Oncogene	chr1	147096542	147096542	G	A	bcgsc.ca	hg19	1	147091501	147091501	+	Frame_Shift_Del	DEL	C	-	-	novel		TCGA-CR-5248-01A-01D-2012-08	TCGA-CR-5248-10A-01D-2013-08	C	Unknown	Untested	Somatic	Phase_1	WXS	Illumina HiSeq	e5af63d7-e8b2-4a76-8b39-6ee652ad8e5f	b9d347d7-5df5-4605-ba32-02b85ae3ecda
36321	3448	UM-P18	BCL9	607	Oncogene	chr1	147096542	147096542	G	A	bcgsc.ca	hg19	1	147096435	147096435	+	Missense_Mutation	SNP	C	A	A	novel		TCGA-CR-7371-01A-11D-2012-08	TCGA-CR-7371-10A-01D-2013-08	C	Unknown	Untested	Somatic	Phase_1	WXS	Illumina HiSeq	68201be8-a1a9-4c78-ad99-3c767ca8366b	a676c12d-d9aa-4f59-8d74-c0d2684b3631
36321	3448	UM-P18	BCL9	607	Oncogene	chr1	147096542	147096542	G	A	bcgsc.ca	hg19	1	147091476	147091476	+	Silent	SNP	C	T	T	novel		TCGA-CV-7253-01A-11D-2012-08	TCGA-CV-7253-10A-01D-2013-08	C	Unknown	Untested	Somatic	Phase_1	WXS	Illumina HiSeq	d501a7e5-70e7-4f80-851a-efe8859d603a	38151a65-170a-475a-8862-3e2ba2d158da
36321	3448	UM-P18	BCL9	607	Oncogene	chr1	147096542	147096542	G	A	bcgsc.ca	hg19	1	147092754	147092754	+	Silent	SNP	T	A	A	novel		TCGA-CV-7261-01A-11D-2012-08	TCGA-CV-7261-10A-01D-2013-08	T	Unknown	Untested	Somatic	Phase_1	WXS	Illumina HiSeq	9fa7bc79-d05b-41da-8bcc-8d5ad4451b0c	b34ad9ae-e439-49c1-9512-daedfc15ed13
36321	3448	UM-P18	BCL9	607	Oncogene	chr1	147096542	147096542	G	A	bcgsc.ca	hg19	1	147092352	147092352	+	Missense_Mutation	SNP	G	T	T	rs200395772	byFrequency	TCGA-CV-7434-01A-11D-2129-08	TCGA-CV-7434-10A-01D-2129-08	G	Unknown	Untested	Somatic	Phase_1	WXS	Illumina HiSeq	d64e4e80-e6c6-42c8-8bc6-0fafb6475c51	e03b22c3-93a2-41a7-894f-020298a5f713
36321	3448	UM-P18	BCL9	607	Oncogene	chr1	147096542	147096542	G	A	bcgsc.ca	hg19	1	147084947	147084947	+	Missense_Mutation	SNP	T	C	C	novel		TCGA-CV-A6JZ-01A-11D-A31L-08	TCGA-CV-A6JZ-10A-01D-A31J-08	T	Unknown	Untested	Somatic	Phase_1	WXS	Illumina HiSeq	ebd2cec4-8169-426c-a8b8-78e6e81dc5b8	4f5561c5-8cd4-466f-a995-9416fa729264
36321	3448	UM-P18	BCL9	607	Oncogene	chr1	147096542	147096542	G	A	bcgsc.ca	hg19	1	147096739	147096739	+	Silent	SNP	C	T	T	novel		TCGA-CX-7082-01A-11D-2012-08	TCGA-CX-7082-10A-01D-2013-08	C	Unknown	Untested	Somatic	Phase_1	WXS	Illumina HiSeq	4c6c96b8-958e-4235-9673-8bf4ce0e6b38	9cf2fe5e-2262-4970-892a-5c0e5571a4d6
36321	3448	UM-P18	BCL9	607	Oncogene	chr1	147096542	147096542	G	A	bcgsc.ca	hg19	1	147091317	147091317	+	Silent	SNP	C	T	T	novel		TCGA-CX-7086-01A-11D-2078-08	TCGA-CX-7086-10D-01D-2078-08	C	Unknown	Untested	Somatic	Phase_1	WXS	Illumina HiSeq	dfcb7c6e-b0f4-4557-9669-4c580d1093a0	46e82d02-3ae8-46f0-9615-e8b9ca710f23
36321	3448	UM-P18	BCL9	607	Oncogene	chr1	147096542	147096542	G	A	bcgsc.ca	hg19	1	147096415	147096415	+	Silent	SNP	C	T	T	novel		TCGA-F7-A624-01A-22D-A30E-08	TCGA-F7-A624-10A-01D-A30H-08	C	Unknown	Untested	Somatic	Phase_1	WXS	Illumina HiSeq	e11fa84c-c4e9-41bc-8b46-48be0444880a	91726c6b-a3b7-4cbc-9e8f-990a0824147e
36321	3448	UM-P18	BCL9	607	Oncogene	chr1	147096542	147096542	G	A	bcgsc.ca	hg19	1	147092152	147092152	+	Missense_Mutation	SNP	C	G	G	novel		TCGA-HD-8635-01A-11D-2394-08	TCGA-HD-8635-10A-01D-2394-08	C	Unknown	Untested	Somatic	Phase_1	WXS	Illumina HiSeq	506a88bb-5855-4e54-8076-d5ace351c938	42e1cbbc-c4cb-4c49-97d2-815d10ce5711
36321	3448	UM-P18	BCL9	607	Oncogene	chr1	147096542	147096542	G	A	bcgsc.ca	hg19	1	147092352	147092352	+	Missense_Mutation	SNP	G	T	T	rs200395772	byFrequency	TCGA-HD-A4C1-01A-11D-A24D-08	TCGA-HD-A4C1-10A-02D-A24F-08	G	Unknown	Untested	Somatic	Phase_1	WXS	Illumina HiSeq	2557cce4-9c4e-4f5b-ac17-b1a1e76c262a	51035c87-3c5e-434b-9665-8efbd65c616f
36321	3448	UM-P18	BCL9	607	Oncogene	chr1	147096542	147096542	G	A	bcgsc.ca	hg19	1	147092657	147092659	+	In_Frame_Del	DEL	CAG	-	-	novel		TCGA-QK-A6VB-01A-12D-A34J-08	TCGA-QK-A6VB-10B-01D-A34M-08	CAG	Unknown	Untested	Somatic	Phase_1	WXS	Illumina HiSeq	7d3e8e37-d49f-4dce-8b48-859889667bb8	098daccc-81da-4cb8-a095-4d192a4729f7
36321	3448	UM-P18	BCL9	607	Oncogene	chr1	147096542	147096542	G	A	bcgsc.ca	hg19	1	147090756	147090756	+	Silent	SNP	C	A	A	novel		TCGA-WA-A7GZ-01A-11D-A34J-08	TCGA-WA-A7GZ-10A-01D-A34M-08	C	Unknown	Untested	Somatic	Phase_1	WXS	Illumina HiSeq	bc683fd6-3226-46c5-9cd6-9116e4061872	34b77b70-da40-46e6-bb55-411741afec5b
36315	3253	UM-P16	ARNT	405	Tumor_supressor	chr1	150789884	150789884	C	T	bcgsc.ca	hg19	1	150808789	150808789	+	Missense_Mutation	SNP	C	T	T	novel		TCGA-BA-5558-01A-01D-1512-08	TCGA-BA-5558-10A-01D-1512-08	C	Unknown	Untested	Somatic	Phase_1	WXS	Illumina HiSeq	97a47fa4-c857-4483-9572-07012c10e9d5	f7632fc3-3c2c-424e-84a7-51bea026ebf5
36315	3253	UM-P16	ARNT	405	Tumor_supressor	chr1	150789884	150789884	C	T	bcgsc.ca	hg19	1	150830859	150830859	+	Missense_Mutation	SNP	C	T	T	rs201499435		TCGA-BA-A8YP-01A-11D-A391-08	TCGA-BA-A8YP-10A-01D-A394-08	C	Unknown	Untested	Somatic	Phase_1	WXS	Illumina HiSeq	14a230ed-5c57-4643-97d4-6218859e62a4	ff13e32c-b2fc-48cd-b2b4-59ea039b7a84
36315	3253	UM-P16	ARNT	405	Tumor_supressor	chr1	150789884	150789884	C	T	bcgsc.ca	hg19	1	150784502	150784502	+	Missense_Mutation	SNP	C	T	T	novel		TCGA-CN-4729-01A-01D-1434-08	TCGA-CN-4729-10A-01D-1434-08	C	Unknown	Untested	Somatic	Phase_1	WXS	Illumina HiSeq	7240e742-9315-4fb8-b6f7-28bfe69410a8	de75d4f6-43b1-473c-9bf3-10a178cc9aa7
36315	3253	UM-P16	ARNT	405	Tumor_supressor	chr1	150789884	150789884	C	T	bcgsc.ca	hg19	1	150785735	150785735	+	Silent	SNP	G	C	C	rs200025645	byFrequency	TCGA-CN-4736-01A-01D-1434-08	TCGA-CN-4736-10A-01D-1434-08	G	Unknown	Untested	Somatic	Phase_1	WXS	Illumina HiSeq	788337f5-722c-45d6-8ca4-8037c489cb64	1723fc6d-c346-4dba-a04c-4dad42afee1e
36315	3253	UM-P16	ARNT	405	Tumor_supressor	chr1	150789884	150789884	C	T	bcgsc.ca	hg19	1	150808899	150808899	+	Missense_Mutation	SNP	A	C	C	rs200439860		TCGA-CN-4736-01A-01D-1434-08	TCGA-CN-4736-10A-01D-1434-08	A	Unknown	Untested	Somatic	Phase_1	WXS	Illumina HiSeq	788337f5-722c-45d6-8ca4-8037c489cb64	1723fc6d-c346-4dba-a04c-4dad42afee1e
36315	3253	UM-P16	ARNT	405	Tumor_supressor	chr1	150789884	150789884	C	T	bcgsc.ca	hg19	1	150795676	150795676	+	Missense_Mutation	SNP	T	C	C	novel		TCGA-CV-7097-01A-11D-2012-08	TCGA-CV-7097-10A-01D-2013-08	T	Unknown	Untested	Somatic	Phase_1	WXS	Illumina HiSeq	23336d44-bb79-4361-b661-ce26eae06692	9f8bd5fe-ec7e-40e0-ba9d-063b2696aa1a
36315	3253	UM-P16	ARNT	405	Tumor_supressor	chr1	150789884	150789884	C	T	bcgsc.ca	hg19	1	150808901	150808901	+	Missense_Mutation	SNP	C	A	A	novel		TCGA-CV-7250-01A-11D-2012-08	TCGA-CV-7250-10A-01D-2013-08	C	Unknown	Untested	Somatic	Phase_1	WXS	Illumina HiSeq	14516d2b-47dc-4768-977b-bc3c1fe93722	b3f82016-0969-477c-8b02-18fb25524fd5
36315	3253	UM-P16	ARNT	405	Tumor_supressor	chr1	150789884	150789884	C	T	bcgsc.ca	hg19	1	150785759	150785759	+	Silent	SNP	C	T	T	novel		TCGA-CV-A6JE-01A-11D-A31L-08	TCGA-CV-A6JE-10A-01D-A31J-08	C	Unknown	Untested	Somatic	Phase_1	WXS	Illumina HiSeq	f9cb08cf-3e97-4694-afdf-dad29bb97932	18f14cd1-49c8-4525-98e5-2ef3d540a952
36315	3253	UM-P16	ARNT	405	Tumor_supressor	chr1	150789884	150789884	C	T	bcgsc.ca	hg19	1	150784504	150784504	+	Missense_Mutation	SNP	G	A	A	novel		TCGA-F7-A624-01A-22D-A30E-08	TCGA-F7-A624-10A-01D-A30H-08	G	Unknown	Untested	Somatic	Phase_1	WXS	Illumina HiSeq	e11fa84c-c4e9-41bc-8b46-48be0444880a	91726c6b-a3b7-4cbc-9e8f-990a0824147e
36315	3253	UM-P16	ARNT	405	Tumor_supressor	chr1	150789884	150789884	C	T	bcgsc.ca	hg19	1	150830924	150830924	+	Missense_Mutation	SNP	T	C	C	novel		TCGA-UF-A7JT-01A-11D-A34J-08	TCGA-UF-A7JT-10A-01D-A34M-08	T	Unknown	Untested	Somatic	Phase_1	WXS	Illumina HiSeq	06d3218b-ed58-4a9b-87f3-a38d0f6d6d93	36ef8d35-97c8-4fdf-80ed-15732b676e8e
15915	2538	UM-P04	ARNT	405	Tumor_supressor	chr1	150799033	150799033	C	G	bcgsc.ca	hg19	1	150808789	150808789	+	Missense_Mutation	SNP	C	T	T	novel		TCGA-BA-5558-01A-01D-1512-08	TCGA-BA-5558-10A-01D-1512-08	C	Unknown	Untested	Somatic	Phase_1	WXS	Illumina HiSeq	97a47fa4-c857-4483-9572-07012c10e9d5	f7632fc3-3c2c-424e-84a7-51bea026ebf5
15915	2538	UM-P04	ARNT	405	Tumor_supressor	chr1	150799033	150799033	C	G	bcgsc.ca	hg19	1	150830859	150830859	+	Missense_Mutation	SNP	C	T	T	rs201499435		TCGA-BA-A8YP-01A-11D-A391-08	TCGA-BA-A8YP-10A-01D-A394-08	C	Unknown	Untested	Somatic	Phase_1	WXS	Illumina HiSeq	14a230ed-5c57-4643-97d4-6218859e62a4	ff13e32c-b2fc-48cd-b2b4-59ea039b7a84
15915	2538	UM-P04	ARNT	405	Tumor_supressor	chr1	150799033	150799033	C	G	bcgsc.ca	hg19	1	150784502	150784502	+	Missense_Mutation	SNP	C	T	T	novel		TCGA-CN-4729-01A-01D-1434-08	TCGA-CN-4729-10A-01D-1434-08	C	Unknown	Untested	Somatic	Phase_1	WXS	Illumina HiSeq	7240e742-9315-4fb8-b6f7-28bfe69410a8	de75d4f6-43b1-473c-9bf3-10a178cc9aa7
15915	2538	UM-P04	ARNT	405	Tumor_supressor	chr1	150799033	150799033	C	G	bcgsc.ca	hg19	1	150785735	150785735	+	Silent	SNP	G	C	C	rs200025645	byFrequency	TCGA-CN-4736-01A-01D-1434-08	TCGA-CN-4736-10A-01D-1434-08	G	Unknown	Untested	Somatic	Phase_1	WXS	Illumina HiSeq	788337f5-722c-45d6-8ca4-8037c489cb64	1723fc6d-c346-4dba-a04c-4dad42afee1e
15915	2538	UM-P04	ARNT	405	Tumor_supressor	chr1	150799033	150799033	C	G	bcgsc.ca	hg19	1	150808899	150808899	+	Missense_Mutation	SNP	A	C	C	rs200439860		TCGA-CN-4736-01A-01D-1434-08	TCGA-CN-4736-10A-01D-1434-08	A	Unknown	Untested	Somatic	Phase_1	WXS	Illumina HiSeq	788337f5-722c-45d6-8ca4-8037c489cb64	1723fc6d-c346-4dba-a04c-4dad42afee1e
15915	2538	UM-P04	ARNT	405	Tumor_supressor	chr1	150799033	150799033	C	G	bcgsc.ca	hg19	1	150795676	150795676	+	Missense_Mutation	SNP	T	C	C	novel		TCGA-CV-7097-01A-11D-2012-08	TCGA-CV-7097-10A-01D-2013-08	T	Unknown	Untested	Somatic	Phase_1	WXS	Illumina HiSeq	23336d44-bb79-4361-b661-ce26eae06692	9f8bd5fe-ec7e-40e0-ba9d-063b2696aa1a
15915	2538	UM-P04	ARNT	405	Tumor_supressor	chr1	150799033	150799033	C	G	bcgsc.ca	hg19	1	150808901	150808901	+	Missense_Mutation	SNP	C	A	A	novel		TCGA-CV-7250-01A-11D-2012-08	TCGA-CV-7250-10A-01D-2013-08	C	Unknown	Untested	Somatic	Phase_1	WXS	Illumina HiSeq	14516d2b-47dc-4768-977b-bc3c1fe93722	b3f82016-0969-477c-8b02-18fb25524fd5
15915	2538	UM-P04	ARNT	405	Tumor_supressor	chr1	150799033	150799033	C	G	bcgsc.ca	hg19	1	150785759	150785759	+	Silent	SNP	C	T	T	novel		TCGA-CV-A6JE-01A-11D-A31L-08	TCGA-CV-A6JE-10A-01D-A31J-08	C	Unknown	Untested	Somatic	Phase_1	WXS	Illumina HiSeq	f9cb08cf-3e97-4694-afdf-dad29bb97932	18f14cd1-49c8-4525-98e5-2ef3d540a952
15915	2538	UM-P04	ARNT	405	Tumor_supressor	chr1	150799033	150799033	C	G	bcgsc.ca	hg19	1	150784504	150784504	+	Missense_Mutation	SNP	G	A	A	novel		TCGA-F7-A624-01A-22D-A30E-08	TCGA-F7-A624-10A-01D-A30H-08	G	Unknown	Untested	Somatic	Phase_1	WXS	Illumina HiSeq	e11fa84c-c4e9-41bc-8b46-48be0444880a	91726c6b-a3b7-4cbc-9e8f-990a0824147e
15915	2538	UM-P04	ARNT	405	Tumor_supressor	chr1	150799033	150799033	C	G	bcgsc.ca	hg19	1	150830924	150830924	+	Missense_Mutation	SNP	T	C	C	novel		TCGA-UF-A7JT-01A-11D-A34J-08	TCGA-UF-A7JT-10A-01D-A34M-08	T	Unknown	Untested	Somatic	Phase_1	WXS	Illumina HiSeq	06d3218b-ed58-4a9b-87f3-a38d0f6d6d93	36ef8d35-97c8-4fdf-80ed-15732b676e8e
36321	3448	UM-P18	ABL2	27	Oncogene	chr1	179078171	179078171	C	T	bcgsc.ca	hg19	1	179095631	179095631	+	Silent	SNP	G	A	A	novel		TCGA-BB-4227-01A-01D-1870-08	TCGA-BB-4227-10A-01D-1870-08	G	Unknown	Untested	Somatic	Phase_1	WXS	Illumina HiSeq	c1b315bb-773b-4fd0-88ec-d11044996adc	cca35864-76be-4095-afb4-eb4ca15b142c
36321	3448	UM-P18	ABL2	27	Oncogene	chr1	179078171	179078171	C	T	bcgsc.ca	hg19	1	179086512	179086512	+	Missense_Mutation	SNP	C	G	G	novel		TCGA-CN-A63Y-01A-11D-A30E-08	TCGA-CN-A63Y-10A-01D-A30H-08	C	Unknown	Untested	Somatic	Phase_1	WXS	Illumina HiSeq	1573766d-cd60-4498-bdad-dcb8d6bc88c8	8582b1ee-b97e-42ab-be9f-5d3899704723
36321	3448	UM-P18	ABL2	27	Oncogene	chr1	179078171	179078171	C	T	bcgsc.ca	hg19	1	179084052	179084052	+	Missense_Mutation	SNP	C	T	T	novel		TCGA-CQ-5327-01A-01D-1683-08	TCGA-CQ-5327-10A-01D-1683-08	C	Unknown	Untested	Somatic	Phase_1	WXS	Illumina HiSeq	da19d7bc-9748-4cd4-bd54-4792894838f0	1f1bed30-9b6d-4a36-9a45-5ee31005bd34
36321	3448	UM-P18	ABL2	27	Oncogene	chr1	179078171	179078171	C	T	bcgsc.ca	hg19	1	179084079	179084079	+	Missense_Mutation	SNP	C	T	T	novel		TCGA-CR-7388-01A-11D-2012-08	TCGA-CR-7388-10A-01D-2013-08	C	Unknown	Untested	Somatic	Phase_1	WXS	Illumina HiSeq	3eddb2ad-6c75-4ae7-9d27-8ec0e7b4aa55	1092f9db-c4fe-4d73-90ec-c522795f24e3
36321	3448	UM-P18	ABL2	27	Oncogene	chr1	179078171	179078171	C	T	bcgsc.ca	hg19	1	179077340	179077340	+	Missense_Mutation	SNP	C	T	T	novel		TCGA-CR-7390-01A-11D-2012-08	TCGA-CR-7390-10A-01D-2013-08	C	Unknown	Untested	Somatic	Phase_1	WXS	Illumina HiSeq	714399af-e425-43bb-a82a-b62ca6fd735d	896b3fbe-2eea-4dd2-b606-29094614f47c
36321	3448	UM-P18	ABL2	27	Oncogene	chr1	179078171	179078171	C	T	bcgsc.ca	hg19	1	179077050	179077050	+	Missense_Mutation	SNP	C	A	A	novel		TCGA-CR-7402-01A-11D-2012-08	TCGA-CR-7402-10A-01D-2013-08	C	Unknown	Untested	Somatic	Phase_1	WXS	Illumina HiSeq	015b1cc4-6fa5-43c1-9444-4a1af7663f7e	c9ec8ba4-bfa2-4054-82e0-06344d3023e1
36321	3448	UM-P18	ABL2	27	Oncogene	chr1	179078171	179078171	C	T	bcgsc.ca	hg19	1	179077353	179077353	+	Missense_Mutation	SNP	C	G	G	novel		TCGA-CV-7089-01A-11D-2012-08	TCGA-CV-7089-10A-01D-2013-08	C	Unknown	Untested	Somatic	Phase_1	WXS	Illumina HiSeq	125ccb76-bf8d-4ce7-a04c-4424d6da0322	41d9b9bd-e0fd-4abc-ad29-41ca136e3e0a
36321	3448	UM-P18	ABL2	27	Oncogene	chr1	179078171	179078171	C	T	bcgsc.ca	hg19	1	179077872	179077872	+	Missense_Mutation	SNP	T	A	A	novel		TCGA-F7-A61W-01A-11D-A28R-08	TCGA-F7-A61W-10A-01D-A28U-08	T	Unknown	Untested	Somatic	Phase_1	WXS	Illumina HiSeq	ed0da491-dc84-4ed1-8339-e12bf5c9503f	ac306330-1113-45d8-bb1f-029bc54aff50
36321	3448	UM-P18	ABL2	27	Oncogene	chr1	179078171	179078171	C	T	bcgsc.ca	hg19	1	179112101	179112101	+	Missense_Mutation	SNP	C	T	T	novel		TCGA-QK-A6IG-01A-11D-A31L-08	TCGA-QK-A6IG-10A-01D-A31J-08	C	Unknown	Untested	Somatic	Phase_1	WXS	Illumina HiSeq	2fc5406a-cdd5-48e7-b1d2-d88e9b21df91	f831eb20-90c5-4fcf-8e58-b001f302297c
36321	3448	UM-P18	ABL2	27	Oncogene	chr1	179078171	179078171	C	T	bcgsc.ca	hg19	1	179089369	179089369	+	Missense_Mutation	SNP	G	T	T	novel		TCGA-UF-A71D-01A-12D-A34J-08	TCGA-UF-A71D-10B-01D-A34M-08	G	Unknown	Untested	Somatic	Phase_1	WXS	Illumina HiSeq	e7995bd4-2d0f-428b-b832-427f773623a4	8991d2ba-61d0-4c7a-85da-f369b128d6a5
36321	3448	UM-P18	ABL2	27	Oncogene	chr1	179078171	179078171	C	T	bcgsc.ca	hg19	1	179077240	179077240	+	Silent	SNP	C	T	T	rs148651616	byFrequency	TCGA-UF-A7JC-01A-21D-A34J-08	TCGA-UF-A7JC-10A-01D-A34M-08	C	Unknown	Untested	Somatic	Phase_1	WXS	Illumina HiSeq	2820f3ac-cef4-4c55-b7ba-be73748ae4d0	c04921c6-79f9-494f-bd2c-ecf08573ee4b
36319	3421	UM-N17	MDM4	4194	Oncogene	chr1	204518457	204518457	A	C	bcgsc.ca	hg19	1	204507121	204507121	+	Splice_Site	DEL	T	-	-	novel		TCGA-CV-A6K1-01A-11D-A31L-08	TCGA-CV-A6K1-10A-01D-A31J-08	T	Unknown	Untested	Somatic	Phase_1	WXS	Illumina HiSeq	1700b791-3cf4-42dc-b4b2-85f6c0831fab	87437504-fb16-463d-bb7a-a723443e75b9
36319	3421	UM-N17	MDM4	4194	Oncogene	chr1	204518457	204518457	A	C	bcgsc.ca	hg19	1	204518442	204518442	+	Missense_Mutation	SNP	C	T	T	novel		TCGA-D6-6516-01A-11D-1870-08	TCGA-D6-6516-10A-01D-1870-08	C	Unknown	Untested	Somatic	Phase_1	WXS	Illumina HiSeq	5ab94b24-1a1f-4df7-a5c6-b1dce8ee9be5	f4ce50e1-fd2a-46cc-bb02-fd145d98ddab
15911	2479	UM-P01	CSF3R	1441	Oncogene	chr1	36932047	36932047	C	T	bcgsc.ca	hg19	1	36937878	36937878	+	Missense_Mutation	SNP	C	T	T	rs3918018	byFrequency	TCGA-BB-8596-01A-11D-2394-08	TCGA-BB-8596-10A-01D-2394-08	C	Unknown	Untested	Somatic	Phase_1	WXS	Illumina HiSeq	77ded927-d328-4fbd-a9b6-22186c6e8d16	2c431744-ff25-4064-933b-53037e011d1e
15911	2479	UM-P01	CSF3R	1441	Oncogene	chr1	36932047	36932047	C	T	bcgsc.ca	hg19	1	36933736	36933736	+	Missense_Mutation	SNP	C	G	G	novel		TCGA-CN-4727-01A-01D-1434-08	TCGA-CN-4727-10A-01D-1434-08	C	Unknown	Untested	Somatic	Phase_1	WXS	Illumina HiSeq	b24fc60a-fe83-4743-a6d3-d90b807412e1	53489efb-ec71-4932-9980-aaacd8347b17
15911	2479	UM-P01	CSF3R	1441	Oncogene	chr1	36932047	36932047	C	T	bcgsc.ca	hg19	1	36933427	36933427	+	Silent	SNP	G	T	T	novel		TCGA-CV-6941-01A-11D-1912-08	TCGA-CV-6941-10A-01D-1912-08	G	Unknown	Untested	Somatic	Phase_1	WXS	Illumina HiSeq	87071681-0058-4081-91f3-f689a150fc94	68f50c4b-eb4e-4e10-9524-d81b15fd4960
15911	2479	UM-P01	CSF3R	1441	Oncogene	chr1	36932047	36932047	C	T	bcgsc.ca	hg19	1	36937036	36937036	+	Missense_Mutation	SNP	C	T	T	novel		TCGA-CV-7238-01A-11D-2012-08	TCGA-CV-7238-10A-01D-2013-08	C	Unknown	Untested	Somatic	Phase_1	WXS	Illumina HiSeq	e9619e49-7185-4158-9e8b-45d446960b60	89cd05d8-c8df-41e1-8df6-5d108fabd7f6
15911	2479	UM-P01	CSF3R	1441	Oncogene	chr1	36932047	36932047	C	T	bcgsc.ca	hg19	1	36931963	36931963	+	Missense_Mutation	SNP	A	G	G	novel		TCGA-CV-A461-01A-41D-A25Y-08	TCGA-CV-A461-10A-01D-A25Y-08	A	Unknown	Untested	Somatic	Phase_1	WXS	Illumina HiSeq	546336d7-d79a-415f-a3d4-15c706b425e9	94df0b0f-8997-49ef-9ac2-8a31698aa389
36321	3448	UM-P18	CSF3R	1441	Oncogene	chr1	36932047	36932047	C	T	bcgsc.ca	hg19	1	36937878	36937878	+	Missense_Mutation	SNP	C	T	T	rs3918018	byFrequency	TCGA-BB-8596-01A-11D-2394-08	TCGA-BB-8596-10A-01D-2394-08	C	Unknown	Untested	Somatic	Phase_1	WXS	Illumina HiSeq	77ded927-d328-4fbd-a9b6-22186c6e8d16	2c431744-ff25-4064-933b-53037e011d1e
36321	3448	UM-P18	CSF3R	1441	Oncogene	chr1	36932047	36932047	C	T	bcgsc.ca	hg19	1	36933736	36933736	+	Missense_Mutation	SNP	C	G	G	novel		TCGA-CN-4727-01A-01D-1434-08	TCGA-CN-4727-10A-01D-1434-08	C	Unknown	Untested	Somatic	Phase_1	WXS	Illumina HiSeq	b24fc60a-fe83-4743-a6d3-d90b807412e1	53489efb-ec71-4932-9980-aaacd8347b17
36321	3448	UM-P18	CSF3R	1441	Oncogene	chr1	36932047	36932047	C	T	bcgsc.ca	hg19	1	36933427	36933427	+	Silent	SNP	G	T	T	novel		TCGA-CV-6941-01A-11D-1912-08	TCGA-CV-6941-10A-01D-1912-08	G	Unknown	Untested	Somatic	Phase_1	WXS	Illumina HiSeq	87071681-0058-4081-91f3-f689a150fc94	68f50c4b-eb4e-4e10-9524-d81b15fd4960
36321	3448	UM-P18	CSF3R	1441	Oncogene	chr1	36932047	36932047	C	T	bcgsc.ca	hg19	1	36937036	36937036	+	Missense_Mutation	SNP	C	T	T	novel		TCGA-CV-7238-01A-11D-2012-08	TCGA-CV-7238-10A-01D-2013-08	C	Unknown	Untested	Somatic	Phase_1	WXS	Illumina HiSeq	e9619e49-7185-4158-9e8b-45d446960b60	89cd05d8-c8df-41e1-8df6-5d108fabd7f6
36321	3448	UM-P18	CSF3R	1441	Oncogene	chr1	36932047	36932047	C	T	bcgsc.ca	hg19	1	36931963	36931963	+	Missense_Mutation	SNP	A	G	G	novel		TCGA-CV-A461-01A-41D-A25Y-08	TCGA-CV-A461-10A-01D-A25Y-08	A	Unknown	Untested	Somatic	Phase_1	WXS	Illumina HiSeq	546336d7-d79a-415f-a3d4-15c706b425e9	94df0b0f-8997-49ef-9ac2-8a31698aa389
36311	3182	UM-P13	CSF3R	1441	Oncogene	chr1	36933492	36933492	G	T	bcgsc.ca	hg19	1	36937878	36937878	+	Missense_Mutation	SNP	C	T	T	rs3918018	byFrequency	TCGA-BB-8596-01A-11D-2394-08	TCGA-BB-8596-10A-01D-2394-08	C	Unknown	Untested	Somatic	Phase_1	WXS	Illumina HiSeq	77ded927-d328-4fbd-a9b6-22186c6e8d16	2c431744-ff25-4064-933b-53037e011d1e
36311	3182	UM-P13	CSF3R	1441	Oncogene	chr1	36933492	36933492	G	T	bcgsc.ca	hg19	1	36933736	36933736	+	Missense_Mutation	SNP	C	G	G	novel		TCGA-CN-4727-01A-01D-1434-08	TCGA-CN-4727-10A-01D-1434-08	C	Unknown	Untested	Somatic	Phase_1	WXS	Illumina HiSeq	b24fc60a-fe83-4743-a6d3-d90b807412e1	53489efb-ec71-4932-9980-aaacd8347b17
36311	3182	UM-P13	CSF3R	1441	Oncogene	chr1	36933492	36933492	G	T	bcgsc.ca	hg19	1	36933427	36933427	+	Silent	SNP	G	T	T	novel		TCGA-CV-6941-01A-11D-1912-08	TCGA-CV-6941-10A-01D-1912-08	G	Unknown	Untested	Somatic	Phase_1	WXS	Illumina HiSeq	87071681-0058-4081-91f3-f689a150fc94	68f50c4b-eb4e-4e10-9524-d81b15fd4960
36311	3182	UM-P13	CSF3R	1441	Oncogene	chr1	36933492	36933492	G	T	bcgsc.ca	hg19	1	36937036	36937036	+	Missense_Mutation	SNP	C	T	T	novel		TCGA-CV-7238-01A-11D-2012-08	TCGA-CV-7238-10A-01D-2013-08	C	Unknown	Untested	Somatic	Phase_1	WXS	Illumina HiSeq	e9619e49-7185-4158-9e8b-45d446960b60	89cd05d8-c8df-41e1-8df6-5d108fabd7f6
36311	3182	UM-P13	CSF3R	1441	Oncogene	chr1	36933492	36933492	G	T	bcgsc.ca	hg19	1	36931963	36931963	+	Missense_Mutation	SNP	A	G	G	novel		TCGA-CV-A461-01A-41D-A25Y-08	TCGA-CV-A461-10A-01D-A25Y-08	A	Unknown	Untested	Somatic	Phase_1	WXS	Illumina HiSeq	546336d7-d79a-415f-a3d4-15c706b425e9	94df0b0f-8997-49ef-9ac2-8a31698aa389
36320	3432	UM-N18	JAK1	3716	Tumor_supressor	chr1	65312368	65312368	C	T	bcgsc.ca	hg19	1	65304245	65304245	+	Missense_Mutation	SNP	T	G	G	novel		TCGA-BA-A4IG-01A-11D-A25Y-08	TCGA-BA-A4IG-10A-01D-A25Y-08	T	Unknown	Untested	Somatic	Phase_1	WXS	Illumina HiSeq	200d5ad1-bd1f-4068-a4e4-4b6a3aaaf92d	df122b02-6d09-4441-af8a-cae70fd20fff
36320	3432	UM-N18	JAK1	3716	Tumor_supressor	chr1	65312368	65312368	C	T	bcgsc.ca	hg19	1	65335021	65335021	+	Missense_Mutation	SNP	T	A	A	novel		TCGA-CN-4739-01A-02D-1512-08	TCGA-CN-4739-10A-01D-1512-08	T	Unknown	Untested	Somatic	Phase_1	WXS	Illumina HiSeq	7d6cc6ef-6bb0-44ab-bac1-c8f7198d1d8a	d7ca9d1a-4318-4e16-ab80-1c206f19e33c
36320	3432	UM-N18	JAK1	3716	Tumor_supressor	chr1	65312368	65312368	C	T	bcgsc.ca	hg19	1	65307005	65307005	+	Missense_Mutation	SNP	C	G	G	novel		TCGA-CN-5358-01A-01D-1512-08	TCGA-CN-5358-10A-01D-1512-08	C	Unknown	Untested	Somatic	Phase_1	WXS	Illumina HiSeq	498c0b1f-678f-4f70-b0d1-aad89bfa2a23	125882f9-462f-4cc5-935e-4b8b253c1cce
36320	3432	UM-N18	JAK1	3716	Tumor_supressor	chr1	65312368	65312368	C	T	bcgsc.ca	hg19	1	65349056	65349056	+	Missense_Mutation	SNP	C	T	T	novel		TCGA-CN-A6V1-01A-12D-A34J-08	TCGA-CN-A6V1-10B-01D-A34M-08	C	Unknown	Untested	Somatic	Phase_1	WXS	Illumina HiSeq	79e65f7b-baad-443a-9b93-8d7aab74f090	1de93cac-f6b5-4c6d-b5c1-176fbd48c647
36320	3432	UM-N18	JAK1	3716	Tumor_supressor	chr1	65312368	65312368	C	T	bcgsc.ca	hg19	1	65306941	65306941	+	Missense_Mutation	SNP	C	T	T	novel		TCGA-D6-6515-01A-21D-1870-08	TCGA-D6-6515-10A-01D-1870-08	C	Unknown	Untested	Somatic	Phase_1	WXS	Illumina HiSeq	15c4d640-884c-4d55-897e-2f68314423fe	ab033f13-89a6-427b-8675-eb4228c502a5
36320	3432	UM-N18	JAK1	3716	Tumor_supressor	chr1	65312368	65312368	C	T	bcgsc.ca	hg19	1	65332658	65332658	+	Missense_Mutation	SNP	G	A	A	novel		TCGA-P3-A5QE-01A-11D-A28R-08	TCGA-P3-A5QE-10A-01D-A28U-08	G	Unknown	Untested	Somatic	Phase_1	WXS	Illumina HiSeq	ec0573c8-83f2-4f10-9aab-b8ec60764b77	2c1f9488-9283-4b1e-82d3-4f2b595bb3d1
36306	3087	UM-P11	JAK1	3716	Tumor_supressor	chr1	65321305	65321305	G	A	bcgsc.ca	hg19	1	65304245	65304245	+	Missense_Mutation	SNP	T	G	G	novel		TCGA-BA-A4IG-01A-11D-A25Y-08	TCGA-BA-A4IG-10A-01D-A25Y-08	T	Unknown	Untested	Somatic	Phase_1	WXS	Illumina HiSeq	200d5ad1-bd1f-4068-a4e4-4b6a3aaaf92d	df122b02-6d09-4441-af8a-cae70fd20fff
36306	3087	UM-P11	JAK1	3716	Tumor_supressor	chr1	65321305	65321305	G	A	bcgsc.ca	hg19	1	65335021	65335021	+	Missense_Mutation	SNP	T	A	A	novel		TCGA-CN-4739-01A-02D-1512-08	TCGA-CN-4739-10A-01D-1512-08	T	Unknown	Untested	Somatic	Phase_1	WXS	Illumina HiSeq	7d6cc6ef-6bb0-44ab-bac1-c8f7198d1d8a	d7ca9d1a-4318-4e16-ab80-1c206f19e33c
36306	3087	UM-P11	JAK1	3716	Tumor_supressor	chr1	65321305	65321305	G	A	bcgsc.ca	hg19	1	65307005	65307005	+	Missense_Mutation	SNP	C	G	G	novel		TCGA-CN-5358-01A-01D-1512-08	TCGA-CN-5358-10A-01D-1512-08	C	Unknown	Untested	Somatic	Phase_1	WXS	Illumina HiSeq	498c0b1f-678f-4f70-b0d1-aad89bfa2a23	125882f9-462f-4cc5-935e-4b8b253c1cce
36306	3087	UM-P11	JAK1	3716	Tumor_supressor	chr1	65321305	65321305	G	A	bcgsc.ca	hg19	1	65349056	65349056	+	Missense_Mutation	SNP	C	T	T	novel		TCGA-CN-A6V1-01A-12D-A34J-08	TCGA-CN-A6V1-10B-01D-A34M-08	C	Unknown	Untested	Somatic	Phase_1	WXS	Illumina HiSeq	79e65f7b-baad-443a-9b93-8d7aab74f090	1de93cac-f6b5-4c6d-b5c1-176fbd48c647
36306	3087	UM-P11	JAK1	3716	Tumor_supressor	chr1	65321305	65321305	G	A	bcgsc.ca	hg19	1	65306941	65306941	+	Missense_Mutation	SNP	C	T	T	novel		TCGA-D6-6515-01A-21D-1870-08	TCGA-D6-6515-10A-01D-1870-08	C	Unknown	Untested	Somatic	Phase_1	WXS	Illumina HiSeq	15c4d640-884c-4d55-897e-2f68314423fe	ab033f13-89a6-427b-8675-eb4228c502a5
36306	3087	UM-P11	JAK1	3716	Tumor_supressor	chr1	65321305	65321305	G	A	bcgsc.ca	hg19	1	65332658	65332658	+	Missense_Mutation	SNP	G	A	A	novel		TCGA-P3-A5QE-01A-11D-A28R-08	TCGA-P3-A5QE-10A-01D-A28U-08	G	Unknown	Untested	Somatic	Phase_1	WXS	Illumina HiSeq	ec0573c8-83f2-4f10-9aab-b8ec60764b77	2c1f9488-9283-4b1e-82d3-4f2b595bb3d1
36303	2570	UM-N10	NFKB2	4791	Oncogene	chr10	104161896	104161896	G	C	bcgsc.ca	hg19	10	104161253	104161253	+	Silent	SNP	C	A	A	novel		TCGA-BA-4078-01A-01D-1434-08	TCGA-BA-4078-10A-01D-1434-08	C	Unknown	Untested	Somatic	Phase_1	WXS	Illumina HiSeq	f02d0332-d7c8-4d2a-98ca-dbe7826437ae	adae384c-a4b5-4ce7-bb4c-cc0762d7a807
36303	2570	UM-N10	NFKB2	4791	Oncogene	chr10	104161896	104161896	G	C	bcgsc.ca	hg19	10	104161068	104161068	+	Missense_Mutation	SNP	G	A	A	novel		TCGA-CQ-A4CD-01A-21D-A25D-08	TCGA-CQ-A4CD-10A-01D-A25E-08	G	Unknown	Untested	Somatic	Phase_1	WXS	Illumina HiSeq	c269ecd1-5a4e-43a7-a658-970a52ca8776	9efb8636-73b0-41db-92ef-e70e1bf83e44
36303	2570	UM-N10	NFKB2	4791	Oncogene	chr10	104161896	104161896	G	C	bcgsc.ca	hg19	10	104158035	104158035	+	Missense_Mutation	SNP	C	T	T	novel		TCGA-CV-7568-01A-11D-2229-08	TCGA-CV-7568-10A-01D-2229-08	C	Unknown	Untested	Somatic	Phase_1	WXS	Illumina HiSeq	f24774e4-d8fc-4702-a0e2-98fecfce3515	6984db85-4f5b-48c5-bc22-3bc30b159b89
36303	2570	UM-N10	NFKB2	4791	Oncogene	chr10	104161896	104161896	G	C	bcgsc.ca	hg19	10	104161543	104161543	+	Missense_Mutation	SNP	G	C	C	novel		TCGA-CV-A45Q-01A-11D-A24D-08	TCGA-CV-A45Q-10A-01D-A24F-08	G	Unknown	Untested	Somatic	Phase_1	WXS	Illumina HiSeq	0b93391c-53df-4695-9ebc-569f0f052ed4	2f5f3260-13e1-4982-839d-19527ab3948d
36303	2570	UM-N10	NFKB2	4791	Oncogene	chr10	104161896	104161896	G	C	bcgsc.ca	hg19	10	104159907	104159907	+	Missense_Mutation	SNP	G	A	A	novel		TCGA-F7-A624-01A-22D-A30E-08	TCGA-F7-A624-10A-01D-A30H-08	G	Unknown	Untested	Somatic	Phase_1	WXS	Illumina HiSeq	e11fa84c-c4e9-41bc-8b46-48be0444880a	91726c6b-a3b7-4cbc-9e8f-990a0824147e
36321	3448	UM-P18	NT5C2	22978	Oncogene	chr10	104853001	104853001	G	A	bcgsc.ca	hg19	10	104860861	104860861	+	Splice_Site	SNP	T	C	C	novel		TCGA-CN-4739-01A-02D-1512-08	TCGA-CN-4739-10A-01D-1512-08	T	Unknown	Untested	Somatic	Phase_1	WXS	Illumina HiSeq	7d6cc6ef-6bb0-44ab-bac1-c8f7198d1d8a	d7ca9d1a-4318-4e16-ab80-1c206f19e33c
36321	3448	UM-P18	NT5C2	22978	Oncogene	chr10	104853001	104853001	G	A	bcgsc.ca	hg19	10	104857078	104857081	+	Frame_Shift_Del	DEL	AAGA	-	-	novel		TCGA-F7-A624-01A-22D-A30E-08	TCGA-F7-A624-10A-01D-A30H-08	AAGA	Unknown	Untested	Somatic	Phase_1	WXS	Illumina HiSeq	e11fa84c-c4e9-41bc-8b46-48be0444880a	91726c6b-a3b7-4cbc-9e8f-990a0824147e
15912	2481	UM-P02	FGFR2	2263	Oncogene	chr10	123239508	123239508	C	G	bcgsc.ca	hg19	10	123256051	123256051	+	Missense_Mutation	SNP	G	T	T	novel		TCGA-CN-6010-01A-11D-1683-08	TCGA-CN-6010-10A-01D-1683-08	G	Unknown	Untested	Somatic	Phase_1	WXS	Illumina HiSeq	2d9693f3-0917-42be-97b8-4dc15cc4d3f6	0aca8971-6bab-418e-a861-c266e085532e
15912	2481	UM-P02	FGFR2	2263	Oncogene	chr10	123239508	123239508	C	G	bcgsc.ca	hg19	10	123274743	123274743	+	Missense_Mutation	SNP	A	G	G	novel		TCGA-CV-5977-01A-11D-1683-08	TCGA-CV-5977-11A-01D-1683-08	A	Unknown	Untested	Somatic	Phase_1	WXS	Illumina HiSeq	81f3c96a-54bb-4629-a64e-7c8dae66e11a	9289d7b1-076c-410c-a6d3-9e0e5df933fc
15912	2481	UM-P02	FGFR2	2263	Oncogene	chr10	123239508	123239508	C	G	bcgsc.ca	hg19	10	123310907	123310907	+	Missense_Mutation	SNP	G	T	T	novel		TCGA-CV-6954-01A-11D-1912-08	TCGA-CV-6954-10A-01D-1912-08	G	Unknown	Untested	Somatic	Phase_1	WXS	Illumina HiSeq	08f56645-763e-4864-a145-c0136dacd4f5	225e74d6-d99d-46a6-8a4d-2a13df472d3b
15912	2481	UM-P02	FGFR2	2263	Oncogene	chr10	123239508	123239508	C	G	bcgsc.ca	hg19	10	123256095	123256095	+	Missense_Mutation	SNP	G	A	A	novel		TCGA-CV-A6K1-01A-11D-A31L-08	TCGA-CV-A6K1-10A-01D-A31J-08	G	Unknown	Untested	Somatic	Phase_1	WXS	Illumina HiSeq	1700b791-3cf4-42dc-b4b2-85f6c0831fab	87437504-fb16-463d-bb7a-a723443e75b9
15912	2481	UM-P02	FGFR2	2263	Oncogene	chr10	123239508	123239508	C	G	bcgsc.ca	hg19	10	123276852	123276852	+	Silent	SNP	T	C	C	novel		TCGA-QK-A8ZB-01A-11D-A391-08	TCGA-QK-A8ZB-10A-01D-A394-08	T	Unknown	Untested	Somatic	Phase_1	WXS	Illumina HiSeq	a72d565e-2838-42f8-a155-14ff51a727d7	adb6404c-5964-4af7-a7c7-3c0404e4281c
36321	3448	UM-P18	FGFR2	2263	Oncogene	chr10	123274651	123274651	G	A	bcgsc.ca	hg19	10	123256051	123256051	+	Missense_Mutation	SNP	G	T	T	novel		TCGA-CN-6010-01A-11D-1683-08	TCGA-CN-6010-10A-01D-1683-08	G	Unknown	Untested	Somatic	Phase_1	WXS	Illumina HiSeq	2d9693f3-0917-42be-97b8-4dc15cc4d3f6	0aca8971-6bab-418e-a861-c266e085532e
36321	3448	UM-P18	FGFR2	2263	Oncogene	chr10	123274651	123274651	G	A	bcgsc.ca	hg19	10	123274743	123274743	+	Missense_Mutation	SNP	A	G	G	novel		TCGA-CV-5977-01A-11D-1683-08	TCGA-CV-5977-11A-01D-1683-08	A	Unknown	Untested	Somatic	Phase_1	WXS	Illumina HiSeq	81f3c96a-54bb-4629-a64e-7c8dae66e11a	9289d7b1-076c-410c-a6d3-9e0e5df933fc
36321	3448	UM-P18	FGFR2	2263	Oncogene	chr10	123274651	123274651	G	A	bcgsc.ca	hg19	10	123310907	123310907	+	Missense_Mutation	SNP	G	T	T	novel		TCGA-CV-6954-01A-11D-1912-08	TCGA-CV-6954-10A-01D-1912-08	G	Unknown	Untested	Somatic	Phase_1	WXS	Illumina HiSeq	08f56645-763e-4864-a145-c0136dacd4f5	225e74d6-d99d-46a6-8a4d-2a13df472d3b
36321	3448	UM-P18	FGFR2	2263	Oncogene	chr10	123274651	123274651	G	A	bcgsc.ca	hg19	10	123256095	123256095	+	Missense_Mutation	SNP	G	A	A	novel		TCGA-CV-A6K1-01A-11D-A31L-08	TCGA-CV-A6K1-10A-01D-A31J-08	G	Unknown	Untested	Somatic	Phase_1	WXS	Illumina HiSeq	1700b791-3cf4-42dc-b4b2-85f6c0831fab	87437504-fb16-463d-bb7a-a723443e75b9
36321	3448	UM-P18	FGFR2	2263	Oncogene	chr10	123274651	123274651	G	A	bcgsc.ca	hg19	10	123276852	123276852	+	Silent	SNP	T	C	C	novel		TCGA-QK-A8ZB-01A-11D-A391-08	TCGA-QK-A8ZB-10A-01D-A394-08	T	Unknown	Untested	Somatic	Phase_1	WXS	Illumina HiSeq	a72d565e-2838-42f8-a155-14ff51a727d7	adb6404c-5964-4af7-a7c7-3c0404e4281c
15913	2520	UM-N02	RET	5979	Oncogene	chr10	43600427	43600427	C	T	bcgsc.ca	hg19	10	43608405	43608405	+	Missense_Mutation	SNP	T	A	A	novel		TCGA-BA-6869-01A-11D-1870-08	TCGA-BA-6869-10A-01D-1870-08	T	Unknown	Untested	Somatic	Phase_1	WXS	Illumina HiSeq	b78a2501-f312-41a2-ab19-7c18d8dfbac6	2db34c9d-a6f8-4a60-97c4-cf139a9415bb
15913	2520	UM-N02	RET	5979	Oncogene	chr10	43600427	43600427	C	T	bcgsc.ca	hg19	10	43600624	43600624	+	Missense_Mutation	SNP	G	C	C	novel		TCGA-BB-A5HY-01A-11D-A28R-08	TCGA-BB-A5HY-10A-01D-A28U-08	G	Unknown	Untested	Somatic	Phase_1	WXS	Illumina HiSeq	67ed1c43-d2b9-4d20-a029-cb67c8a768f3	11734ad8-bd26-4775-8f11-817540997c65
15913	2520	UM-N02	RET	5979	Oncogene	chr10	43600427	43600427	C	T	bcgsc.ca	hg19	10	43609084	43609086	+	In_Frame_Del	DEL	GAG	-	-	novel		TCGA-CN-6994-01A-11D-1912-08	TCGA-CN-6994-10A-01D-1912-08	GAG	Unknown	Untested	Somatic	Phase_1	WXS	Illumina HiSeq	157b67ad-f092-4ea3-b557-0406839e6905	ecbf546c-60d0-433c-940b-68f82af90250
15913	2520	UM-N02	RET	5979	Oncogene	chr10	43600427	43600427	C	T	bcgsc.ca	hg19	10	43604571	43604571	+	Missense_Mutation	SNP	G	A	A	novel		TCGA-CQ-6228-01A-11D-1912-08	TCGA-CQ-6228-10A-01D-1912-08	G	Unknown	Untested	Somatic	Phase_1	WXS	Illumina HiSeq	655e502b-1a6e-4eab-a948-4120d6c31c29	4ce6601d-842c-4551-8a3e-a8892f66e1ed
15913	2520	UM-N02	RET	5979	Oncogene	chr10	43600427	43600427	C	T	bcgsc.ca	hg19	10	43619153	43619153	+	Missense_Mutation	SNP	A	G	G	novel		TCGA-CR-6472-01A-11D-1870-08	TCGA-CR-6472-10A-01D-1870-08	A	Unknown	Untested	Somatic	Phase_1	WXS	Illumina HiSeq	52f12c71-2473-4411-aad6-318a3496e82c	f7bf4ee7-86c8-4f5c-85d7-7ff4c2e3443d
15913	2520	UM-N02	RET	5979	Oncogene	chr10	43600427	43600427	C	T	bcgsc.ca	hg19	10	43606744	43606744	+	Silent	SNP	G	A	A	novel		TCGA-CR-6487-01A-11D-1870-08	TCGA-CR-6487-10A-01D-1870-08	G	Unknown	Untested	Somatic	Phase_1	WXS	Illumina HiSeq	d4df06d7-97e1-4f22-83a7-993fdcd3a4da	fc5e7544-cc5f-4877-b0c3-82221acd39b6
15913	2520	UM-N02	RET	5979	Oncogene	chr10	43600427	43600427	C	T	bcgsc.ca	hg19	10	43595965	43595965	+	Missense_Mutation	SNP	G	T	T	novel		TCGA-CR-7402-01A-11D-2012-08	TCGA-CR-7402-10A-01D-2013-08	G	Unknown	Untested	Somatic	Phase_1	WXS	Illumina HiSeq	015b1cc4-6fa5-43c1-9444-4a1af7663f7e	c9ec8ba4-bfa2-4054-82e0-06344d3023e1
15913	2520	UM-N02	RET	5979	Oncogene	chr10	43600427	43600427	C	T	bcgsc.ca	hg19	10	43601966	43601966	+	Missense_Mutation	SNP	A	T	T	novel		TCGA-CV-5440-01A-01D-1512-08	TCGA-CV-5440-11A-01D-1512-08	A	Unknown	Untested	Somatic	Phase_1	WXS	Illumina HiSeq	5f5ba5a9-8089-4fe7-92e3-6c31c5fb32d4	91e50225-73be-4fa0-9abb-61160aaf7490
15913	2520	UM-N02	RET	5979	Oncogene	chr10	43600427	43600427	C	T	bcgsc.ca	hg19	10	43612115	43612115	+	Missense_Mutation	SNP	G	T	T	novel		TCGA-CV-7433-01A-11D-2129-08	TCGA-CV-7433-10A-01D-2129-08	G	Unknown	Untested	Somatic	Phase_1	WXS	Illumina HiSeq	15380da5-6a0b-4649-b21b-ce1ed7d61b67	717e9800-2dac-4894-a61b-8c3cb6082364
15913	2520	UM-N02	RET	5979	Oncogene	chr10	43600427	43600427	C	T	bcgsc.ca	hg19	10	43612121	43612121	+	Silent	SNP	G	A	A	novel		TCGA-CV-7568-01A-11D-2229-08	TCGA-CV-7568-10A-01D-2229-08	G	Unknown	Untested	Somatic	Phase_1	WXS	Illumina HiSeq	f24774e4-d8fc-4702-a0e2-98fecfce3515	6984db85-4f5b-48c5-bc22-3bc30b159b89
15913	2520	UM-N02	RET	5979	Oncogene	chr10	43600427	43600427	C	T	bcgsc.ca	hg19	10	43596020	43596020	+	Missense_Mutation	SNP	G	A	A	novel		TCGA-D6-A6EP-01A-11D-A31L-08	TCGA-D6-A6EP-10A-01D-A31J-08	G	Unknown	Untested	Somatic	Phase_1	WXS	Illumina HiSeq	0de1af31-a4a8-42a2-92d2-c7087873e307	9a1e384d-40e6-4e8b-9290-fb655463b8e8
15913	2520	UM-N02	RET	5979	Oncogene	chr10	43600427	43600427	C	T	bcgsc.ca	hg19	10	43596084	43596084	+	Missense_Mutation	SNP	A	G	G	novel		TCGA-F7-A624-01A-22D-A30E-08	TCGA-F7-A624-10A-01D-A30H-08	A	Unknown	Untested	Somatic	Phase_1	WXS	Illumina HiSeq	e11fa84c-c4e9-41bc-8b46-48be0444880a	91726c6b-a3b7-4cbc-9e8f-990a0824147e
15913	2520	UM-N02	RET	5979	Oncogene	chr10	43600427	43600427	C	T	bcgsc.ca	hg19	10	43604533	43604533	+	Missense_Mutation	SNP	C	T	T	novel		TCGA-HD-7229-01A-11D-2012-08	TCGA-HD-7229-10A-01D-2013-08	C	Unknown	Untested	Somatic	Phase_1	WXS	Illumina HiSeq	26b27991-540f-47f4-95f3-a59a493da593	f1ae29b8-ef4f-4f37-a959-31331e77e66c
15913	2520	UM-N02	RET	5979	Oncogene	chr10	43600427	43600427	C	T	bcgsc.ca	hg19	10	43615160	43615160	+	Silent	SNP	C	T	T	novel		TCGA-QK-AA3J-01A-11D-A391-08	TCGA-QK-AA3J-10A-01D-A394-08	C	Unknown	Untested	Somatic	Phase_1	WXS	Illumina HiSeq	2117bede-c703-4bb1-ae93-603f2a2c0576	656942dd-65ab-4583-a8a8-d92cde8e697a
15913	2520	UM-N02	RET	5979	Oncogene	chr10	43600427	43600427	C	T	bcgsc.ca	hg19	10	43617453	43617453	+	Silent	SNP	G	A	A	novel		TCGA-T2-A6WX-01A-12D-A34J-08	TCGA-T2-A6WX-10B-01D-A34M-08	G	Unknown	Untested	Somatic	Phase_1	WXS	Illumina HiSeq	7098cee0-5b96-4279-83ab-a469bdf77237	c47cb327-1204-4ba6-9525-36f5f5113599
15913	2520	UM-N02	RET	5979	Oncogene	chr10	43600427	43600427	C	T	bcgsc.ca	hg19	10	43606838	43606838	+	Missense_Mutation	SNP	T	G	G	novel		TCGA-UF-A7JF-01A-11D-A34J-08	TCGA-UF-A7JF-10A-01D-A34M-08	T	Unknown	Untested	Somatic	Phase_1	WXS	Illumina HiSeq	a6dd6805-a62a-454d-b360-27b11b9f8911	75721301-5b80-4876-a35e-bb752d906c89
36309	3120	UM-N12	NCOA4	8031	Tumor_supressor	chr10	51585223	51585223	G	A	bcgsc.ca	hg19	10	51582808	51582808	+	Missense_Mutation	SNP	G	T	T	novel		TCGA-BB-7870-01A-11D-2229-08	TCGA-BB-7870-10A-01D-2229-08	G	Unknown	Untested	Somatic	Phase_1	WXS	Illumina HiSeq	d584f4ec-09b0-40fe-bba2-256b6cf6974e	201d93ee-887a-4fed-aa95-87ce043c8988
36309	3120	UM-N12	NCOA4	8031	Tumor_supressor	chr10	51585223	51585223	G	A	bcgsc.ca	hg19	10	51580580	51580580	+	Missense_Mutation	SNP	A	G	G	novel		TCGA-BB-A6UO-01A-12D-A34J-08	TCGA-BB-A6UO-10A-01D-A34M-08	A	Unknown	Untested	Somatic	Phase_1	WXS	Illumina HiSeq	52ea34af-b9b8-46bd-9aac-41a42256c53c	842d2bd9-deaa-48e8-9a03-5ed8c075944f
36309	3120	UM-N12	NCOA4	8031	Tumor_supressor	chr10	51585223	51585223	G	A	bcgsc.ca	hg19	10	51580587	51580587	+	Missense_Mutation	SNP	G	A	A	novel		TCGA-CN-A63V-01A-11D-A28R-08	TCGA-CN-A63V-10A-01D-A28U-08	G	Unknown	Untested	Somatic	Phase_1	WXS	Illumina HiSeq	638b8daa-53b7-47ca-847e-542e7f7f439a	b76a5229-61b4-4820-ae31-f656156779f0
36309	3120	UM-N12	NCOA4	8031	Tumor_supressor	chr10	51585223	51585223	G	A	bcgsc.ca	hg19	10	51585571	51585571	+	Missense_Mutation	SNP	A	T	T	novel		TCGA-CV-7242-01A-11D-2012-08	TCGA-CV-7242-10A-01D-2013-08	A	Unknown	Untested	Somatic	Phase_1	WXS	Illumina HiSeq	9e07a1bc-f7c7-4cb4-b3b1-92162a79de0e	b097d6fa-5fbe-46ca-867e-17d5cb86e299
36309	3120	UM-N12	NCOA4	8031	Tumor_supressor	chr10	51585223	51585223	G	A	bcgsc.ca	hg19	10	51579242	51579242	+	Missense_Mutation	SNP	T	C	C	novel		TCGA-F7-A624-01A-22D-A30E-08	TCGA-F7-A624-10A-01D-A30H-08	T	Unknown	Untested	Somatic	Phase_1	WXS	Illumina HiSeq	e11fa84c-c4e9-41bc-8b46-48be0444880a	91726c6b-a3b7-4cbc-9e8f-990a0824147e
36309	3120	UM-N12	NCOA4	8031	Tumor_supressor	chr10	51585223	51585223	G	A	bcgsc.ca	hg19	10	51584858	51584858	+	Missense_Mutation	SNP	T	A	A	novel		TCGA-UF-A7JD-01A-11D-A34J-08	TCGA-UF-A7JD-10A-01D-A34M-08	T	Unknown	Untested	Somatic	Phase_1	WXS	Illumina HiSeq	cf4ff49e-cf7c-4c15-99f3-7eb8bb32581c	99e39b23-db19-445d-948f-8105acdda658
15912	2481	UM-P02	KAT6B	23522	Tumor_supressor	chr10	76790797	76790797	G	C	bcgsc.ca	hg19	10	76789241	76789241	+	Silent	SNP	C	T	T	rs147158118		TCGA-BA-5152-01A-02D-1870-08	TCGA-BA-5152-10A-01D-1870-08	C	Unknown	Untested	Somatic	Phase_1	WXS	Illumina HiSeq	18da68fd-3bfb-45a3-ba28-4c90555b4e68	83d66369-f76e-42bf-b953-24b4f2b2d2e9
15912	2481	UM-P02	KAT6B	23522	Tumor_supressor	chr10	76790797	76790797	G	C	bcgsc.ca	hg19	10	76735297	76735297	+	Missense_Mutation	SNP	T	G	G	novel		TCGA-CN-4736-01A-01D-1434-08	TCGA-CN-4736-10A-01D-1434-08	T	Unknown	Untested	Somatic	Phase_1	WXS	Illumina HiSeq	788337f5-722c-45d6-8ca4-8037c489cb64	1723fc6d-c346-4dba-a04c-4dad42afee1e
15912	2481	UM-P02	KAT6B	23522	Tumor_supressor	chr10	76790797	76790797	G	C	bcgsc.ca	hg19	10	76790381	76790381	+	Silent	SNP	A	C	C	novel		TCGA-CN-4736-01A-01D-1434-08	TCGA-CN-4736-10A-01D-1434-08	A	Unknown	Untested	Somatic	Phase_1	WXS	Illumina HiSeq	788337f5-722c-45d6-8ca4-8037c489cb64	1723fc6d-c346-4dba-a04c-4dad42afee1e
15912	2481	UM-P02	KAT6B	23522	Tumor_supressor	chr10	76790797	76790797	G	C	bcgsc.ca	hg19	10	76790687	76790687	+	Missense_Mutation	SNP	G	C	C	rs201729409		TCGA-CN-4736-01A-01D-1434-08	TCGA-CN-4736-10A-01D-1434-08	G	Unknown	Untested	Somatic	Phase_1	WXS	Illumina HiSeq	788337f5-722c-45d6-8ca4-8037c489cb64	1723fc6d-c346-4dba-a04c-4dad42afee1e
15912	2481	UM-P02	KAT6B	23522	Tumor_supressor	chr10	76790797	76790797	G	C	bcgsc.ca	hg19	10	76790687	76790687	+	Missense_Mutation	SNP	G	C	C	rs201729409		TCGA-CV-5432-01A-02D-1683-08	TCGA-CV-5432-10A-01D-1870-08	G	Unknown	Untested	Somatic	Phase_1	WXS	Illumina HiSeq	91e9ac70-5524-4b13-9d53-7cec52b38ea5	56233478-0d9d-4a64-acfc-feee0c55ab94
15912	2481	UM-P02	KAT6B	23522	Tumor_supressor	chr10	76790797	76790797	G	C	bcgsc.ca	hg19	10	76790687	76790687	+	Missense_Mutation	SNP	G	C	C	rs201729409		TCGA-CV-5434-01A-01D-1683-08	TCGA-CV-5434-10A-01D-1870-08	G	Unknown	Untested	Somatic	Phase_1	WXS	Illumina HiSeq	69ef7b45-cd0e-4d59-a0ee-35a8c830120c	adb3715b-8a29-42d5-8490-8a55d24b4360
15912	2481	UM-P02	KAT6B	23522	Tumor_supressor	chr10	76790797	76790797	G	C	bcgsc.ca	hg19	10	76790687	76790687	+	Missense_Mutation	SNP	G	C	C	rs201729409		TCGA-CV-5435-01A-01D-1683-08	TCGA-CV-5435-10A-01D-1870-08	G	Unknown	Untested	Somatic	Phase_1	WXS	Illumina HiSeq	ec0a719b-3c3a-4797-9ec5-90d3474da727	fe078b43-0f76-4648-ac30-af1599fd3421
15912	2481	UM-P02	KAT6B	23522	Tumor_supressor	chr10	76790797	76790797	G	C	bcgsc.ca	hg19	10	76789017	76789017	+	Missense_Mutation	SNP	G	A	A	novel		TCGA-CV-7253-01A-11D-2012-08	TCGA-CV-7253-10A-01D-2013-08	G	Unknown	Untested	Somatic	Phase_1	WXS	Illumina HiSeq	d501a7e5-70e7-4f80-851a-efe8859d603a	38151a65-170a-475a-8862-3e2ba2d158da
15912	2481	UM-P02	KAT6B	23522	Tumor_supressor	chr10	76790797	76790797	G	C	bcgsc.ca	hg19	10	76788252	76788252	+	Missense_Mutation	SNP	A	G	G	novel		TCGA-CV-7263-01A-11D-2012-08	TCGA-CV-7263-10A-01D-2013-08	A	Unknown	Untested	Somatic	Phase_1	WXS	Illumina HiSeq	19a07472-c8b9-4a34-b2cb-11ace35e7903	d34d6638-773d-4695-a34a-63d7f9685243
15912	2481	UM-P02	KAT6B	23522	Tumor_supressor	chr10	76790797	76790797	G	C	bcgsc.ca	hg19	10	76780360	76780360	+	Missense_Mutation	SNP	G	C	C	novel		TCGA-DQ-7592-01A-11D-2078-08	TCGA-DQ-7592-10A-01D-2078-08	G	Unknown	Untested	Somatic	Phase_1	WXS	Illumina HiSeq	d8e20b3b-2666-4b53-aa85-a5056028df98	e942ac91-d4a1-4025-9126-78eb33c94626
15912	2481	UM-P02	KAT6B	23522	Tumor_supressor	chr10	76790797	76790797	G	C	bcgsc.ca	hg19	10	76602906	76602906	+	Silent	SNP	A	G	G	novel		TCGA-IQ-A6SG-01A-12D-A34J-08	TCGA-IQ-A6SG-10A-01D-A34M-08	A	Unknown	Untested	Somatic	Phase_1	WXS	Illumina HiSeq	09d1b40f-c5c2-49e7-bc2a-8a076ba59658	7f6c4b53-f204-4f74-a112-83d89e542313
15914	2533	UM-P03	CARS	833	Tumor_supressor	chr11	3050233	3050233	C	T	bcgsc.ca	hg19	11	3061081	3061081	+	Missense_Mutation	SNP	G	A	A	novel		TCGA-BA-5559-01A-01D-1512-08	TCGA-BA-5559-10A-01D-1512-08	G	Unknown	Untested	Somatic	Phase_1	WXS	Illumina HiSeq	c0845927-fc9a-41b2-9431-619952878e18	ca4aefda-8e9e-416d-8d0a-d0be49d62753
15914	2533	UM-P03	CARS	833	Tumor_supressor	chr11	3050233	3050233	C	T	bcgsc.ca	hg19	11	3038413	3038413	+	Missense_Mutation	SNP	C	A	A	novel		TCGA-CR-7377-01A-11D-2012-08	TCGA-CR-7377-10A-01D-2013-08	C	Unknown	Untested	Somatic	Phase_1	WXS	Illumina HiSeq	93e4eb9a-7643-411b-be90-94b801f23566	93f4434d-0de9-466f-a47f-6b774b51c44e
15914	2533	UM-P03	CARS	833	Tumor_supressor	chr11	3050233	3050233	C	T	bcgsc.ca	hg19	11	3028140	3028140	+	Silent	SNP	G	A	A	rs729662	byFrequency	TCGA-HD-7753-01A-11D-2078-08	TCGA-HD-7753-10A-01D-2078-08	G	Unknown	Untested	Somatic	Phase_1	WXS	Illumina HiSeq	7dc33525-6f57-4b12-9b72-c9c845296ae3	0ca58135-303a-4e85-896e-7f7c75481e42
15914	2533	UM-P03	CARS	833	Tumor_supressor	chr11	3050233	3050233	C	T	bcgsc.ca	hg19	11	3023793	3023793	+	Missense_Mutation	SNP	G	C	C	novel		TCGA-KU-A66S-01A-21D-A30E-08	TCGA-KU-A66S-10A-01D-A30H-08	G	Unknown	Untested	Somatic	Phase_1	WXS	Illumina HiSeq	6b56dba7-ed5b-418e-95fe-52b7ac6a00ed	a422a675-0e07-4b29-a8b8-5718c95f8c5d
15914	2533	UM-P03	CARS	833	Tumor_supressor	chr11	3050233	3050233	C	T	bcgsc.ca	hg19	11	3022357	3022357	+	Missense_Mutation	SNP	C	G	G	novel		TCGA-QK-A6IG-01A-11D-A31L-08	TCGA-QK-A6IG-10A-01D-A31J-08	C	Unknown	Untested	Somatic	Phase_1	WXS	Illumina HiSeq	2fc5406a-cdd5-48e7-b1d2-d88e9b21df91	f831eb20-90c5-4fcf-8e58-b001f302297c
36319	3421	UM-N17	CARS	833	Tumor_supressor	chr11	3060432	3060432	C	T	bcgsc.ca	hg19	11	3061081	3061081	+	Missense_Mutation	SNP	G	A	A	novel		TCGA-BA-5559-01A-01D-1512-08	TCGA-BA-5559-10A-01D-1512-08	G	Unknown	Untested	Somatic	Phase_1	WXS	Illumina HiSeq	c0845927-fc9a-41b2-9431-619952878e18	ca4aefda-8e9e-416d-8d0a-d0be49d62753
36319	3421	UM-N17	CARS	833	Tumor_supressor	chr11	3060432	3060432	C	T	bcgsc.ca	hg19	11	3038413	3038413	+	Missense_Mutation	SNP	C	A	A	novel		TCGA-CR-7377-01A-11D-2012-08	TCGA-CR-7377-10A-01D-2013-08	C	Unknown	Untested	Somatic	Phase_1	WXS	Illumina HiSeq	93e4eb9a-7643-411b-be90-94b801f23566	93f4434d-0de9-466f-a47f-6b774b51c44e
36319	3421	UM-N17	CARS	833	Tumor_supressor	chr11	3060432	3060432	C	T	bcgsc.ca	hg19	11	3028140	3028140	+	Silent	SNP	G	A	A	rs729662	byFrequency	TCGA-HD-7753-01A-11D-2078-08	TCGA-HD-7753-10A-01D-2078-08	G	Unknown	Untested	Somatic	Phase_1	WXS	Illumina HiSeq	7dc33525-6f57-4b12-9b72-c9c845296ae3	0ca58135-303a-4e85-896e-7f7c75481e42
36319	3421	UM-N17	CARS	833	Tumor_supressor	chr11	3060432	3060432	C	T	bcgsc.ca	hg19	11	3023793	3023793	+	Missense_Mutation	SNP	G	C	C	novel		TCGA-KU-A66S-01A-21D-A30E-08	TCGA-KU-A66S-10A-01D-A30H-08	G	Unknown	Untested	Somatic	Phase_1	WXS	Illumina HiSeq	6b56dba7-ed5b-418e-95fe-52b7ac6a00ed	a422a675-0e07-4b29-a8b8-5718c95f8c5d
36319	3421	UM-N17	CARS	833	Tumor_supressor	chr11	3060432	3060432	C	T	bcgsc.ca	hg19	11	3022357	3022357	+	Missense_Mutation	SNP	C	G	G	novel		TCGA-QK-A6IG-01A-11D-A31L-08	TCGA-QK-A6IG-10A-01D-A31J-08	C	Unknown	Untested	Somatic	Phase_1	WXS	Illumina HiSeq	2fc5406a-cdd5-48e7-b1d2-d88e9b21df91	f831eb20-90c5-4fcf-8e58-b001f302297c
36311	3182	UM-P13	NUP98	4928	Oncogene	chr11	3716783	3716783	G	A	bcgsc.ca	hg19	11	3784171	3784171	+	Silent	SNP	G	C	C	novel		TCGA-BB-4223-01A-01D-1434-08	TCGA-BB-4223-10A-01D-1434-08	G	Unknown	Untested	Somatic	Phase_1	WXS	Illumina HiSeq	c4799ee4-3014-4b2f-ba7e-9771ab5dc3f1	5e0586d3-8efa-4b1c-a91c-993472fae18f
36311	3182	UM-P13	NUP98	4928	Oncogene	chr11	3716783	3716783	G	A	bcgsc.ca	hg19	11	3793069	3793069	+	Silent	SNP	A	G	G	rs202133026	byFrequency	TCGA-CN-4736-01A-01D-1434-08	TCGA-CN-4736-10A-01D-1434-08	A	Unknown	Untested	Somatic	Phase_1	WXS	Illumina HiSeq	788337f5-722c-45d6-8ca4-8037c489cb64	1723fc6d-c346-4dba-a04c-4dad42afee1e
36311	3182	UM-P13	NUP98	4928	Oncogene	chr11	3716783	3716783	G	A	bcgsc.ca	hg19	11	3726504	3726504	+	Missense_Mutation	SNP	G	A	A	novel		TCGA-CN-6010-01A-11D-1683-08	TCGA-CN-6010-10A-01D-1683-08	G	Unknown	Untested	Somatic	Phase_1	WXS	Illumina HiSeq	2d9693f3-0917-42be-97b8-4dc15cc4d3f6	0aca8971-6bab-418e-a861-c266e085532e
36311	3182	UM-P13	NUP98	4928	Oncogene	chr11	3716783	3716783	G	A	bcgsc.ca	hg19	11	3714489	3714489	+	Silent	SNP	C	T	T	rs1875	byCluster;byFrequency;bySubmitter;by2Hit2Allele;byHapMap;by1000genomes	TCGA-CQ-5332-01A-01D-1683-08	TCGA-CQ-5332-10A-01D-1683-08	C	Unknown	Untested	Somatic	Phase_1	WXS	Illumina HiSeq	4fdf4f0d-0a55-4b5e-8545-65f1aad37c10	55e19ee2-02cb-4f91-9108-1a71faad685d
36311	3182	UM-P13	NUP98	4928	Oncogene	chr11	3716783	3716783	G	A	bcgsc.ca	hg19	11	3714596	3714596	+	Missense_Mutation	SNP	G	C	C	novel		TCGA-CV-5436-01A-01D-1512-08	TCGA-CV-5436-10A-01D-1870-08	G	Unknown	Untested	Somatic	Phase_1	WXS	Illumina HiSeq	34dc613e-e4b4-4897-ac4b-13ff46e46d7e	cebe8f62-3438-4364-8b1d-730df24ba748
36311	3182	UM-P13	NUP98	4928	Oncogene	chr11	3716783	3716783	G	A	bcgsc.ca	hg19	11	3793081	3793081	+	Missense_Mutation	SNP	C	A	A	novel		TCGA-CV-5436-01A-01D-1512-08	TCGA-CV-5436-10A-01D-1870-08	C	Unknown	Untested	Somatic	Phase_1	WXS	Illumina HiSeq	34dc613e-e4b4-4897-ac4b-13ff46e46d7e	cebe8f62-3438-4364-8b1d-730df24ba748
36311	3182	UM-P13	NUP98	4928	Oncogene	chr11	3716783	3716783	G	A	bcgsc.ca	hg19	11	3697545	3697545	+	Silent	SNP	A	G	G	novel		TCGA-CV-6943-01A-11D-1912-08	TCGA-CV-6943-10A-01D-1912-08	A	Unknown	Untested	Somatic	Phase_1	WXS	Illumina HiSeq	4fa37ade-3451-406d-b0bb-e135e1591b70	64d13ef2-c7a1-4a8c-866b-3b0c513019e5
36311	3182	UM-P13	NUP98	4928	Oncogene	chr11	3716783	3716783	G	A	bcgsc.ca	hg19	11	3740767	3740767	+	Missense_Mutation	SNP	G	C	C	novel		TCGA-CV-7099-01A-41D-2012-08	TCGA-CV-7099-10A-01D-2013-08	G	Unknown	Untested	Somatic	Phase_1	WXS	Illumina HiSeq	12a04e68-c814-4a18-a469-d7edc76e362d	2fa45425-c966-45cb-9f21-e4e135882e5a
36311	3182	UM-P13	NUP98	4928	Oncogene	chr11	3716783	3716783	G	A	bcgsc.ca	hg19	11	3800201	3800201	+	Missense_Mutation	SNP	C	A	A	novel		TCGA-MT-A67A-01A-11D-A30E-08	TCGA-MT-A67A-10A-01D-A30H-08	C	Unknown	Untested	Somatic	Phase_1	WXS	Illumina HiSeq	33a8bef3-7919-41be-9426-a39fb63a9676	b6949f79-72e5-4c80-87a8-d937e41579cb
36314	3244	UM-P15	HRAS	3265	Oncogene	chr11	533552	533552	C	A	bcgsc.ca	hg19	11	534286	534286	+	Missense_Mutation	SNP	C	G	G	rs104894228	byCluster	TCGA-BA-5556-01A-01D-1512-08	TCGA-BA-5556-10A-01D-1512-08	C	Unknown	Untested	Somatic	Phase_1	WXS	Illumina HiSeq	d31fda32-363b-44e4-8f2c-834a66f46b87	39b1a5f5-ffcd-4af3-8a6f-3c71f1496df7
36314	3244	UM-P15	HRAS	3265	Oncogene	chr11	533552	533552	C	A	bcgsc.ca	hg19	11	533874	533874	+	Missense_Mutation	SNP	T	A	A	rs121913233	byCluster	TCGA-BA-A6DJ-01A-11D-A30E-08	TCGA-BA-A6DJ-10A-01D-A30H-08	T	Unknown	Untested	Somatic	Phase_1	WXS	Illumina HiSeq	3e33eddc-c0eb-4f34-a43a-37e8248206aa	00dcd698-1f0f-4cd5-9c65-c3b0fbaf2d27
36314	3244	UM-P15	HRAS	3265	Oncogene	chr11	533552	533552	C	A	bcgsc.ca	hg19	11	534289	534289	+	Missense_Mutation	SNP	C	T	T	rs104894229	byCluster	TCGA-CN-A63V-01A-11D-A28R-08	TCGA-CN-A63V-10A-01D-A28U-08	C	Unknown	Untested	Somatic	Phase_1	WXS	Illumina HiSeq	638b8daa-53b7-47ca-847e-542e7f7f439a	b76a5229-61b4-4820-ae31-f656156779f0
36314	3244	UM-P15	HRAS	3265	Oncogene	chr11	533552	533552	C	A	bcgsc.ca	hg19	11	534286	534286	+	Missense_Mutation	SNP	C	A	A	rs104894228	byCluster	TCGA-CN-A642-01A-12D-A30E-08	TCGA-CN-A642-10A-01D-A30H-08	C	Unknown	Untested	Somatic	Phase_1	WXS	Illumina HiSeq	6e0984d6-82d9-4629-9378-9279487bde36	39608fa6-f6d8-4998-815c-ace0fbfb4206
36314	3244	UM-P15	HRAS	3265	Oncogene	chr11	533552	533552	C	A	bcgsc.ca	hg19	11	534285	534285	+	Missense_Mutation	SNP	C	A	A	rs104894226	byCluster	TCGA-CQ-5324-01A-01D-1683-08	TCGA-CQ-5324-10A-01D-1683-08	C	Unknown	Untested	Somatic	Phase_1	WXS	Illumina HiSeq	67b184fe-c4f4-49f3-938e-5370eb6246b9	a635afcc-e437-4cc7-80ff-b710698cfde3
36314	3244	UM-P15	HRAS	3265	Oncogene	chr11	533552	533552	C	A	bcgsc.ca	hg19	11	534291	534291	+	Missense_Mutation	SNP	G	T	T	novel		TCGA-CQ-5324-01A-01D-1683-08	TCGA-CQ-5324-10A-01D-1683-08	G	Unknown	Untested	Somatic	Phase_1	WXS	Illumina HiSeq	67b184fe-c4f4-49f3-938e-5370eb6246b9	a635afcc-e437-4cc7-80ff-b710698cfde3
36314	3244	UM-P15	HRAS	3265	Oncogene	chr11	533552	533552	C	A	bcgsc.ca	hg19	11	534285	534285	+	Missense_Mutation	SNP	C	A	A	rs104894226	byCluster	TCGA-CQ-5333-01A-01D-2394-08	TCGA-CQ-5333-10A-01D-2394-08	C	Unknown	Untested	Somatic	Phase_1	WXS	Illumina HiSeq	e776b7da-dc5f-41f4-88c6-45748de4bfd4	8d9ea53d-9752-4f6b-baaa-afdef0442db3
36314	3244	UM-P15	HRAS	3265	Oncogene	chr11	533552	533552	C	A	bcgsc.ca	hg19	11	534289	534289	+	Missense_Mutation	SNP	C	T	T	rs104894229	byCluster	TCGA-CQ-7063-01A-11D-2394-08	TCGA-CQ-7063-10A-01D-2394-08	C	Unknown	Untested	Somatic	Phase_1	WXS	Illumina HiSeq	0bd5390d-c251-48ec-9235-11b49956a23c	6935113b-655c-4904-88cd-38a5965d83ef
36314	3244	UM-P15	HRAS	3265	Oncogene	chr11	533552	533552	C	A	bcgsc.ca	hg19	11	534285	534285	+	Missense_Mutation	SNP	C	A	A	rs104894226	byCluster	TCGA-CQ-7068-01A-11D-2078-08	TCGA-CQ-7068-10A-01D-2078-08	C	Unknown	Untested	Somatic	Phase_1	WXS	Illumina HiSeq	97a96e61-f2dc-4af4-807a-3925c1ffbf43	526c06c6-9eb5-4273-a2cb-0162444e9d46
36314	3244	UM-P15	HRAS	3265	Oncogene	chr11	533552	533552	C	A	bcgsc.ca	hg19	11	534285	534285	+	Missense_Mutation	SNP	C	A	A	rs104894226	byCluster	TCGA-CQ-7071-01A-12D-A30E-08	TCGA-CQ-7071-10A-01D-A30H-08	C	Unknown	Untested	Somatic	Phase_1	WXS	Illumina HiSeq	60487985-a4da-4a09-8583-4c0d0614a514	dd1380d3-ddbc-4ea5-af5e-28c485cb7002
36314	3244	UM-P15	HRAS	3265	Oncogene	chr11	533552	533552	C	A	bcgsc.ca	hg19	11	533552	533552	+	Missense_Mutation	SNP	C	A	A	novel		TCGA-CQ-A4CG-01A-11D-A25Y-08	TCGA-CQ-A4CG-10A-01D-A25Y-08	C	Unknown	Untested	Somatic	Phase_1	WXS	Illumina HiSeq	009cbff6-7773-4ad9-a8a3-4770af607598	08cf1852-84bf-4af9-b7ea-12d38a3749fb
36314	3244	UM-P15	HRAS	3265	Oncogene	chr11	533552	533552	C	A	bcgsc.ca	hg19	11	534289	534289	+	Missense_Mutation	SNP	C	T	T	rs104894229	byCluster	TCGA-CR-7382-01A-11D-2129-08	TCGA-CR-7382-10A-01D-2129-08	C	Unknown	Untested	Somatic	Phase_1	WXS	Illumina HiSeq	fdde6828-b9f4-4648-a86b-157c5d46abb2	51cea5c6-365a-4c91-90c1-05a2619bfdf4
36314	3244	UM-P15	HRAS	3265	Oncogene	chr11	533552	533552	C	A	bcgsc.ca	hg19	11	534289	534289	+	Missense_Mutation	SNP	C	T	T	rs104894229	byCluster	TCGA-CR-7394-01A-11D-2012-08	TCGA-CR-7394-10A-01D-2013-08	C	Unknown	Untested	Somatic	Phase_1	WXS	Illumina HiSeq	1fe9a612-4c9a-432d-b175-e1d8bdbc7c56	0ffafc82-f74d-4ed7-8a93-cf6cb4b4c6ca
36314	3244	UM-P15	HRAS	3265	Oncogene	chr11	533552	533552	C	A	bcgsc.ca	hg19	11	534288	534288	+	Missense_Mutation	SNP	C	T	T	rs104894230	byCluster	TCGA-CR-7395-01A-11D-2012-08	TCGA-CR-7395-10A-01D-2013-08	C	Unknown	Untested	Somatic	Phase_1	WXS	Illumina HiSeq	bd0b1b16-ee20-48e5-be11-70eac9c15630	1ac40883-5a89-4e4a-bd59-25460b3aa7eb
36314	3244	UM-P15	HRAS	3265	Oncogene	chr11	533552	533552	C	A	bcgsc.ca	hg19	11	534242	534242	+	Silent	SNP	A	G	G	rs12628	byCluster;byFrequency;by1000genomes	TCGA-CR-7404-01A-11D-2129-08	TCGA-CR-7404-10A-01D-2129-08	A	Unknown	Untested	Somatic	Phase_1	WXS	Illumina HiSeq	1c1a8920-9163-4d56-a982-61c4e792cee7	3e2ad549-5764-4780-a8f5-22d2a57c5e8f
36314	3244	UM-P15	HRAS	3265	Oncogene	chr11	533552	533552	C	A	bcgsc.ca	hg19	11	534288	534288	+	Missense_Mutation	SNP	C	T	T	rs104894230	byCluster	TCGA-CV-6436-01A-11D-1683-08	TCGA-CV-6436-11A-01D-1683-08	C	Unknown	Untested	Somatic	Phase_1	WXS	Illumina HiSeq	a5214457-3a86-4b29-b116-3baaa0aa5099	52a510f4-866c-4471-a03b-a406c75f544f
36314	3244	UM-P15	HRAS	3265	Oncogene	chr11	533552	533552	C	A	bcgsc.ca	hg19	11	534288	534288	+	Missense_Mutation	SNP	C	G	G	rs104894230	byCluster	TCGA-CV-6938-01A-11D-1912-08	TCGA-CV-6938-10A-01D-1912-08	C	Unknown	Untested	Somatic	Phase_1	WXS	Illumina HiSeq	b1dcb76e-b98f-4989-90a2-885e50d8174c	55a7e73b-bbe2-4508-8067-036b3a5d5ad6
36314	3244	UM-P15	HRAS	3265	Oncogene	chr11	533552	533552	C	A	bcgsc.ca	hg19	11	534289	534289	+	Missense_Mutation	SNP	C	A	A	rs104894229	byCluster	TCGA-CV-7183-01A-11D-2012-08	TCGA-CV-7183-10A-01D-2013-08	C	Unknown	Untested	Somatic	Phase_1	WXS	Illumina HiSeq	172e7b30-829e-40b2-976e-4971cd1724a9	207e1907-6829-4ac9-8e37-606e14db40a3
36314	3244	UM-P15	HRAS	3265	Oncogene	chr11	533552	533552	C	A	bcgsc.ca	hg19	11	533874	533874	+	Missense_Mutation	SNP	T	A	A	rs121913233	byCluster	TCGA-CV-7250-01A-11D-2012-08	TCGA-CV-7250-10A-01D-2013-08	T	Unknown	Untested	Somatic	Phase_1	WXS	Illumina HiSeq	14516d2b-47dc-4768-977b-bc3c1fe93722	b3f82016-0969-477c-8b02-18fb25524fd5
36314	3244	UM-P15	HRAS	3265	Oncogene	chr11	533552	533552	C	A	bcgsc.ca	hg19	11	534285	534285	+	Missense_Mutation	SNP	C	A	A	rs104894226	byCluster	TCGA-CV-A45P-01A-11D-A24D-08	TCGA-CV-A45P-10A-01D-A24F-08	C	Unknown	Untested	Somatic	Phase_1	WXS	Illumina HiSeq	f549e1c1-2f03-406b-9e53-a168ab563497	103eab8b-efd9-419d-b67e-067ad130dd6f
36314	3244	UM-P15	HRAS	3265	Oncogene	chr11	533552	533552	C	A	bcgsc.ca	hg19	11	534286	534286	+	Missense_Mutation	SNP	C	G	G	rs104894228	byCluster	TCGA-CV-A6JD-01A-11D-A31L-08	TCGA-CV-A6JD-10A-01D-A31J-08	C	Unknown	Untested	Somatic	Phase_1	WXS	Illumina HiSeq	713d72ab-d960-4312-a161-63a6a511373c	7e108f9d-5612-49bb-9872-36decdc172a3
36314	3244	UM-P15	HRAS	3265	Oncogene	chr11	533552	533552	C	A	bcgsc.ca	hg19	11	534289	534289	+	Missense_Mutation	SNP	C	T	T	rs104894229	byCluster	TCGA-CV-A6JO-01B-11D-A34J-08	TCGA-CV-A6JO-10A-01D-A34M-08	C	Unknown	Untested	Somatic	Phase_1	WXS	Illumina HiSeq	e12d842d-b412-41d6-9be6-f8d1fe157564	b9f34058-a7c9-4b19-a4d9-331975a6a472
36314	3244	UM-P15	HRAS	3265	Oncogene	chr11	533552	533552	C	A	bcgsc.ca	hg19	11	534285	534285	+	Missense_Mutation	SNP	C	A	A	rs104894226	byCluster	TCGA-D6-8569-01A-11D-2394-08	TCGA-D6-8569-10A-01D-2394-08	C	Unknown	Untested	Somatic	Phase_1	WXS	Illumina HiSeq	94b593da-a73a-40cd-bd87-1bac2ef88892	2980a1f4-2730-42c0-80af-7efc1d0b6f23
36314	3244	UM-P15	HRAS	3265	Oncogene	chr11	533552	533552	C	A	bcgsc.ca	hg19	11	533873	533873	+	Missense_Mutation	SNP	C	A	A	novel		TCGA-D6-A6EN-01A-11D-A31L-08	TCGA-D6-A6EN-10A-01D-A31J-08	C	Unknown	Untested	Somatic	Phase_1	WXS	Illumina HiSeq	971ca2bc-cd7b-4ce1-a471-81445b85e3a4	20f2c75b-d578-4332-83cb-0e2307d84fff
36314	3244	UM-P15	HRAS	3265	Oncogene	chr11	533552	533552	C	A	bcgsc.ca	hg19	11	533874	533874	+	Missense_Mutation	SNP	T	A	A	rs121913233	byCluster	TCGA-D6-A6EN-01A-11D-A31L-08	TCGA-D6-A6EN-10A-01D-A31J-08	T	Unknown	Untested	Somatic	Phase_1	WXS	Illumina HiSeq	971ca2bc-cd7b-4ce1-a471-81445b85e3a4	20f2c75b-d578-4332-83cb-0e2307d84fff
36314	3244	UM-P15	HRAS	3265	Oncogene	chr11	533552	533552	C	A	bcgsc.ca	hg19	11	534289	534289	+	Missense_Mutation	SNP	C	T	T	rs104894229	byCluster	TCGA-H7-8501-01A-11D-2394-08	TCGA-H7-8501-10A-01D-2394-08	C	Unknown	Untested	Somatic	Phase_1	WXS	Illumina HiSeq	7757c267-b7a8-49c4-822f-b957654edbef	16c549a2-0dbb-4eca-8dd2-279423d96599
36314	3244	UM-P15	HRAS	3265	Oncogene	chr11	533552	533552	C	A	bcgsc.ca	hg19	11	534288	534288	+	Missense_Mutation	SNP	C	T	T	rs104894230	byCluster	TCGA-HD-A4C1-01A-11D-A24D-08	TCGA-HD-A4C1-10A-02D-A24F-08	C	Unknown	Untested	Somatic	Phase_1	WXS	Illumina HiSeq	2557cce4-9c4e-4f5b-ac17-b1a1e76c262a	51035c87-3c5e-434b-9665-8efbd65c616f
36314	3244	UM-P15	HRAS	3265	Oncogene	chr11	533552	533552	C	A	bcgsc.ca	hg19	11	534286	534286	+	Missense_Mutation	SNP	C	G	G	rs104894228	byCluster	TCGA-HD-A6I0-01A-11D-A31L-08	TCGA-HD-A6I0-10A-01D-A31J-08	C	Unknown	Untested	Somatic	Phase_1	WXS	Illumina HiSeq	7ce76330-1001-4c43-a1dd-a4871481aacb	e278496d-a942-4968-8a6a-c4d471d6ec6b
36314	3244	UM-P15	HRAS	3265	Oncogene	chr11	533552	533552	C	A	bcgsc.ca	hg19	11	534285	534285	+	Missense_Mutation	SNP	C	A	A	rs104894226	byCluster	TCGA-IQ-7631-01A-11D-2078-08	TCGA-IQ-7631-10A-01D-2078-08	C	Unknown	Untested	Somatic	Phase_1	WXS	Illumina HiSeq	b2266f1c-1642-4849-9278-41e827691aa7	20260058-c3b7-4a04-b502-6f8d3c6687f2
36314	3244	UM-P15	HRAS	3265	Oncogene	chr11	533552	533552	C	A	bcgsc.ca	hg19	11	534289	534289	+	Missense_Mutation	SNP	C	T	T	rs104894229	byCluster	TCGA-IQ-A61E-01A-22D-A30E-08	TCGA-IQ-A61E-10A-01D-A30H-08	C	Unknown	Untested	Somatic	Phase_1	WXS	Illumina HiSeq	35c372fd-805c-416e-b8b0-5215b58a6c28	8d25fc42-c5a3-4143-be4a-467df7caa769
36314	3244	UM-P15	HRAS	3265	Oncogene	chr11	533552	533552	C	A	bcgsc.ca	hg19	11	533550	533550	+	Missense_Mutation	SNP	C	T	T	novel		TCGA-P3-A5Q5-01A-11D-A28R-08	TCGA-P3-A5Q5-10A-01D-A28U-08	C	Unknown	Untested	Somatic	Phase_1	WXS	Illumina HiSeq	a57af901-b526-49ff-8fae-21ac6d6455d1	6fac8c8f-b381-4cb2-8701-0d6225b76804
36314	3244	UM-P15	HRAS	3265	Oncogene	chr11	533552	533552	C	A	bcgsc.ca	hg19	11	534288	534288	+	Missense_Mutation	SNP	C	A	A	rs104894230	byCluster	TCGA-P3-A6T2-01A-11D-A34J-08	TCGA-P3-A6T2-10A-01D-A34M-08	C	Unknown	Untested	Somatic	Phase_1	WXS	Illumina HiSeq	1e5863aa-e5cb-4d2a-8b39-34e90d8152b5	12ea5efd-f694-47d8-a046-ae4341939a65
36314	3244	UM-P15	HRAS	3265	Oncogene	chr11	533552	533552	C	A	bcgsc.ca	hg19	11	534289	534289	+	Missense_Mutation	SNP	C	A	A	rs104894229	byCluster	TCGA-P3-A6T2-01A-11D-A34J-08	TCGA-P3-A6T2-10A-01D-A34M-08	C	Unknown	Untested	Somatic	Phase_1	WXS	Illumina HiSeq	1e5863aa-e5cb-4d2a-8b39-34e90d8152b5	12ea5efd-f694-47d8-a046-ae4341939a65
36314	3244	UM-P15	HRAS	3265	Oncogene	chr11	533552	533552	C	A	bcgsc.ca	hg19	11	534285	534285	+	Missense_Mutation	SNP	C	A	A	rs104894226	byCluster	TCGA-T2-A6WX-01A-12D-A34J-08	TCGA-T2-A6WX-10B-01D-A34M-08	C	Unknown	Untested	Somatic	Phase_1	WXS	Illumina HiSeq	7098cee0-5b96-4279-83ab-a469bdf77237	c47cb327-1204-4ba6-9525-36f5f5113599
36310	3135	UM-N13	HRAS	3265	Oncogene	chr11	534289	534289	C	T	bcgsc.ca	hg19	11	534286	534286	+	Missense_Mutation	SNP	C	G	G	rs104894228	byCluster	TCGA-BA-5556-01A-01D-1512-08	TCGA-BA-5556-10A-01D-1512-08	C	Unknown	Untested	Somatic	Phase_1	WXS	Illumina HiSeq	d31fda32-363b-44e4-8f2c-834a66f46b87	39b1a5f5-ffcd-4af3-8a6f-3c71f1496df7
36310	3135	UM-N13	HRAS	3265	Oncogene	chr11	534289	534289	C	T	bcgsc.ca	hg19	11	533874	533874	+	Missense_Mutation	SNP	T	A	A	rs121913233	byCluster	TCGA-BA-A6DJ-01A-11D-A30E-08	TCGA-BA-A6DJ-10A-01D-A30H-08	T	Unknown	Untested	Somatic	Phase_1	WXS	Illumina HiSeq	3e33eddc-c0eb-4f34-a43a-37e8248206aa	00dcd698-1f0f-4cd5-9c65-c3b0fbaf2d27
36310	3135	UM-N13	HRAS	3265	Oncogene	chr11	534289	534289	C	T	bcgsc.ca	hg19	11	534289	534289	+	Missense_Mutation	SNP	C	T	T	rs104894229	byCluster	TCGA-CN-A63V-01A-11D-A28R-08	TCGA-CN-A63V-10A-01D-A28U-08	C	Unknown	Untested	Somatic	Phase_1	WXS	Illumina HiSeq	638b8daa-53b7-47ca-847e-542e7f7f439a	b76a5229-61b4-4820-ae31-f656156779f0
36310	3135	UM-N13	HRAS	3265	Oncogene	chr11	534289	534289	C	T	bcgsc.ca	hg19	11	534286	534286	+	Missense_Mutation	SNP	C	A	A	rs104894228	byCluster	TCGA-CN-A642-01A-12D-A30E-08	TCGA-CN-A642-10A-01D-A30H-08	C	Unknown	Untested	Somatic	Phase_1	WXS	Illumina HiSeq	6e0984d6-82d9-4629-9378-9279487bde36	39608fa6-f6d8-4998-815c-ace0fbfb4206
36310	3135	UM-N13	HRAS	3265	Oncogene	chr11	534289	534289	C	T	bcgsc.ca	hg19	11	534285	534285	+	Missense_Mutation	SNP	C	A	A	rs104894226	byCluster	TCGA-CQ-5324-01A-01D-1683-08	TCGA-CQ-5324-10A-01D-1683-08	C	Unknown	Untested	Somatic	Phase_1	WXS	Illumina HiSeq	67b184fe-c4f4-49f3-938e-5370eb6246b9	a635afcc-e437-4cc7-80ff-b710698cfde3
36310	3135	UM-N13	HRAS	3265	Oncogene	chr11	534289	534289	C	T	bcgsc.ca	hg19	11	534291	534291	+	Missense_Mutation	SNP	G	T	T	novel		TCGA-CQ-5324-01A-01D-1683-08	TCGA-CQ-5324-10A-01D-1683-08	G	Unknown	Untested	Somatic	Phase_1	WXS	Illumina HiSeq	67b184fe-c4f4-49f3-938e-5370eb6246b9	a635afcc-e437-4cc7-80ff-b710698cfde3
36310	3135	UM-N13	HRAS	3265	Oncogene	chr11	534289	534289	C	T	bcgsc.ca	hg19	11	534285	534285	+	Missense_Mutation	SNP	C	A	A	rs104894226	byCluster	TCGA-CQ-5333-01A-01D-2394-08	TCGA-CQ-5333-10A-01D-2394-08	C	Unknown	Untested	Somatic	Phase_1	WXS	Illumina HiSeq	e776b7da-dc5f-41f4-88c6-45748de4bfd4	8d9ea53d-9752-4f6b-baaa-afdef0442db3
36310	3135	UM-N13	HRAS	3265	Oncogene	chr11	534289	534289	C	T	bcgsc.ca	hg19	11	534289	534289	+	Missense_Mutation	SNP	C	T	T	rs104894229	byCluster	TCGA-CQ-7063-01A-11D-2394-08	TCGA-CQ-7063-10A-01D-2394-08	C	Unknown	Untested	Somatic	Phase_1	WXS	Illumina HiSeq	0bd5390d-c251-48ec-9235-11b49956a23c	6935113b-655c-4904-88cd-38a5965d83ef
36310	3135	UM-N13	HRAS	3265	Oncogene	chr11	534289	534289	C	T	bcgsc.ca	hg19	11	534285	534285	+	Missense_Mutation	SNP	C	A	A	rs104894226	byCluster	TCGA-CQ-7068-01A-11D-2078-08	TCGA-CQ-7068-10A-01D-2078-08	C	Unknown	Untested	Somatic	Phase_1	WXS	Illumina HiSeq	97a96e61-f2dc-4af4-807a-3925c1ffbf43	526c06c6-9eb5-4273-a2cb-0162444e9d46
36310	3135	UM-N13	HRAS	3265	Oncogene	chr11	534289	534289	C	T	bcgsc.ca	hg19	11	534285	534285	+	Missense_Mutation	SNP	C	A	A	rs104894226	byCluster	TCGA-CQ-7071-01A-12D-A30E-08	TCGA-CQ-7071-10A-01D-A30H-08	C	Unknown	Untested	Somatic	Phase_1	WXS	Illumina HiSeq	60487985-a4da-4a09-8583-4c0d0614a514	dd1380d3-ddbc-4ea5-af5e-28c485cb7002
36310	3135	UM-N13	HRAS	3265	Oncogene	chr11	534289	534289	C	T	bcgsc.ca	hg19	11	533552	533552	+	Missense_Mutation	SNP	C	A	A	novel		TCGA-CQ-A4CG-01A-11D-A25Y-08	TCGA-CQ-A4CG-10A-01D-A25Y-08	C	Unknown	Untested	Somatic	Phase_1	WXS	Illumina HiSeq	009cbff6-7773-4ad9-a8a3-4770af607598	08cf1852-84bf-4af9-b7ea-12d38a3749fb
36310	3135	UM-N13	HRAS	3265	Oncogene	chr11	534289	534289	C	T	bcgsc.ca	hg19	11	534289	534289	+	Missense_Mutation	SNP	C	T	T	rs104894229	byCluster	TCGA-CR-7382-01A-11D-2129-08	TCGA-CR-7382-10A-01D-2129-08	C	Unknown	Untested	Somatic	Phase_1	WXS	Illumina HiSeq	fdde6828-b9f4-4648-a86b-157c5d46abb2	51cea5c6-365a-4c91-90c1-05a2619bfdf4
36310	3135	UM-N13	HRAS	3265	Oncogene	chr11	534289	534289	C	T	bcgsc.ca	hg19	11	534289	534289	+	Missense_Mutation	SNP	C	T	T	rs104894229	byCluster	TCGA-CR-7394-01A-11D-2012-08	TCGA-CR-7394-10A-01D-2013-08	C	Unknown	Untested	Somatic	Phase_1	WXS	Illumina HiSeq	1fe9a612-4c9a-432d-b175-e1d8bdbc7c56	0ffafc82-f74d-4ed7-8a93-cf6cb4b4c6ca
36310	3135	UM-N13	HRAS	3265	Oncogene	chr11	534289	534289	C	T	bcgsc.ca	hg19	11	534288	534288	+	Missense_Mutation	SNP	C	T	T	rs104894230	byCluster	TCGA-CR-7395-01A-11D-2012-08	TCGA-CR-7395-10A-01D-2013-08	C	Unknown	Untested	Somatic	Phase_1	WXS	Illumina HiSeq	bd0b1b16-ee20-48e5-be11-70eac9c15630	1ac40883-5a89-4e4a-bd59-25460b3aa7eb
36310	3135	UM-N13	HRAS	3265	Oncogene	chr11	534289	534289	C	T	bcgsc.ca	hg19	11	534242	534242	+	Silent	SNP	A	G	G	rs12628	byCluster;byFrequency;by1000genomes	TCGA-CR-7404-01A-11D-2129-08	TCGA-CR-7404-10A-01D-2129-08	A	Unknown	Untested	Somatic	Phase_1	WXS	Illumina HiSeq	1c1a8920-9163-4d56-a982-61c4e792cee7	3e2ad549-5764-4780-a8f5-22d2a57c5e8f
36310	3135	UM-N13	HRAS	3265	Oncogene	chr11	534289	534289	C	T	bcgsc.ca	hg19	11	534288	534288	+	Missense_Mutation	SNP	C	T	T	rs104894230	byCluster	TCGA-CV-6436-01A-11D-1683-08	TCGA-CV-6436-11A-01D-1683-08	C	Unknown	Untested	Somatic	Phase_1	WXS	Illumina HiSeq	a5214457-3a86-4b29-b116-3baaa0aa5099	52a510f4-866c-4471-a03b-a406c75f544f
36310	3135	UM-N13	HRAS	3265	Oncogene	chr11	534289	534289	C	T	bcgsc.ca	hg19	11	534288	534288	+	Missense_Mutation	SNP	C	G	G	rs104894230	byCluster	TCGA-CV-6938-01A-11D-1912-08	TCGA-CV-6938-10A-01D-1912-08	C	Unknown	Untested	Somatic	Phase_1	WXS	Illumina HiSeq	b1dcb76e-b98f-4989-90a2-885e50d8174c	55a7e73b-bbe2-4508-8067-036b3a5d5ad6
36310	3135	UM-N13	HRAS	3265	Oncogene	chr11	534289	534289	C	T	bcgsc.ca	hg19	11	534289	534289	+	Missense_Mutation	SNP	C	A	A	rs104894229	byCluster	TCGA-CV-7183-01A-11D-2012-08	TCGA-CV-7183-10A-01D-2013-08	C	Unknown	Untested	Somatic	Phase_1	WXS	Illumina HiSeq	172e7b30-829e-40b2-976e-4971cd1724a9	207e1907-6829-4ac9-8e37-606e14db40a3
36310	3135	UM-N13	HRAS	3265	Oncogene	chr11	534289	534289	C	T	bcgsc.ca	hg19	11	533874	533874	+	Missense_Mutation	SNP	T	A	A	rs121913233	byCluster	TCGA-CV-7250-01A-11D-2012-08	TCGA-CV-7250-10A-01D-2013-08	T	Unknown	Untested	Somatic	Phase_1	WXS	Illumina HiSeq	14516d2b-47dc-4768-977b-bc3c1fe93722	b3f82016-0969-477c-8b02-18fb25524fd5
36310	3135	UM-N13	HRAS	3265	Oncogene	chr11	534289	534289	C	T	bcgsc.ca	hg19	11	534285	534285	+	Missense_Mutation	SNP	C	A	A	rs104894226	byCluster	TCGA-CV-A45P-01A-11D-A24D-08	TCGA-CV-A45P-10A-01D-A24F-08	C	Unknown	Untested	Somatic	Phase_1	WXS	Illumina HiSeq	f549e1c1-2f03-406b-9e53-a168ab563497	103eab8b-efd9-419d-b67e-067ad130dd6f
36310	3135	UM-N13	HRAS	3265	Oncogene	chr11	534289	534289	C	T	bcgsc.ca	hg19	11	534286	534286	+	Missense_Mutation	SNP	C	G	G	rs104894228	byCluster	TCGA-CV-A6JD-01A-11D-A31L-08	TCGA-CV-A6JD-10A-01D-A31J-08	C	Unknown	Untested	Somatic	Phase_1	WXS	Illumina HiSeq	713d72ab-d960-4312-a161-63a6a511373c	7e108f9d-5612-49bb-9872-36decdc172a3
36310	3135	UM-N13	HRAS	3265	Oncogene	chr11	534289	534289	C	T	bcgsc.ca	hg19	11	534289	534289	+	Missense_Mutation	SNP	C	T	T	rs104894229	byCluster	TCGA-CV-A6JO-01B-11D-A34J-08	TCGA-CV-A6JO-10A-01D-A34M-08	C	Unknown	Untested	Somatic	Phase_1	WXS	Illumina HiSeq	e12d842d-b412-41d6-9be6-f8d1fe157564	b9f34058-a7c9-4b19-a4d9-331975a6a472
36310	3135	UM-N13	HRAS	3265	Oncogene	chr11	534289	534289	C	T	bcgsc.ca	hg19	11	534285	534285	+	Missense_Mutation	SNP	C	A	A	rs104894226	byCluster	TCGA-D6-8569-01A-11D-2394-08	TCGA-D6-8569-10A-01D-2394-08	C	Unknown	Untested	Somatic	Phase_1	WXS	Illumina HiSeq	94b593da-a73a-40cd-bd87-1bac2ef88892	2980a1f4-2730-42c0-80af-7efc1d0b6f23
36310	3135	UM-N13	HRAS	3265	Oncogene	chr11	534289	534289	C	T	bcgsc.ca	hg19	11	533873	533873	+	Missense_Mutation	SNP	C	A	A	novel		TCGA-D6-A6EN-01A-11D-A31L-08	TCGA-D6-A6EN-10A-01D-A31J-08	C	Unknown	Untested	Somatic	Phase_1	WXS	Illumina HiSeq	971ca2bc-cd7b-4ce1-a471-81445b85e3a4	20f2c75b-d578-4332-83cb-0e2307d84fff
36310	3135	UM-N13	HRAS	3265	Oncogene	chr11	534289	534289	C	T	bcgsc.ca	hg19	11	533874	533874	+	Missense_Mutation	SNP	T	A	A	rs121913233	byCluster	TCGA-D6-A6EN-01A-11D-A31L-08	TCGA-D6-A6EN-10A-01D-A31J-08	T	Unknown	Untested	Somatic	Phase_1	WXS	Illumina HiSeq	971ca2bc-cd7b-4ce1-a471-81445b85e3a4	20f2c75b-d578-4332-83cb-0e2307d84fff
36310	3135	UM-N13	HRAS	3265	Oncogene	chr11	534289	534289	C	T	bcgsc.ca	hg19	11	534289	534289	+	Missense_Mutation	SNP	C	T	T	rs104894229	byCluster	TCGA-H7-8501-01A-11D-2394-08	TCGA-H7-8501-10A-01D-2394-08	C	Unknown	Untested	Somatic	Phase_1	WXS	Illumina HiSeq	7757c267-b7a8-49c4-822f-b957654edbef	16c549a2-0dbb-4eca-8dd2-279423d96599
36310	3135	UM-N13	HRAS	3265	Oncogene	chr11	534289	534289	C	T	bcgsc.ca	hg19	11	534288	534288	+	Missense_Mutation	SNP	C	T	T	rs104894230	byCluster	TCGA-HD-A4C1-01A-11D-A24D-08	TCGA-HD-A4C1-10A-02D-A24F-08	C	Unknown	Untested	Somatic	Phase_1	WXS	Illumina HiSeq	2557cce4-9c4e-4f5b-ac17-b1a1e76c262a	51035c87-3c5e-434b-9665-8efbd65c616f
36310	3135	UM-N13	HRAS	3265	Oncogene	chr11	534289	534289	C	T	bcgsc.ca	hg19	11	534286	534286	+	Missense_Mutation	SNP	C	G	G	rs104894228	byCluster	TCGA-HD-A6I0-01A-11D-A31L-08	TCGA-HD-A6I0-10A-01D-A31J-08	C	Unknown	Untested	Somatic	Phase_1	WXS	Illumina HiSeq	7ce76330-1001-4c43-a1dd-a4871481aacb	e278496d-a942-4968-8a6a-c4d471d6ec6b
36310	3135	UM-N13	HRAS	3265	Oncogene	chr11	534289	534289	C	T	bcgsc.ca	hg19	11	534285	534285	+	Missense_Mutation	SNP	C	A	A	rs104894226	byCluster	TCGA-IQ-7631-01A-11D-2078-08	TCGA-IQ-7631-10A-01D-2078-08	C	Unknown	Untested	Somatic	Phase_1	WXS	Illumina HiSeq	b2266f1c-1642-4849-9278-41e827691aa7	20260058-c3b7-4a04-b502-6f8d3c6687f2
36310	3135	UM-N13	HRAS	3265	Oncogene	chr11	534289	534289	C	T	bcgsc.ca	hg19	11	534289	534289	+	Missense_Mutation	SNP	C	T	T	rs104894229	byCluster	TCGA-IQ-A61E-01A-22D-A30E-08	TCGA-IQ-A61E-10A-01D-A30H-08	C	Unknown	Untested	Somatic	Phase_1	WXS	Illumina HiSeq	35c372fd-805c-416e-b8b0-5215b58a6c28	8d25fc42-c5a3-4143-be4a-467df7caa769
36310	3135	UM-N13	HRAS	3265	Oncogene	chr11	534289	534289	C	T	bcgsc.ca	hg19	11	533550	533550	+	Missense_Mutation	SNP	C	T	T	novel		TCGA-P3-A5Q5-01A-11D-A28R-08	TCGA-P3-A5Q5-10A-01D-A28U-08	C	Unknown	Untested	Somatic	Phase_1	WXS	Illumina HiSeq	a57af901-b526-49ff-8fae-21ac6d6455d1	6fac8c8f-b381-4cb2-8701-0d6225b76804
36310	3135	UM-N13	HRAS	3265	Oncogene	chr11	534289	534289	C	T	bcgsc.ca	hg19	11	534288	534288	+	Missense_Mutation	SNP	C	A	A	rs104894230	byCluster	TCGA-P3-A6T2-01A-11D-A34J-08	TCGA-P3-A6T2-10A-01D-A34M-08	C	Unknown	Untested	Somatic	Phase_1	WXS	Illumina HiSeq	1e5863aa-e5cb-4d2a-8b39-34e90d8152b5	12ea5efd-f694-47d8-a046-ae4341939a65
36310	3135	UM-N13	HRAS	3265	Oncogene	chr11	534289	534289	C	T	bcgsc.ca	hg19	11	534289	534289	+	Missense_Mutation	SNP	C	A	A	rs104894229	byCluster	TCGA-P3-A6T2-01A-11D-A34J-08	TCGA-P3-A6T2-10A-01D-A34M-08	C	Unknown	Untested	Somatic	Phase_1	WXS	Illumina HiSeq	1e5863aa-e5cb-4d2a-8b39-34e90d8152b5	12ea5efd-f694-47d8-a046-ae4341939a65
36310	3135	UM-N13	HRAS	3265	Oncogene	chr11	534289	534289	C	T	bcgsc.ca	hg19	11	534285	534285	+	Missense_Mutation	SNP	C	A	A	rs104894226	byCluster	TCGA-T2-A6WX-01A-12D-A34J-08	TCGA-T2-A6WX-10B-01D-A34M-08	C	Unknown	Untested	Somatic	Phase_1	WXS	Illumina HiSeq	7098cee0-5b96-4279-83ab-a469bdf77237	c47cb327-1204-4ba6-9525-36f5f5113599
15913	2520	UM-N02	MAML2	84441	Oncogene	chr11	95826485	95826485	T	C	bcgsc.ca	hg19	11	95825060	95825060	+	Missense_Mutation	SNP	C	G	G	novel		TCGA-CX-7082-01A-11D-2012-08	TCGA-CX-7082-10A-01D-2013-08	C	Unknown	Untested	Somatic	Phase_1	WXS	Illumina HiSeq	4c6c96b8-958e-4235-9673-8bf4ce0e6b38	9cf2fe5e-2262-4970-892a-5c0e5571a4d6
15913	2520	UM-N02	MAML2	84441	Oncogene	chr11	95826485	95826485	T	C	bcgsc.ca	hg19	11	95713064	95713065	+	Frame_Shift_Del	DEL	GT	-	-	novel		TCGA-F7-7848-01A-11D-2129-08	TCGA-F7-7848-10A-01D-2129-08	GT	Unknown	Untested	Somatic	Phase_1	WXS	Illumina HiSeq	ba8a3e47-ee55-4c88-b29f-6d161ffae1d0	deac6477-626d-42a3-857d-c35b3cc86d2d
15913	2520	UM-N02	MAML2	84441	Oncogene	chr11	95826485	95826485	T	C	bcgsc.ca	hg19	11	95718778	95718778	+	Missense_Mutation	SNP	T	C	C	novel		TCGA-F7-A624-01A-22D-A30E-08	TCGA-F7-A624-10A-01D-A30H-08	T	Unknown	Untested	Somatic	Phase_1	WXS	Illumina HiSeq	e11fa84c-c4e9-41bc-8b46-48be0444880a	91726c6b-a3b7-4cbc-9e8f-990a0824147e
15913	2520	UM-N02	MAML2	84441	Oncogene	chr11	95826485	95826485	T	C	bcgsc.ca	hg19	11	95825905	95825905	+	Silent	SNP	T	A	A	novel		TCGA-F7-A624-01A-22D-A30E-08	TCGA-F7-A624-10A-01D-A30H-08	T	Unknown	Untested	Somatic	Phase_1	WXS	Illumina HiSeq	e11fa84c-c4e9-41bc-8b46-48be0444880a	91726c6b-a3b7-4cbc-9e8f-990a0824147e
15913	2520	UM-N02	MAML2	84441	Oncogene	chr11	95826485	95826485	T	C	bcgsc.ca	hg19	11	95826425	95826425	+	Missense_Mutation	SNP	A	G	G	novel		TCGA-IQ-A6SG-01A-12D-A34J-08	TCGA-IQ-A6SG-10A-01D-A34M-08	A	Unknown	Untested	Somatic	Phase_1	WXS	Illumina HiSeq	09d1b40f-c5c2-49e7-bc2a-8a076ba59658	7f6c4b53-f204-4f74-a112-83d89e542313
15913	2520	UM-N02	MAML2	84441	Oncogene	chr11	95826485	95826485	T	C	bcgsc.ca	hg19	11	95718743	95718743	+	Missense_Mutation	SNP	C	T	T	novel		TCGA-MZ-A7D7-01A-21D-A34J-08	TCGA-MZ-A7D7-10A-01D-A34M-08	C	Unknown	Untested	Somatic	Phase_1	WXS	Illumina HiSeq	664738f6-61da-48fa-aa97-0f115384a71d	a4e20a0d-a705-4c7a-b83a-249ad1e46724
36319	3421	UM-N17	MAML2	84441	Oncogene	chr11	95826485	95826485	T	C	bcgsc.ca	hg19	11	95825060	95825060	+	Missense_Mutation	SNP	C	G	G	novel		TCGA-CX-7082-01A-11D-2012-08	TCGA-CX-7082-10A-01D-2013-08	C	Unknown	Untested	Somatic	Phase_1	WXS	Illumina HiSeq	4c6c96b8-958e-4235-9673-8bf4ce0e6b38	9cf2fe5e-2262-4970-892a-5c0e5571a4d6
36319	3421	UM-N17	MAML2	84441	Oncogene	chr11	95826485	95826485	T	C	bcgsc.ca	hg19	11	95713064	95713065	+	Frame_Shift_Del	DEL	GT	-	-	novel		TCGA-F7-7848-01A-11D-2129-08	TCGA-F7-7848-10A-01D-2129-08	GT	Unknown	Untested	Somatic	Phase_1	WXS	Illumina HiSeq	ba8a3e47-ee55-4c88-b29f-6d161ffae1d0	deac6477-626d-42a3-857d-c35b3cc86d2d
36319	3421	UM-N17	MAML2	84441	Oncogene	chr11	95826485	95826485	T	C	bcgsc.ca	hg19	11	95718778	95718778	+	Missense_Mutation	SNP	T	C	C	novel		TCGA-F7-A624-01A-22D-A30E-08	TCGA-F7-A624-10A-01D-A30H-08	T	Unknown	Untested	Somatic	Phase_1	WXS	Illumina HiSeq	e11fa84c-c4e9-41bc-8b46-48be0444880a	91726c6b-a3b7-4cbc-9e8f-990a0824147e
36319	3421	UM-N17	MAML2	84441	Oncogene	chr11	95826485	95826485	T	C	bcgsc.ca	hg19	11	95825905	95825905	+	Silent	SNP	T	A	A	novel		TCGA-F7-A624-01A-22D-A30E-08	TCGA-F7-A624-10A-01D-A30H-08	T	Unknown	Untested	Somatic	Phase_1	WXS	Illumina HiSeq	e11fa84c-c4e9-41bc-8b46-48be0444880a	91726c6b-a3b7-4cbc-9e8f-990a0824147e
36319	3421	UM-N17	MAML2	84441	Oncogene	chr11	95826485	95826485	T	C	bcgsc.ca	hg19	11	95826425	95826425	+	Missense_Mutation	SNP	A	G	G	novel		TCGA-IQ-A6SG-01A-12D-A34J-08	TCGA-IQ-A6SG-10A-01D-A34M-08	A	Unknown	Untested	Somatic	Phase_1	WXS	Illumina HiSeq	09d1b40f-c5c2-49e7-bc2a-8a076ba59658	7f6c4b53-f204-4f74-a112-83d89e542313
36319	3421	UM-N17	MAML2	84441	Oncogene	chr11	95826485	95826485	T	C	bcgsc.ca	hg19	11	95718743	95718743	+	Missense_Mutation	SNP	C	T	T	novel		TCGA-MZ-A7D7-01A-21D-A34J-08	TCGA-MZ-A7D7-10A-01D-A34M-08	C	Unknown	Untested	Somatic	Phase_1	WXS	Illumina HiSeq	664738f6-61da-48fa-aa97-0f115384a71d	a4e20a0d-a705-4c7a-b83a-249ad1e46724
36312	3214	UM-N14	TBX3	6926	Tumor_supressor	chr12	115110000	115110000	G	T	bcgsc.ca	hg19	12	115118704	115118706	+	In_Frame_Del	DEL	TGT	-	-	novel		TCGA-BB-A5HZ-01A-21D-A28R-08	TCGA-BB-A5HZ-10A-01D-A28U-08	TGT	Unknown	Untested	Somatic	Phase_1	WXS	Illumina HiSeq	344df542-7977-441a-988e-e9e204965860	0871c9e9-9dc3-4334-b32c-ebef59c9187c
36312	3214	UM-N14	TBX3	6926	Tumor_supressor	chr12	115110000	115110000	G	T	bcgsc.ca	hg19	12	115120692	115120692	+	Missense_Mutation	SNP	A	G	G	novel		TCGA-CN-A6V6-01A-12D-A34J-08	TCGA-CN-A6V6-10A-01D-A34M-08	A	Unknown	Untested	Somatic	Phase_1	WXS	Illumina HiSeq	641c6a0b-1cfe-4d61-8cf6-b14905efd9f0	63814ff0-1179-4d7a-a30d-068eeb8eb401
36312	3214	UM-N14	TBX3	6926	Tumor_supressor	chr12	115110000	115110000	G	T	bcgsc.ca	hg19	12	115120855	115120855	+	Missense_Mutation	SNP	C	T	T	novel		TCGA-CQ-7071-01A-12D-A30E-08	TCGA-CQ-7071-10A-01D-A30H-08	C	Unknown	Untested	Somatic	Phase_1	WXS	Illumina HiSeq	60487985-a4da-4a09-8583-4c0d0614a514	dd1380d3-ddbc-4ea5-af5e-28c485cb7002
15921	2701	UM-N06	ETV6	2120	Oncogene	chr12	12022496	12022496	T	C	bcgsc.ca	hg19	12	12043951	12043951	+	Missense_Mutation	SNP	G	A	A	novel		TCGA-CR-6481-01A-11D-1870-08	TCGA-CR-6481-10A-01D-1870-08	G	Unknown	Untested	Somatic	Phase_1	WXS	Illumina HiSeq	5e7d2531-81c1-48bb-9c0a-1867d1f83f92	a09784cf-42b3-40c9-b7d0-d54a56563b7b
15921	2701	UM-N06	ETV6	2120	Oncogene	chr12	12022496	12022496	T	C	bcgsc.ca	hg19	12	12022820	12022820	+	Missense_Mutation	SNP	G	T	T	novel		TCGA-CR-7371-01A-11D-2012-08	TCGA-CR-7371-10A-01D-2013-08	G	Unknown	Untested	Somatic	Phase_1	WXS	Illumina HiSeq	68201be8-a1a9-4c78-ad99-3c767ca8366b	a676c12d-d9aa-4f59-8d74-c0d2684b3631
15921	2701	UM-N06	ETV6	2120	Oncogene	chr12	12022496	12022496	T	C	bcgsc.ca	hg19	12	12022544	12022544	+	Missense_Mutation	SNP	G	C	C	novel		TCGA-CV-6436-01A-11D-1683-08	TCGA-CV-6436-11A-01D-1683-08	G	Unknown	Untested	Somatic	Phase_1	WXS	Illumina HiSeq	a5214457-3a86-4b29-b116-3baaa0aa5099	52a510f4-866c-4471-a03b-a406c75f544f
15921	2701	UM-N06	ETV6	2120	Oncogene	chr12	12022496	12022496	T	C	bcgsc.ca	hg19	12	12022466	12022466	+	Missense_Mutation	SNP	G	A	A	novel		TCGA-CV-7247-01A-11D-2012-08	TCGA-CV-7247-10A-01D-2013-08	G	Unknown	Untested	Somatic	Phase_1	WXS	Illumina HiSeq	b0ce56d2-8e2b-42b4-ac59-d37ba5a7a2c3	60db65de-c75e-4f86-a87b-e6ffef420753
15921	2701	UM-N06	ETV6	2120	Oncogene	chr12	12022496	12022496	T	C	bcgsc.ca	hg19	12	12022503	12022503	+	Silent	SNP	C	T	T	novel		TCGA-CV-7568-01A-11D-2229-08	TCGA-CV-7568-10A-01D-2229-08	C	Unknown	Untested	Somatic	Phase_1	WXS	Illumina HiSeq	f24774e4-d8fc-4702-a0e2-98fecfce3515	6984db85-4f5b-48c5-bc22-3bc30b159b89
15921	2701	UM-N06	ETV6	2120	Oncogene	chr12	12022496	12022496	T	C	bcgsc.ca	hg19	12	11992150	11992153	+	Frame_Shift_Del	DEL	GCCA	-	-	novel		TCGA-CX-A4AQ-01A-11D-A25D-08	TCGA-CX-A4AQ-10A-01D-A25E-08	GCCA	Unknown	Untested	Somatic	Phase_1	WXS	Illumina HiSeq	a5978c70-1a43-4ba1-9891-97eac8d1aac4	ce1d99b6-5d2c-4a25-8942-0d1a31d0457d
36312	3214	UM-N14	KDM5A	5927	Oncogene	chr12	431586	431586	T	A	bcgsc.ca	hg19	12	475139	475139	+	Silent	SNP	G	C	C	novel		TCGA-CR-7380-01A-11D-2012-08	TCGA-CR-7380-10A-01D-2013-08	G	Unknown	Untested	Somatic	Phase_1	WXS	Illumina HiSeq	ac968fdd-970b-41fc-99f7-5670c741bc06	37d0d99a-d9a4-472e-aa15-50dd1650e9d2
36312	3214	UM-N14	KDM5A	5927	Oncogene	chr12	431586	431586	T	A	bcgsc.ca	hg19	12	464365	464365	+	Missense_Mutation	SNP	T	C	C	novel		TCGA-CR-7389-01A-11D-2012-08	TCGA-CR-7389-10A-01D-2013-08	T	Unknown	Untested	Somatic	Phase_1	WXS	Illumina HiSeq	37149937-8131-4dbf-916b-d599d203eba7	16849673-1fb6-4726-84df-7804bdc10e3f
36312	3214	UM-N14	KDM5A	5927	Oncogene	chr12	431586	431586	T	A	bcgsc.ca	hg19	12	406330	406330	+	Missense_Mutation	SNP	G	A	A	novel		TCGA-CV-6003-01A-11D-1683-08	TCGA-CV-6003-11A-01D-1683-08	G	Unknown	Untested	Somatic	Phase_1	WXS	Illumina HiSeq	9a040a5e-3d2b-433a-9786-7c26b433c0c2	b2300f2e-710b-48ba-9a65-ae9742efe92d
36312	3214	UM-N14	KDM5A	5927	Oncogene	chr12	431586	431586	T	A	bcgsc.ca	hg19	12	416218	416218	+	Missense_Mutation	SNP	C	A	A	novel		TCGA-CV-7263-01A-11D-2012-08	TCGA-CV-7263-10A-01D-2013-08	C	Unknown	Untested	Somatic	Phase_1	WXS	Illumina HiSeq	19a07472-c8b9-4a34-b2cb-11ace35e7903	d34d6638-773d-4695-a34a-63d7f9685243
36312	3214	UM-N14	KDM5A	5927	Oncogene	chr12	431586	431586	T	A	bcgsc.ca	hg19	12	438016	438016	+	Silent	SNP	C	T	T	novel		TCGA-CV-7568-01A-11D-2229-08	TCGA-CV-7568-10A-01D-2229-08	C	Unknown	Untested	Somatic	Phase_1	WXS	Illumina HiSeq	f24774e4-d8fc-4702-a0e2-98fecfce3515	6984db85-4f5b-48c5-bc22-3bc30b159b89
36312	3214	UM-N14	KDM5A	5927	Oncogene	chr12	431586	431586	T	A	bcgsc.ca	hg19	12	422318	422318	+	Missense_Mutation	SNP	T	A	A	novel		TCGA-CV-A6JN-01A-11D-A31L-08	TCGA-CV-A6JN-10A-01D-A31J-08	T	Unknown	Untested	Somatic	Phase_1	WXS	Illumina HiSeq	3962cb55-cdba-41bf-8022-d0a64677cc28	bd82bd81-edf5-425e-8dc8-253d48307f99
36312	3214	UM-N14	KDM5A	5927	Oncogene	chr12	431586	431586	T	A	bcgsc.ca	hg19	12	427289	427289	+	Silent	SNP	C	T	T	novel		TCGA-CV-A6K2-01A-11D-A31L-08	TCGA-CV-A6K2-10A-01D-A31J-08	C	Unknown	Untested	Somatic	Phase_1	WXS	Illumina HiSeq	3012cce3-4f20-4df0-8ae3-05782185a20a	c5abc4a5-5575-4ff1-8bc9-ea85dda8e3d8
36312	3214	UM-N14	KDM5A	5927	Oncogene	chr12	431586	431586	T	A	bcgsc.ca	hg19	12	463358	463358	+	Missense_Mutation	SNP	C	T	T	novel		TCGA-DQ-5625-01A-01D-1870-08	TCGA-DQ-5625-10A-01D-1870-08	C	Unknown	Untested	Somatic	Phase_1	WXS	Illumina HiSeq	4e042e1d-8604-484a-b229-94b85745a478	eca3d25f-f215-420e-b040-ade10a9cee53
36312	3214	UM-N14	KDM5A	5927	Oncogene	chr12	431586	431586	T	A	bcgsc.ca	hg19	12	416953	416953	+	Frame_Shift_Del	DEL	T	-	-	novel		TCGA-F7-A624-01A-22D-A30E-08	TCGA-F7-A624-10A-01D-A30H-08	T	Unknown	Untested	Somatic	Phase_1	WXS	Illumina HiSeq	e11fa84c-c4e9-41bc-8b46-48be0444880a	91726c6b-a3b7-4cbc-9e8f-990a0824147e
36312	3214	UM-N14	KDM5A	5927	Oncogene	chr12	431586	431586	T	A	bcgsc.ca	hg19	12	459895	459895	+	Silent	SNP	G	A	A	novel		TCGA-F7-A624-01A-22D-A30E-08	TCGA-F7-A624-10A-01D-A30H-08	G	Unknown	Untested	Somatic	Phase_1	WXS	Illumina HiSeq	e11fa84c-c4e9-41bc-8b46-48be0444880a	91726c6b-a3b7-4cbc-9e8f-990a0824147e
36312	3214	UM-N14	KDM5A	5927	Oncogene	chr12	431586	431586	T	A	bcgsc.ca	hg19	12	416981	416981	+	Frame_Shift_Del	DEL	G	-	-	novel		TCGA-T3-A92N-01A-11D-A391-08	TCGA-T3-A92N-10A-01D-A394-08	G	Unknown	Untested	Somatic	Phase_1	WXS	Illumina HiSeq	40005278-5569-44a5-94a2-9311946aa7ca	8e5216b7-93fa-440f-bf1a-c304f42b98da
36321	3448	UM-P18	KDM5A	5927	Oncogene	chr12	432917	432917	C	G	bcgsc.ca	hg19	12	475139	475139	+	Silent	SNP	G	C	C	novel		TCGA-CR-7380-01A-11D-2012-08	TCGA-CR-7380-10A-01D-2013-08	G	Unknown	Untested	Somatic	Phase_1	WXS	Illumina HiSeq	ac968fdd-970b-41fc-99f7-5670c741bc06	37d0d99a-d9a4-472e-aa15-50dd1650e9d2
36321	3448	UM-P18	KDM5A	5927	Oncogene	chr12	432917	432917	C	G	bcgsc.ca	hg19	12	464365	464365	+	Missense_Mutation	SNP	T	C	C	novel		TCGA-CR-7389-01A-11D-2012-08	TCGA-CR-7389-10A-01D-2013-08	T	Unknown	Untested	Somatic	Phase_1	WXS	Illumina HiSeq	37149937-8131-4dbf-916b-d599d203eba7	16849673-1fb6-4726-84df-7804bdc10e3f
36321	3448	UM-P18	KDM5A	5927	Oncogene	chr12	432917	432917	C	G	bcgsc.ca	hg19	12	406330	406330	+	Missense_Mutation	SNP	G	A	A	novel		TCGA-CV-6003-01A-11D-1683-08	TCGA-CV-6003-11A-01D-1683-08	G	Unknown	Untested	Somatic	Phase_1	WXS	Illumina HiSeq	9a040a5e-3d2b-433a-9786-7c26b433c0c2	b2300f2e-710b-48ba-9a65-ae9742efe92d
36321	3448	UM-P18	KDM5A	5927	Oncogene	chr12	432917	432917	C	G	bcgsc.ca	hg19	12	416218	416218	+	Missense_Mutation	SNP	C	A	A	novel		TCGA-CV-7263-01A-11D-2012-08	TCGA-CV-7263-10A-01D-2013-08	C	Unknown	Untested	Somatic	Phase_1	WXS	Illumina HiSeq	19a07472-c8b9-4a34-b2cb-11ace35e7903	d34d6638-773d-4695-a34a-63d7f9685243
36321	3448	UM-P18	KDM5A	5927	Oncogene	chr12	432917	432917	C	G	bcgsc.ca	hg19	12	438016	438016	+	Silent	SNP	C	T	T	novel		TCGA-CV-7568-01A-11D-2229-08	TCGA-CV-7568-10A-01D-2229-08	C	Unknown	Untested	Somatic	Phase_1	WXS	Illumina HiSeq	f24774e4-d8fc-4702-a0e2-98fecfce3515	6984db85-4f5b-48c5-bc22-3bc30b159b89
36321	3448	UM-P18	KDM5A	5927	Oncogene	chr12	432917	432917	C	G	bcgsc.ca	hg19	12	422318	422318	+	Missense_Mutation	SNP	T	A	A	novel		TCGA-CV-A6JN-01A-11D-A31L-08	TCGA-CV-A6JN-10A-01D-A31J-08	T	Unknown	Untested	Somatic	Phase_1	WXS	Illumina HiSeq	3962cb55-cdba-41bf-8022-d0a64677cc28	bd82bd81-edf5-425e-8dc8-253d48307f99
36321	3448	UM-P18	KDM5A	5927	Oncogene	chr12	432917	432917	C	G	bcgsc.ca	hg19	12	427289	427289	+	Silent	SNP	C	T	T	novel		TCGA-CV-A6K2-01A-11D-A31L-08	TCGA-CV-A6K2-10A-01D-A31J-08	C	Unknown	Untested	Somatic	Phase_1	WXS	Illumina HiSeq	3012cce3-4f20-4df0-8ae3-05782185a20a	c5abc4a5-5575-4ff1-8bc9-ea85dda8e3d8
36321	3448	UM-P18	KDM5A	5927	Oncogene	chr12	432917	432917	C	G	bcgsc.ca	hg19	12	463358	463358	+	Missense_Mutation	SNP	C	T	T	novel		TCGA-DQ-5625-01A-01D-1870-08	TCGA-DQ-5625-10A-01D-1870-08	C	Unknown	Untested	Somatic	Phase_1	WXS	Illumina HiSeq	4e042e1d-8604-484a-b229-94b85745a478	eca3d25f-f215-420e-b040-ade10a9cee53
36321	3448	UM-P18	KDM5A	5927	Oncogene	chr12	432917	432917	C	G	bcgsc.ca	hg19	12	416953	416953	+	Frame_Shift_Del	DEL	T	-	-	novel		TCGA-F7-A624-01A-22D-A30E-08	TCGA-F7-A624-10A-01D-A30H-08	T	Unknown	Untested	Somatic	Phase_1	WXS	Illumina HiSeq	e11fa84c-c4e9-41bc-8b46-48be0444880a	91726c6b-a3b7-4cbc-9e8f-990a0824147e
36321	3448	UM-P18	KDM5A	5927	Oncogene	chr12	432917	432917	C	G	bcgsc.ca	hg19	12	459895	459895	+	Silent	SNP	G	A	A	novel		TCGA-F7-A624-01A-22D-A30E-08	TCGA-F7-A624-10A-01D-A30H-08	G	Unknown	Untested	Somatic	Phase_1	WXS	Illumina HiSeq	e11fa84c-c4e9-41bc-8b46-48be0444880a	91726c6b-a3b7-4cbc-9e8f-990a0824147e
36321	3448	UM-P18	KDM5A	5927	Oncogene	chr12	432917	432917	C	G	bcgsc.ca	hg19	12	416981	416981	+	Frame_Shift_Del	DEL	G	-	-	novel		TCGA-T3-A92N-01A-11D-A391-08	TCGA-T3-A92N-10A-01D-A394-08	G	Unknown	Untested	Somatic	Phase_1	WXS	Illumina HiSeq	40005278-5569-44a5-94a2-9311946aa7ca	8e5216b7-93fa-440f-bf1a-c304f42b98da
36309	3120	UM-N12	KMT2D	NA	Tumor_supressor	chr12	49425386	49425386	T	C	NA	NA	NA	NA	NA	NA	NA	NA	NA	NA	NA	NA	NA	NA	NA	NA	NA	NA	NA	NA	NA	NA	NA	NA
15916	2555	UM-P05	KMT2D	NA	Tumor_supressor	chr12	49425575	49425575	C	T	NA	NA	NA	NA	NA	NA	NA	NA	NA	NA	NA	NA	NA	NA	NA	NA	NA	NA	NA	NA	NA	NA	NA	NA
15919	2607	UM-N04	KMT2D	NA	Tumor_supressor	chr12	49425786	49425786	A	C	NA	NA	NA	NA	NA	NA	NA	NA	NA	NA	NA	NA	NA	NA	NA	NA	NA	NA	NA	NA	NA	NA	NA	NA
36310	3135	UM-N13	KMT2D	NA	Tumor_supressor	chr12	49426460	49426460	A	G	NA	NA	NA	NA	NA	NA	NA	NA	NA	NA	NA	NA	NA	NA	NA	NA	NA	NA	NA	NA	NA	NA	NA	NA
36316	3383	UM-P17	KMT2D	NA	Tumor_supressor	chr12	49432003	49432003	C	T	NA	NA	NA	NA	NA	NA	NA	NA	NA	NA	NA	NA	NA	NA	NA	NA	NA	NA	NA	NA	NA	NA	NA	NA
36305	3065	UM-P10	KMT2D	NA	Tumor_supressor	chr12	49434409	49434409	G	A	NA	NA	NA	NA	NA	NA	NA	NA	NA	NA	NA	NA	NA	NA	NA	NA	NA	NA	NA	NA	NA	NA	NA	NA
36311	3182	UM-P13	KMT2D	NA	Tumor_supressor	chr12	49434409	49434409	G	A	NA	NA	NA	NA	NA	NA	NA	NA	NA	NA	NA	NA	NA	NA	NA	NA	NA	NA	NA	NA	NA	NA	NA	NA
36305	3065	UM-P10	KMT2D	NA	Tumor_supressor	chr12	49444974	49444974	G	A	NA	NA	NA	NA	NA	NA	NA	NA	NA	NA	NA	NA	NA	NA	NA	NA	NA	NA	NA	NA	NA	NA	NA	NA
15916	2555	UM-P05	KMT2D	NA	Tumor_supressor	chr12	49445028	49445028	G	A	NA	NA	NA	NA	NA	NA	NA	NA	NA	NA	NA	NA	NA	NA	NA	NA	NA	NA	NA	NA	NA	NA	NA	NA
15919	2607	UM-N04	KMT2D	NA	Tumor_supressor	chr12	49445392	49445392	G	T	NA	NA	NA	NA	NA	NA	NA	NA	NA	NA	NA	NA	NA	NA	NA	NA	NA	NA	NA	NA	NA	NA	NA	NA
36321	3448	UM-P18	KMT2D	NA	Tumor_supressor	chr12	49446374	49446374	G	A	NA	NA	NA	NA	NA	NA	NA	NA	NA	NA	NA	NA	NA	NA	NA	NA	NA	NA	NA	NA	NA	NA	NA	NA
36316	3383	UM-P17	HOXC13	3229	Oncogene	chr12	54332785	54332785	G	T	bcgsc.ca	hg19	12	54338804	54338804	+	Missense_Mutation	SNP	G	A	A	novel		TCGA-BA-4078-01A-01D-1434-08	TCGA-BA-4078-10A-01D-1434-08	G	Unknown	Untested	Somatic	Phase_1	WXS	Illumina HiSeq	f02d0332-d7c8-4d2a-98ca-dbe7826437ae	adae384c-a4b5-4ce7-bb4c-cc0762d7a807
36316	3383	UM-P17	HOXC13	3229	Oncogene	chr12	54332785	54332785	G	T	bcgsc.ca	hg19	12	54338828	54338828	+	Missense_Mutation	SNP	C	T	T	novel		TCGA-CN-5369-01A-01D-1434-08	TCGA-CN-5369-10A-01D-1434-08	C	Unknown	Untested	Somatic	Phase_1	WXS	Illumina HiSeq	4c8e6937-9fd7-41cc-ac74-d8b75235d4b3	ff349f37-b5ea-4475-bcd8-02d18f80c40e
36316	3383	UM-P17	HOXC13	3229	Oncogene	chr12	54332785	54332785	G	T	bcgsc.ca	hg19	12	54338956	54338956	+	Missense_Mutation	SNP	G	C	C	novel		TCGA-CR-6472-01A-11D-1870-08	TCGA-CR-6472-10A-01D-1870-08	G	Unknown	Untested	Somatic	Phase_1	WXS	Illumina HiSeq	52f12c71-2473-4411-aad6-318a3496e82c	f7bf4ee7-86c8-4f5c-85d7-7ff4c2e3443d
36309	3120	UM-N12	ERBB3	2065	Oncogene	chr12	56495034	56495034	G	A	bcgsc.ca	hg19	12	56487201	56487201	+	Silent	SNP	T	C	C	rs2229046	byFrequency	TCGA-BB-8601-01A-11D-2394-08	TCGA-BB-8601-10A-01D-2394-08	T	Unknown	Untested	Somatic	Phase_1	WXS	Illumina HiSeq	479b14f2-3dc4-4220-9831-8ddb453fce2c	5cd14cf8-7b80-41c9-8df6-21c42ee84fd6
36309	3120	UM-N12	ERBB3	2065	Oncogene	chr12	56495034	56495034	G	A	bcgsc.ca	hg19	12	56495415	56495415	+	Missense_Mutation	SNP	G	A	A	novel		TCGA-CN-4723-01A-01D-1434-08	TCGA-CN-4723-10A-01D-1434-08	G	Unknown	Untested	Somatic	Phase_1	WXS	Illumina HiSeq	d5d71c48-1a2d-4d7d-8f2c-e3a68352776b	6dbae798-f66d-4d95-9262-7408cf83ab15
36309	3120	UM-N12	ERBB3	2065	Oncogene	chr12	56495034	56495034	G	A	bcgsc.ca	hg19	12	56495416	56495416	+	Silent	SNP	G	C	C	novel		TCGA-CN-4723-01A-01D-1434-08	TCGA-CN-4723-10A-01D-1434-08	G	Unknown	Untested	Somatic	Phase_1	WXS	Illumina HiSeq	d5d71c48-1a2d-4d7d-8f2c-e3a68352776b	6dbae798-f66d-4d95-9262-7408cf83ab15
36309	3120	UM-N12	ERBB3	2065	Oncogene	chr12	56495034	56495034	G	A	bcgsc.ca	hg19	12	56486845	56486845	+	Missense_Mutation	SNP	G	C	C	novel		TCGA-CQ-5334-01A-01D-1683-08	TCGA-CQ-5334-10A-01D-1683-08	G	Unknown	Untested	Somatic	Phase_1	WXS	Illumina HiSeq	39978192-2119-4910-a2f6-53834a2b1bf2	9ee54e26-5fd6-4d41-ac47-b95609d09cfc
36309	3120	UM-N12	ERBB3	2065	Oncogene	chr12	56495034	56495034	G	A	bcgsc.ca	hg19	12	56481609	56481609	+	Missense_Mutation	SNP	A	G	G	novel		TCGA-CQ-7072-01A-21D-A30E-08	TCGA-CQ-7072-10A-01D-A30H-08	A	Unknown	Untested	Somatic	Phase_1	WXS	Illumina HiSeq	cb6b7b2d-a6bc-4668-b8ad-c189e7e9299b	5b824d22-9a70-4661-a970-ceaf19714f59
36309	3120	UM-N12	ERBB3	2065	Oncogene	chr12	56495034	56495034	G	A	bcgsc.ca	hg19	12	56477581	56477581	+	Silent	SNP	G	A	A	novel		TCGA-CV-7099-01A-41D-2012-08	TCGA-CV-7099-10A-01D-2013-08	G	Unknown	Untested	Somatic	Phase_1	WXS	Illumina HiSeq	12a04e68-c814-4a18-a469-d7edc76e362d	2fa45425-c966-45cb-9f21-e4e135882e5a
36309	3120	UM-N12	ERBB3	2065	Oncogene	chr12	56495034	56495034	G	A	bcgsc.ca	hg19	12	56481620	56481620	+	Missense_Mutation	SNP	T	C	C	novel		TCGA-CV-7099-01A-41D-2012-08	TCGA-CV-7099-10A-01D-2013-08	T	Unknown	Untested	Somatic	Phase_1	WXS	Illumina HiSeq	12a04e68-c814-4a18-a469-d7edc76e362d	2fa45425-c966-45cb-9f21-e4e135882e5a
36309	3120	UM-N12	ERBB3	2065	Oncogene	chr12	56495034	56495034	G	A	bcgsc.ca	hg19	12	56490314	56490319	+	In_Frame_Del	DEL	AAGGCT	-	-	novel		TCGA-CV-7440-01A-11D-2129-08	TCGA-CV-7440-10A-01D-2129-08	AAGGCT	Unknown	Untested	Somatic	Phase_1	WXS	Illumina HiSeq	901c2ed5-8348-4dd9-a84c-6c0b18d6525e	10c383d7-07ab-4de5-b6e3-e19dd22e0d47
36309	3120	UM-N12	ERBB3	2065	Oncogene	chr12	56495034	56495034	G	A	bcgsc.ca	hg19	12	56491581	56491581	+	Missense_Mutation	SNP	C	T	T	novel		TCGA-CV-7568-01A-11D-2229-08	TCGA-CV-7568-10A-01D-2229-08	C	Unknown	Untested	Somatic	Phase_1	WXS	Illumina HiSeq	f24774e4-d8fc-4702-a0e2-98fecfce3515	6984db85-4f5b-48c5-bc22-3bc30b159b89
36309	3120	UM-N12	ERBB3	2065	Oncogene	chr12	56495034	56495034	G	A	bcgsc.ca	hg19	12	56492688	56492688	+	Silent	SNP	G	A	A	novel		TCGA-CV-A461-01A-41D-A25Y-08	TCGA-CV-A461-10A-01D-A25Y-08	G	Unknown	Untested	Somatic	Phase_1	WXS	Illumina HiSeq	546336d7-d79a-415f-a3d4-15c706b425e9	94df0b0f-8997-49ef-9ac2-8a31698aa389
36309	3120	UM-N12	ERBB3	2065	Oncogene	chr12	56495034	56495034	G	A	bcgsc.ca	hg19	12	56487254	56487254	+	Missense_Mutation	SNP	C	T	T	novel		TCGA-D6-6516-01A-11D-1870-08	TCGA-D6-6516-10A-01D-1870-08	C	Unknown	Untested	Somatic	Phase_1	WXS	Illumina HiSeq	5ab94b24-1a1f-4df7-a5c6-b1dce8ee9be5	f4ce50e1-fd2a-46cc-bb02-fd145d98ddab
36309	3120	UM-N12	ERBB3	2065	Oncogene	chr12	56495034	56495034	G	A	bcgsc.ca	hg19	12	56490841	56490841	+	Missense_Mutation	SNP	A	T	T	novel		TCGA-D6-A4Z9-01A-11D-A25D-08	TCGA-D6-A4Z9-10A-01D-A25E-08	A	Unknown	Untested	Somatic	Phase_1	WXS	Illumina HiSeq	3279137c-938d-4043-8aa7-f92d3acac353	f96baddb-030d-4c48-a806-399713ca18ac
36309	3120	UM-N12	ERBB3	2065	Oncogene	chr12	56495034	56495034	G	A	bcgsc.ca	hg19	12	56477587	56477587	+	Silent	SNP	A	G	G	novel		TCGA-D6-A74Q-01A-11D-A34J-08	TCGA-D6-A74Q-10A-02D-A34M-08	A	Unknown	Untested	Somatic	Phase_1	WXS	Illumina HiSeq	fc27f950-d674-40b2-b865-bcedd7cc5005	cc245755-32f3-409b-87e4-82e919672f86
36309	3120	UM-N12	ERBB3	2065	Oncogene	chr12	56495034	56495034	G	A	bcgsc.ca	hg19	12	56494868	56494868	+	Silent	SNP	T	C	C	novel		TCGA-DQ-5631-01A-01D-1870-08	TCGA-DQ-5631-10A-01D-1870-08	T	Unknown	Untested	Somatic	Phase_1	WXS	Illumina HiSeq	e389975a-e588-48d4-9ed3-548e8ed9de1c	c919d822-b6c9-48d0-b570-0b7b127592f4
36309	3120	UM-N12	ERBB3	2065	Oncogene	chr12	56495034	56495034	G	A	bcgsc.ca	hg19	12	56481413	56481413	+	Missense_Mutation	SNP	A	T	T	novel		TCGA-HD-7753-01A-11D-2078-08	TCGA-HD-7753-10A-01D-2078-08	A	Unknown	Untested	Somatic	Phase_1	WXS	Illumina HiSeq	7dc33525-6f57-4b12-9b72-c9c845296ae3	0ca58135-303a-4e85-896e-7f7c75481e42
36309	3120	UM-N12	ERBB3	2065	Oncogene	chr12	56495034	56495034	G	A	bcgsc.ca	hg19	12	56495083	56495083	+	Missense_Mutation	SNP	C	T	T	novel		TCGA-HD-7832-01A-11D-2129-08	TCGA-HD-7832-10A-01D-2129-08	C	Unknown	Untested	Somatic	Phase_1	WXS	Illumina HiSeq	374f3e37-87e5-4450-a89f-0bde3981a31e	d6b68a0c-89b9-4474-8579-8c65728b9b06
36309	3120	UM-N12	ERBB3	2065	Oncogene	chr12	56495034	56495034	G	A	bcgsc.ca	hg19	12	56493802	56493802	+	Missense_Mutation	SNP	C	T	T	rs200017094		TCGA-P3-A5Q5-01A-11D-A28R-08	TCGA-P3-A5Q5-10A-01D-A28U-08	C	Unknown	Untested	Somatic	Phase_1	WXS	Illumina HiSeq	a57af901-b526-49ff-8fae-21ac6d6455d1	6fac8c8f-b381-4cb2-8701-0d6225b76804
36309	3120	UM-N12	ERBB3	2065	Oncogene	chr12	56495034	56495034	G	A	bcgsc.ca	hg19	12	56482389	56482389	+	Missense_Mutation	SNP	G	C	C	novel		TCGA-P3-A5QF-01A-11D-A28R-08	TCGA-P3-A5QF-10A-01D-A28U-08	G	Unknown	Untested	Somatic	Phase_1	WXS	Illumina HiSeq	117f5f94-6df5-4804-81a1-81856d055215	5023dd6c-0550-4957-8c59-946560c7a37f
36309	3120	UM-N12	ERBB3	2065	Oncogene	chr12	56495034	56495034	G	A	bcgsc.ca	hg19	12	56481628	56481628	+	Silent	SNP	C	G	G	novel		TCGA-QK-A6IG-01A-11D-A31L-08	TCGA-QK-A6IG-10A-01D-A31J-08	C	Unknown	Untested	Somatic	Phase_1	WXS	Illumina HiSeq	2fc5406a-cdd5-48e7-b1d2-d88e9b21df91	f831eb20-90c5-4fcf-8e58-b001f302297c
36309	3120	UM-N12	ERBB3	2065	Oncogene	chr12	56495034	56495034	G	A	bcgsc.ca	hg19	12	56495393	56495393	+	Missense_Mutation	SNP	G	A	A	novel		TCGA-QK-A8ZB-01A-11D-A391-08	TCGA-QK-A8ZB-10A-01D-A394-08	G	Unknown	Untested	Somatic	Phase_1	WXS	Illumina HiSeq	a72d565e-2838-42f8-a155-14ff51a727d7	adb6404c-5964-4af7-a7c7-3c0404e4281c
36309	3120	UM-N12	DDIT3	1649	Tumor_supressor	chr12	57911246	57911246	G	C	bcgsc.ca	hg19	12	57911229	57911229	+	Frame_Shift_Del	DEL	A	-	-	novel		TCGA-P3-A6T4-01A-11D-A34J-08	TCGA-P3-A6T4-10A-01D-A34M-08	A	Unknown	Untested	Somatic	Phase_1	WXS	Illumina HiSeq	543e3ea1-ec9f-49c2-a6e6-f8ac0b1c9288	7972338c-6b3b-4f41-9683-5e2ecb636522
36309	3120	UM-N12	CHD4	1108	Oncogene	chr12	6710193	6710193	C	A	bcgsc.ca	hg19	12	6690898	6690898	+	Missense_Mutation	SNP	G	A	A	novel		TCGA-BA-4074-01A-01D-1434-08	TCGA-BA-4074-10A-01D-1434-08	G	Unknown	Untested	Somatic	Phase_1	WXS	Illumina HiSeq	2c84e904-0cbc-4645-b7e5-94ec45e61268	c28b58ca-f8e1-4063-908e-3ecf58104b68
36309	3120	UM-N12	CHD4	1108	Oncogene	chr12	6710193	6710193	C	A	bcgsc.ca	hg19	12	6691446	6691446	+	Missense_Mutation	SNP	C	T	T	novel		TCGA-BA-5558-01A-01D-1512-08	TCGA-BA-5558-10A-01D-1512-08	C	Unknown	Untested	Somatic	Phase_1	WXS	Illumina HiSeq	97a47fa4-c857-4483-9572-07012c10e9d5	f7632fc3-3c2c-424e-84a7-51bea026ebf5
36309	3120	UM-N12	CHD4	1108	Oncogene	chr12	6710193	6710193	C	A	bcgsc.ca	hg19	12	6690915	6690915	+	Missense_Mutation	SNP	G	C	C	novel		TCGA-CN-4727-01A-01D-1434-08	TCGA-CN-4727-10A-01D-1434-08	G	Unknown	Untested	Somatic	Phase_1	WXS	Illumina HiSeq	b24fc60a-fe83-4743-a6d3-d90b807412e1	53489efb-ec71-4932-9980-aaacd8347b17
36309	3120	UM-N12	CHD4	1108	Oncogene	chr12	6710193	6710193	C	A	bcgsc.ca	hg19	12	6707095	6707095	+	Silent	SNP	G	T	T	novel		TCGA-CN-6010-01A-11D-1683-08	TCGA-CN-6010-10A-01D-1683-08	G	Unknown	Untested	Somatic	Phase_1	WXS	Illumina HiSeq	2d9693f3-0917-42be-97b8-4dc15cc4d3f6	0aca8971-6bab-418e-a861-c266e085532e
36309	3120	UM-N12	CHD4	1108	Oncogene	chr12	6710193	6710193	C	A	bcgsc.ca	hg19	12	6711144	6711144	+	Missense_Mutation	SNP	A	C	C	rs74790047	byFrequency	TCGA-CR-6467-01A-11D-1870-08	TCGA-CR-6467-10A-01D-1870-08	A	Unknown	Untested	Somatic	Phase_1	WXS	Illumina HiSeq	2a7f5a16-9330-45a1-9024-1cff1cdb5714	85fe30a5-dc3c-47fc-8e86-33aa839416d4
36309	3120	UM-N12	CHD4	1108	Oncogene	chr12	6710193	6710193	C	A	bcgsc.ca	hg19	12	6691342	6691342	+	Silent	SNP	G	C	C	novel		TCGA-CV-5440-01A-01D-1512-08	TCGA-CV-5440-11A-01D-1512-08	G	Unknown	Untested	Somatic	Phase_1	WXS	Illumina HiSeq	5f5ba5a9-8089-4fe7-92e3-6c31c5fb32d4	91e50225-73be-4fa0-9abb-61160aaf7490
36309	3120	UM-N12	CHD4	1108	Oncogene	chr12	6710193	6710193	C	A	bcgsc.ca	hg19	12	6688057	6688057	+	Missense_Mutation	SNP	C	T	T	novel		TCGA-CV-5970-01A-11D-1683-08	TCGA-CV-5970-10A-01D-1870-08	C	Unknown	Untested	Somatic	Phase_1	WXS	Illumina HiSeq	a52dc15f-d06d-46ed-a73e-aa004a2a736a	f32b53d5-28b2-4d09-bff7-af5bca3d3e33
36309	3120	UM-N12	CHD4	1108	Oncogene	chr12	6710193	6710193	C	A	bcgsc.ca	hg19	12	6690555	6690555	+	Splice_Site	SNP	C	G	G	novel		TCGA-CV-5970-01A-11D-1683-08	TCGA-CV-5970-10A-01D-1870-08	C	Unknown	Untested	Somatic	Phase_1	WXS	Illumina HiSeq	a52dc15f-d06d-46ed-a73e-aa004a2a736a	f32b53d5-28b2-4d09-bff7-af5bca3d3e33
36309	3120	UM-N12	CHD4	1108	Oncogene	chr12	6710193	6710193	C	A	bcgsc.ca	hg19	12	6709458	6709458	+	Silent	SNP	G	T	T	novel		TCGA-CV-7099-01A-41D-2012-08	TCGA-CV-7099-10A-01D-2013-08	G	Unknown	Untested	Somatic	Phase_1	WXS	Illumina HiSeq	12a04e68-c814-4a18-a469-d7edc76e362d	2fa45425-c966-45cb-9f21-e4e135882e5a
36309	3120	UM-N12	CHD4	1108	Oncogene	chr12	6710193	6710193	C	A	bcgsc.ca	hg19	12	6709459	6709459	+	Missense_Mutation	SNP	G	A	A	novel		TCGA-CV-7099-01A-41D-2012-08	TCGA-CV-7099-10A-01D-2013-08	G	Unknown	Untested	Somatic	Phase_1	WXS	Illumina HiSeq	12a04e68-c814-4a18-a469-d7edc76e362d	2fa45425-c966-45cb-9f21-e4e135882e5a
36309	3120	UM-N12	CHD4	1108	Oncogene	chr12	6710193	6710193	C	A	bcgsc.ca	hg19	12	6709505	6709505	+	Missense_Mutation	SNP	C	T	T	novel		TCGA-CV-7421-01A-11D-2078-08	TCGA-CV-7421-10A-01D-2078-08	C	Unknown	Untested	Somatic	Phase_1	WXS	Illumina HiSeq	ee675976-b447-48c8-bc67-6878a0d35e07	7da18a81-556e-48ca-a591-d8db35d19aad
36309	3120	UM-N12	CHD4	1108	Oncogene	chr12	6710193	6710193	C	A	bcgsc.ca	hg19	12	6707098	6707098	+	Frame_Shift_Del	DEL	T	-	-	novel		TCGA-CV-A45U-01A-12D-A24D-08	TCGA-CV-A45U-10A-01D-A24F-08	T	Unknown	Untested	Somatic	Phase_1	WXS	Illumina HiSeq	ca2d4d10-cb8f-4a22-b1f2-a30ad5d0aaed	ddf102ab-0ac3-4895-abdd-c521afd0f8f1
36309	3120	UM-N12	CHD4	1108	Oncogene	chr12	6710193	6710193	C	A	bcgsc.ca	hg19	12	6709540	6709540	+	Missense_Mutation	SNP	A	T	T	novel		TCGA-CV-A45W-01A-11D-A25D-08	TCGA-CV-A45W-10A-01D-A25E-08	A	Unknown	Untested	Somatic	Phase_1	WXS	Illumina HiSeq	b20f83cb-3594-47a2-8675-5546b0627827	73b0b94b-adb6-4693-953e-418c1e9b56e1
36309	3120	UM-N12	CHD4	1108	Oncogene	chr12	6710193	6710193	C	A	bcgsc.ca	hg19	12	6692238	6692238	+	Missense_Mutation	SNP	C	T	T	novel		TCGA-CV-A45Z-01A-21D-A25D-08	TCGA-CV-A45Z-10A-01D-A25E-08	C	Unknown	Untested	Somatic	Phase_1	WXS	Illumina HiSeq	102a8c01-f470-4ce0-9a52-31b8f0bf8632	ee14da16-7b76-4fc7-8fbb-45ea8fad1eb5
36309	3120	UM-N12	CHD4	1108	Oncogene	chr12	6710193	6710193	C	A	bcgsc.ca	hg19	12	6692098	6692098	+	Silent	SNP	G	A	A	novel		TCGA-CV-A468-01A-11D-A25Y-08	TCGA-CV-A468-10A-01D-A25Y-08	G	Unknown	Untested	Somatic	Phase_1	WXS	Illumina HiSeq	be08cb07-e3b2-474c-88a9-675ab5b4a1f6	b6bd1712-25dd-4aeb-a340-41d8f63f4fc7
36309	3120	UM-N12	CHD4	1108	Oncogene	chr12	6710193	6710193	C	A	bcgsc.ca	hg19	12	6687075	6687075	+	Missense_Mutation	SNP	T	C	C	novel		TCGA-CV-A6JN-01A-11D-A31L-08	TCGA-CV-A6JN-10A-01D-A31J-08	T	Unknown	Untested	Somatic	Phase_1	WXS	Illumina HiSeq	3962cb55-cdba-41bf-8022-d0a64677cc28	bd82bd81-edf5-425e-8dc8-253d48307f99
36309	3120	UM-N12	CHD4	1108	Oncogene	chr12	6710193	6710193	C	A	bcgsc.ca	hg19	12	6692405	6692405	+	Missense_Mutation	SNP	C	T	T	novel		TCGA-CV-A6K1-01A-11D-A31L-08	TCGA-CV-A6K1-10A-01D-A31J-08	C	Unknown	Untested	Somatic	Phase_1	WXS	Illumina HiSeq	1700b791-3cf4-42dc-b4b2-85f6c0831fab	87437504-fb16-463d-bb7a-a723443e75b9
36309	3120	UM-N12	CHD4	1108	Oncogene	chr12	6710193	6710193	C	A	bcgsc.ca	hg19	12	6680033	6680033	+	Splice_Site	SNP	A	G	G	novel		TCGA-F7-A624-01A-22D-A30E-08	TCGA-F7-A624-10A-01D-A30H-08	A	Unknown	Untested	Somatic	Phase_1	WXS	Illumina HiSeq	e11fa84c-c4e9-41bc-8b46-48be0444880a	91726c6b-a3b7-4cbc-9e8f-990a0824147e
15917	2569	UM-P06	MDM2	4193	Oncogene	chr12	69229674	69229674	G	T	bcgsc.ca	hg19	12	69233471	69233471	+	Missense_Mutation	SNP	A	G	G	novel		TCGA-BA-4075-01A-01D-1434-08	TCGA-BA-4075-10A-01D-1434-08	A	Unknown	Untested	Somatic	Phase_1	WXS	Illumina HiSeq	5b3fec35-d127-4cb5-859b-edac003acdf3	5e8d7595-2397-40ce-8c2e-63b352605fe6
15917	2569	UM-P06	MDM2	4193	Oncogene	chr12	69229674	69229674	G	T	bcgsc.ca	hg19	12	69203025	69203025	+	Missense_Mutation	SNP	G	C	C	novel		TCGA-CR-7402-01A-11D-2012-08	TCGA-CR-7402-10A-01D-2013-08	G	Unknown	Untested	Somatic	Phase_1	WXS	Illumina HiSeq	015b1cc4-6fa5-43c1-9444-4a1af7663f7e	c9ec8ba4-bfa2-4054-82e0-06344d3023e1
15917	2569	UM-P06	MDM2	4193	Oncogene	chr12	69229674	69229674	G	T	bcgsc.ca	hg19	12	69233215	69233215	+	Silent	SNP	A	G	G	rs769412	byFrequency	TCGA-DQ-7588-01A-11D-2078-08	TCGA-DQ-7588-10B-01D-2078-08	A	Unknown	Untested	Somatic	Phase_1	WXS	Illumina HiSeq	6aad9b01-6a99-4f21-955f-7938af25a188	2805f3b2-5a20-4124-a730-3bb6ea20ffc0
15917	2569	UM-P06	MDM2	4193	Oncogene	chr12	69229674	69229674	G	T	bcgsc.ca	hg19	12	69229700	69229700	+	Missense_Mutation	SNP	C	A	A	novel		TCGA-T3-A92M-01A-31D-A391-08	TCGA-T3-A92M-10A-01D-A394-08	C	Unknown	Untested	Somatic	Phase_1	WXS	Illumina HiSeq	e91f3779-4ab6-425f-b667-19fbda3f8cca	698fe76b-d251-4cd4-aced-378aeee4c037
36305	3065	UM-P10	FOXA1	3169	Oncogene	chr14	38060766	38060766	G	A	bcgsc.ca	hg19	14	38061917	38061917	+	Splice_Site	SNP	C	G	G	novel		TCGA-CN-5360-01A-01D-1434-08	TCGA-CN-5360-10A-01D-1434-08	C	Unknown	Untested	Somatic	Phase_1	WXS	Illumina HiSeq	174f1ea8-abcf-44ee-b17b-9687b3ab6dae	a0cd5de0-863d-4f83-b9c5-949162c0963c
36305	3065	UM-P10	FOXA1	3169	Oncogene	chr14	38060766	38060766	G	A	bcgsc.ca	hg19	14	38061468	38061468	+	Missense_Mutation	SNP	G	A	A	novel		TCGA-CN-6021-01A-11D-1683-08	TCGA-CN-6021-10A-01D-1683-08	G	Unknown	Untested	Somatic	Phase_1	WXS	Illumina HiSeq	e62a2c4d-18e3-4ec8-8d93-40e055e65be4	ed345984-cb10-45e5-8684-460ae7e7e84b
36305	3065	UM-P10	FOXA1	3169	Oncogene	chr14	38060766	38060766	G	A	bcgsc.ca	hg19	14	38060648	38060648	+	Silent	SNP	C	T	T	novel		TCGA-D6-A6EP-01A-11D-A31L-08	TCGA-D6-A6EP-10A-01D-A31J-08	C	Unknown	Untested	Somatic	Phase_1	WXS	Illumina HiSeq	0de1af31-a4a8-42a2-92d2-c7087873e307	9a1e384d-40e6-4e8b-9290-fb655463b8e8
36305	3065	UM-P10	FOXA1	3169	Oncogene	chr14	38060766	38060766	G	A	bcgsc.ca	hg19	14	38061414	38061414	+	Missense_Mutation	SNP	G	A	A	novel		TCGA-T2-A6WX-01A-12D-A34J-08	TCGA-T2-A6WX-10B-01D-A34M-08	G	Unknown	Untested	Somatic	Phase_1	WXS	Illumina HiSeq	7098cee0-5b96-4279-83ab-a469bdf77237	c47cb327-1204-4ba6-9525-36f5f5113599
15921	2701	UM-N06	HIF1A	3091	Oncogene	chr14	62187212	62187212	G	C	bcgsc.ca	hg19	14	62207599	62207599	+	Missense_Mutation	SNP	C	G	G	novel		TCGA-CN-4731-01A-01D-1434-08	TCGA-CN-4731-10A-01D-1434-08	C	Unknown	Untested	Somatic	Phase_1	WXS	Illumina HiSeq	31ffd2d8-ee97-4002-9737-08c044878ace	ebb2ea32-6180-4d55-9dbf-740affddc084
15921	2701	UM-N06	HIF1A	3091	Oncogene	chr14	62187212	62187212	G	C	bcgsc.ca	hg19	14	62207230	62207230	+	Missense_Mutation	SNP	G	T	T	novel		TCGA-CN-6010-01A-11D-1683-08	TCGA-CN-6010-10A-01D-1683-08	G	Unknown	Untested	Somatic	Phase_1	WXS	Illumina HiSeq	2d9693f3-0917-42be-97b8-4dc15cc4d3f6	0aca8971-6bab-418e-a861-c266e085532e
15921	2701	UM-N06	HIF1A	3091	Oncogene	chr14	62187212	62187212	G	C	bcgsc.ca	hg19	14	62203800	62203800	+	Missense_Mutation	SNP	A	G	G	novel		TCGA-CR-6477-01A-11D-1870-08	TCGA-CR-6477-10A-01D-1870-08	A	Unknown	Untested	Somatic	Phase_1	WXS	Illumina HiSeq	e02f3646-a500-4781-ad44-2f62661a883d	b9f8b4a2-7383-4f08-bd9d-8acb786f01c3
15921	2701	UM-N06	HIF1A	3091	Oncogene	chr14	62187212	62187212	G	C	bcgsc.ca	hg19	14	62204929	62204929	+	Silent	SNP	G	A	A	novel		TCGA-CV-6960-01A-41D-2012-08	TCGA-CV-6960-10A-01D-2013-08	G	Unknown	Untested	Somatic	Phase_1	WXS	Illumina HiSeq	750da72e-cabd-4b97-8160-8c4e39272b8b	007618bc-1555-4b26-80ba-94678bcefcc8
15921	2701	UM-N06	HIF1A	3091	Oncogene	chr14	62187212	62187212	G	C	bcgsc.ca	hg19	14	62213681	62213681	+	Missense_Mutation	SNP	A	G	G	novel		TCGA-P3-A6SX-01A-11D-A34J-08	TCGA-P3-A6SX-10A-01D-A34M-08	A	Unknown	Untested	Somatic	Phase_1	WXS	Illumina HiSeq	cd5dcc9c-1174-4393-bce7-56618c12275e	8f61840b-3fe7-40a7-9c5d-36d935dfc881
15912	2481	UM-P02	HIF1A	3091	Oncogene	chr14	62203792	62203792	G	A	bcgsc.ca	hg19	14	62207599	62207599	+	Missense_Mutation	SNP	C	G	G	novel		TCGA-CN-4731-01A-01D-1434-08	TCGA-CN-4731-10A-01D-1434-08	C	Unknown	Untested	Somatic	Phase_1	WXS	Illumina HiSeq	31ffd2d8-ee97-4002-9737-08c044878ace	ebb2ea32-6180-4d55-9dbf-740affddc084
15912	2481	UM-P02	HIF1A	3091	Oncogene	chr14	62203792	62203792	G	A	bcgsc.ca	hg19	14	62207230	62207230	+	Missense_Mutation	SNP	G	T	T	novel		TCGA-CN-6010-01A-11D-1683-08	TCGA-CN-6010-10A-01D-1683-08	G	Unknown	Untested	Somatic	Phase_1	WXS	Illumina HiSeq	2d9693f3-0917-42be-97b8-4dc15cc4d3f6	0aca8971-6bab-418e-a861-c266e085532e
15912	2481	UM-P02	HIF1A	3091	Oncogene	chr14	62203792	62203792	G	A	bcgsc.ca	hg19	14	62203800	62203800	+	Missense_Mutation	SNP	A	G	G	novel		TCGA-CR-6477-01A-11D-1870-08	TCGA-CR-6477-10A-01D-1870-08	A	Unknown	Untested	Somatic	Phase_1	WXS	Illumina HiSeq	e02f3646-a500-4781-ad44-2f62661a883d	b9f8b4a2-7383-4f08-bd9d-8acb786f01c3
15912	2481	UM-P02	HIF1A	3091	Oncogene	chr14	62203792	62203792	G	A	bcgsc.ca	hg19	14	62204929	62204929	+	Silent	SNP	G	A	A	novel		TCGA-CV-6960-01A-41D-2012-08	TCGA-CV-6960-10A-01D-2013-08	G	Unknown	Untested	Somatic	Phase_1	WXS	Illumina HiSeq	750da72e-cabd-4b97-8160-8c4e39272b8b	007618bc-1555-4b26-80ba-94678bcefcc8
15912	2481	UM-P02	HIF1A	3091	Oncogene	chr14	62203792	62203792	G	A	bcgsc.ca	hg19	14	62213681	62213681	+	Missense_Mutation	SNP	A	G	G	novel		TCGA-P3-A6SX-01A-11D-A34J-08	TCGA-P3-A6SX-10A-01D-A34M-08	A	Unknown	Untested	Somatic	Phase_1	WXS	Illumina HiSeq	cd5dcc9c-1174-4393-bce7-56618c12275e	8f61840b-3fe7-40a7-9c5d-36d935dfc881
36305	3065	UM-P10	HIF1A	3091	Oncogene	chr14	62204808	62204808	C	T	bcgsc.ca	hg19	14	62207599	62207599	+	Missense_Mutation	SNP	C	G	G	novel		TCGA-CN-4731-01A-01D-1434-08	TCGA-CN-4731-10A-01D-1434-08	C	Unknown	Untested	Somatic	Phase_1	WXS	Illumina HiSeq	31ffd2d8-ee97-4002-9737-08c044878ace	ebb2ea32-6180-4d55-9dbf-740affddc084
36305	3065	UM-P10	HIF1A	3091	Oncogene	chr14	62204808	62204808	C	T	bcgsc.ca	hg19	14	62207230	62207230	+	Missense_Mutation	SNP	G	T	T	novel		TCGA-CN-6010-01A-11D-1683-08	TCGA-CN-6010-10A-01D-1683-08	G	Unknown	Untested	Somatic	Phase_1	WXS	Illumina HiSeq	2d9693f3-0917-42be-97b8-4dc15cc4d3f6	0aca8971-6bab-418e-a861-c266e085532e
36305	3065	UM-P10	HIF1A	3091	Oncogene	chr14	62204808	62204808	C	T	bcgsc.ca	hg19	14	62203800	62203800	+	Missense_Mutation	SNP	A	G	G	novel		TCGA-CR-6477-01A-11D-1870-08	TCGA-CR-6477-10A-01D-1870-08	A	Unknown	Untested	Somatic	Phase_1	WXS	Illumina HiSeq	e02f3646-a500-4781-ad44-2f62661a883d	b9f8b4a2-7383-4f08-bd9d-8acb786f01c3
36305	3065	UM-P10	HIF1A	3091	Oncogene	chr14	62204808	62204808	C	T	bcgsc.ca	hg19	14	62204929	62204929	+	Silent	SNP	G	A	A	novel		TCGA-CV-6960-01A-41D-2012-08	TCGA-CV-6960-10A-01D-2013-08	G	Unknown	Untested	Somatic	Phase_1	WXS	Illumina HiSeq	750da72e-cabd-4b97-8160-8c4e39272b8b	007618bc-1555-4b26-80ba-94678bcefcc8
36305	3065	UM-P10	HIF1A	3091	Oncogene	chr14	62204808	62204808	C	T	bcgsc.ca	hg19	14	62213681	62213681	+	Missense_Mutation	SNP	A	G	G	novel		TCGA-P3-A6SX-01A-11D-A34J-08	TCGA-P3-A6SX-10A-01D-A34M-08	A	Unknown	Untested	Somatic	Phase_1	WXS	Illumina HiSeq	cd5dcc9c-1174-4393-bce7-56618c12275e	8f61840b-3fe7-40a7-9c5d-36d935dfc881
36320	3432	UM-N18	USP8	9101	Oncogene	chr15	50763945	50763945	T	A	bcgsc.ca	hg19	15	50788043	50788043	+	Splice_Site	SNP	A	T	T	novel		TCGA-BB-7870-01A-11D-2229-08	TCGA-BB-7870-10A-01D-2229-08	A	Unknown	Untested	Somatic	Phase_1	WXS	Illumina HiSeq	d584f4ec-09b0-40fe-bba2-256b6cf6974e	201d93ee-887a-4fed-aa95-87ce043c8988
36320	3432	UM-N18	USP8	9101	Oncogene	chr15	50763945	50763945	T	A	bcgsc.ca	hg19	15	50784958	50784958	+	Silent	SNP	C	A	A	rs138490617	byFrequency	TCGA-CN-5363-01A-01D-1434-08	TCGA-CN-5363-10A-01D-1434-08	C	Unknown	Untested	Somatic	Phase_1	WXS	Illumina HiSeq	203f8426-6ec5-427a-9ccf-ec2b4683504d	2fb4cc0c-5da0-49a7-b686-7277b4e56622
36320	3432	UM-N18	USP8	9101	Oncogene	chr15	50763945	50763945	T	A	bcgsc.ca	hg19	15	50784990	50784990	+	Missense_Mutation	SNP	T	C	C	rs146125856	byFrequency	TCGA-CN-5363-01A-01D-1434-08	TCGA-CN-5363-10A-01D-1434-08	T	Unknown	Untested	Somatic	Phase_1	WXS	Illumina HiSeq	203f8426-6ec5-427a-9ccf-ec2b4683504d	2fb4cc0c-5da0-49a7-b686-7277b4e56622
36320	3432	UM-N18	USP8	9101	Oncogene	chr15	50763945	50763945	T	A	bcgsc.ca	hg19	15	50784907	50784907	+	Missense_Mutation	SNP	T	G	G	novel		TCGA-CN-A63W-01A-11D-A30E-08	TCGA-CN-A63W-10A-01D-A30H-08	T	Unknown	Untested	Somatic	Phase_1	WXS	Illumina HiSeq	e427004c-f7fc-4631-8c7e-79f8fcd52c07	bfd5df8f-d8b8-466c-b85a-72baa52802a2
36320	3432	UM-N18	USP8	9101	Oncogene	chr15	50763945	50763945	T	A	bcgsc.ca	hg19	15	50786338	50786338	+	Missense_Mutation	SNP	G	A	A	novel		TCGA-CR-7371-01A-11D-2012-08	TCGA-CR-7371-10A-01D-2013-08	G	Unknown	Untested	Somatic	Phase_1	WXS	Illumina HiSeq	68201be8-a1a9-4c78-ad99-3c767ca8366b	a676c12d-d9aa-4f59-8d74-c0d2684b3631
36320	3432	UM-N18	USP8	9101	Oncogene	chr15	50763945	50763945	T	A	bcgsc.ca	hg19	15	50773685	50773685	+	Missense_Mutation	SNP	G	T	T	novel		TCGA-CR-7374-01A-11D-2012-08	TCGA-CR-7374-10A-01D-2013-08	G	Unknown	Untested	Somatic	Phase_1	WXS	Illumina HiSeq	2cf33b63-464e-49a0-88f0-6a6d5b0393c4	72e73761-8b51-47b3-8dae-2c103d1c6c54
36320	3432	UM-N18	USP8	9101	Oncogene	chr15	50763945	50763945	T	A	bcgsc.ca	hg19	15	50769168	50769168	+	Silent	SNP	G	A	A	novel		TCGA-CV-6948-01A-11D-1912-08	TCGA-CV-6948-10A-01D-1912-08	G	Unknown	Untested	Somatic	Phase_1	WXS	Illumina HiSeq	03eb2650-4b9f-46d2-b09f-378d8e919ae2	0a473b19-15a2-42aa-9307-2b830a2476e1
36320	3432	UM-N18	USP8	9101	Oncogene	chr15	50763945	50763945	T	A	bcgsc.ca	hg19	15	50769638	50769638	+	Missense_Mutation	SNP	C	G	G	novel		TCGA-CV-6952-01A-11D-1912-08	TCGA-CV-6952-10A-01D-1912-08	C	Unknown	Untested	Somatic	Phase_1	WXS	Illumina HiSeq	2d859062-3655-471e-b3dd-e6ff0671c076	6146d8e5-9bb7-47ef-b2e6-c4d9cd4a4cab
36320	3432	UM-N18	USP8	9101	Oncogene	chr15	50763945	50763945	T	A	bcgsc.ca	hg19	15	50774167	50774167	+	Missense_Mutation	SNP	G	C	C	novel		TCGA-CV-7095-01A-21D-2012-08	TCGA-CV-7095-10A-01D-2013-08	G	Unknown	Untested	Somatic	Phase_1	WXS	Illumina HiSeq	e4aba107-a048-46e5-b0aa-901f076b6f61	8b5bfd48-6872-43dc-8c75-4c56f159eed4
36320	3432	UM-N18	USP8	9101	Oncogene	chr15	50763945	50763945	T	A	bcgsc.ca	hg19	15	50788056	50788056	+	Silent	SNP	G	C	C	novel		TCGA-CV-7250-01A-11D-2012-08	TCGA-CV-7250-10A-01D-2013-08	G	Unknown	Untested	Somatic	Phase_1	WXS	Illumina HiSeq	14516d2b-47dc-4768-977b-bc3c1fe93722	b3f82016-0969-477c-8b02-18fb25524fd5
36320	3432	UM-N18	USP8	9101	Oncogene	chr15	50763945	50763945	T	A	bcgsc.ca	hg19	15	50784949	50784949	+	Silent	SNP	T	A	A	novel		TCGA-D6-A74Q-01A-11D-A34J-08	TCGA-D6-A74Q-10A-02D-A34M-08	T	Unknown	Untested	Somatic	Phase_1	WXS	Illumina HiSeq	fc27f950-d674-40b2-b865-bcedd7cc5005	cc245755-32f3-409b-87e4-82e919672f86
36320	3432	UM-N18	USP8	9101	Oncogene	chr15	50763945	50763945	T	A	bcgsc.ca	hg19	15	50733619	50733619	+	Missense_Mutation	SNP	T	G	G	novel		TCGA-DQ-7588-01A-11D-2078-08	TCGA-DQ-7588-10B-01D-2078-08	T	Unknown	Untested	Somatic	Phase_1	WXS	Illumina HiSeq	6aad9b01-6a99-4f21-955f-7938af25a188	2805f3b2-5a20-4124-a730-3bb6ea20ffc0
36320	3432	UM-N18	USP8	9101	Oncogene	chr15	50763945	50763945	T	A	bcgsc.ca	hg19	15	50763974	50763974	+	Silent	SNP	G	C	C	novel		TCGA-H7-7774-01A-21D-2078-08	TCGA-H7-7774-10A-01D-2078-08	G	Unknown	Untested	Somatic	Phase_1	WXS	Illumina HiSeq	0eb5b79a-e3be-4b19-aef6-74247986aaf6	14396841-202f-433a-bdcc-292b733f535f
36320	3432	UM-N18	USP8	9101	Oncogene	chr15	50763945	50763945	T	A	bcgsc.ca	hg19	15	50790834	50790834	+	Missense_Mutation	SNP	C	G	G	novel		TCGA-MZ-A7D7-01A-21D-A34J-08	TCGA-MZ-A7D7-10A-01D-A34M-08	C	Unknown	Untested	Somatic	Phase_1	WXS	Illumina HiSeq	664738f6-61da-48fa-aa97-0f115384a71d	a4e20a0d-a705-4c7a-b83a-249ad1e46724
36320	3432	UM-N18	USP8	9101	Oncogene	chr15	50763945	50763945	T	A	bcgsc.ca	hg19	15	50763967	50763967	+	Missense_Mutation	SNP	G	A	A	novel		TCGA-UF-A718-01A-22D-A34J-08	TCGA-UF-A718-10A-01D-A34M-08	G	Unknown	Untested	Somatic	Phase_1	WXS	Illumina HiSeq	8e3ba9f2-7dc4-477d-8796-7e750bad525f	310ea880-5ec5-468d-b5c2-0d163438fc3d
15912	2481	UM-P02	USP8	9101	Oncogene	chr15	50773787	50773787	A	G	bcgsc.ca	hg19	15	50788043	50788043	+	Splice_Site	SNP	A	T	T	novel		TCGA-BB-7870-01A-11D-2229-08	TCGA-BB-7870-10A-01D-2229-08	A	Unknown	Untested	Somatic	Phase_1	WXS	Illumina HiSeq	d584f4ec-09b0-40fe-bba2-256b6cf6974e	201d93ee-887a-4fed-aa95-87ce043c8988
15912	2481	UM-P02	USP8	9101	Oncogene	chr15	50773787	50773787	A	G	bcgsc.ca	hg19	15	50784958	50784958	+	Silent	SNP	C	A	A	rs138490617	byFrequency	TCGA-CN-5363-01A-01D-1434-08	TCGA-CN-5363-10A-01D-1434-08	C	Unknown	Untested	Somatic	Phase_1	WXS	Illumina HiSeq	203f8426-6ec5-427a-9ccf-ec2b4683504d	2fb4cc0c-5da0-49a7-b686-7277b4e56622
15912	2481	UM-P02	USP8	9101	Oncogene	chr15	50773787	50773787	A	G	bcgsc.ca	hg19	15	50784990	50784990	+	Missense_Mutation	SNP	T	C	C	rs146125856	byFrequency	TCGA-CN-5363-01A-01D-1434-08	TCGA-CN-5363-10A-01D-1434-08	T	Unknown	Untested	Somatic	Phase_1	WXS	Illumina HiSeq	203f8426-6ec5-427a-9ccf-ec2b4683504d	2fb4cc0c-5da0-49a7-b686-7277b4e56622
15912	2481	UM-P02	USP8	9101	Oncogene	chr15	50773787	50773787	A	G	bcgsc.ca	hg19	15	50784907	50784907	+	Missense_Mutation	SNP	T	G	G	novel		TCGA-CN-A63W-01A-11D-A30E-08	TCGA-CN-A63W-10A-01D-A30H-08	T	Unknown	Untested	Somatic	Phase_1	WXS	Illumina HiSeq	e427004c-f7fc-4631-8c7e-79f8fcd52c07	bfd5df8f-d8b8-466c-b85a-72baa52802a2
15912	2481	UM-P02	USP8	9101	Oncogene	chr15	50773787	50773787	A	G	bcgsc.ca	hg19	15	50786338	50786338	+	Missense_Mutation	SNP	G	A	A	novel		TCGA-CR-7371-01A-11D-2012-08	TCGA-CR-7371-10A-01D-2013-08	G	Unknown	Untested	Somatic	Phase_1	WXS	Illumina HiSeq	68201be8-a1a9-4c78-ad99-3c767ca8366b	a676c12d-d9aa-4f59-8d74-c0d2684b3631
15912	2481	UM-P02	USP8	9101	Oncogene	chr15	50773787	50773787	A	G	bcgsc.ca	hg19	15	50773685	50773685	+	Missense_Mutation	SNP	G	T	T	novel		TCGA-CR-7374-01A-11D-2012-08	TCGA-CR-7374-10A-01D-2013-08	G	Unknown	Untested	Somatic	Phase_1	WXS	Illumina HiSeq	2cf33b63-464e-49a0-88f0-6a6d5b0393c4	72e73761-8b51-47b3-8dae-2c103d1c6c54
15912	2481	UM-P02	USP8	9101	Oncogene	chr15	50773787	50773787	A	G	bcgsc.ca	hg19	15	50769168	50769168	+	Silent	SNP	G	A	A	novel		TCGA-CV-6948-01A-11D-1912-08	TCGA-CV-6948-10A-01D-1912-08	G	Unknown	Untested	Somatic	Phase_1	WXS	Illumina HiSeq	03eb2650-4b9f-46d2-b09f-378d8e919ae2	0a473b19-15a2-42aa-9307-2b830a2476e1
15912	2481	UM-P02	USP8	9101	Oncogene	chr15	50773787	50773787	A	G	bcgsc.ca	hg19	15	50769638	50769638	+	Missense_Mutation	SNP	C	G	G	novel		TCGA-CV-6952-01A-11D-1912-08	TCGA-CV-6952-10A-01D-1912-08	C	Unknown	Untested	Somatic	Phase_1	WXS	Illumina HiSeq	2d859062-3655-471e-b3dd-e6ff0671c076	6146d8e5-9bb7-47ef-b2e6-c4d9cd4a4cab
15912	2481	UM-P02	USP8	9101	Oncogene	chr15	50773787	50773787	A	G	bcgsc.ca	hg19	15	50774167	50774167	+	Missense_Mutation	SNP	G	C	C	novel		TCGA-CV-7095-01A-21D-2012-08	TCGA-CV-7095-10A-01D-2013-08	G	Unknown	Untested	Somatic	Phase_1	WXS	Illumina HiSeq	e4aba107-a048-46e5-b0aa-901f076b6f61	8b5bfd48-6872-43dc-8c75-4c56f159eed4
15912	2481	UM-P02	USP8	9101	Oncogene	chr15	50773787	50773787	A	G	bcgsc.ca	hg19	15	50788056	50788056	+	Silent	SNP	G	C	C	novel		TCGA-CV-7250-01A-11D-2012-08	TCGA-CV-7250-10A-01D-2013-08	G	Unknown	Untested	Somatic	Phase_1	WXS	Illumina HiSeq	14516d2b-47dc-4768-977b-bc3c1fe93722	b3f82016-0969-477c-8b02-18fb25524fd5
15912	2481	UM-P02	USP8	9101	Oncogene	chr15	50773787	50773787	A	G	bcgsc.ca	hg19	15	50784949	50784949	+	Silent	SNP	T	A	A	novel		TCGA-D6-A74Q-01A-11D-A34J-08	TCGA-D6-A74Q-10A-02D-A34M-08	T	Unknown	Untested	Somatic	Phase_1	WXS	Illumina HiSeq	fc27f950-d674-40b2-b865-bcedd7cc5005	cc245755-32f3-409b-87e4-82e919672f86
15912	2481	UM-P02	USP8	9101	Oncogene	chr15	50773787	50773787	A	G	bcgsc.ca	hg19	15	50733619	50733619	+	Missense_Mutation	SNP	T	G	G	novel		TCGA-DQ-7588-01A-11D-2078-08	TCGA-DQ-7588-10B-01D-2078-08	T	Unknown	Untested	Somatic	Phase_1	WXS	Illumina HiSeq	6aad9b01-6a99-4f21-955f-7938af25a188	2805f3b2-5a20-4124-a730-3bb6ea20ffc0
15912	2481	UM-P02	USP8	9101	Oncogene	chr15	50773787	50773787	A	G	bcgsc.ca	hg19	15	50763974	50763974	+	Silent	SNP	G	C	C	novel		TCGA-H7-7774-01A-21D-2078-08	TCGA-H7-7774-10A-01D-2078-08	G	Unknown	Untested	Somatic	Phase_1	WXS	Illumina HiSeq	0eb5b79a-e3be-4b19-aef6-74247986aaf6	14396841-202f-433a-bdcc-292b733f535f
15912	2481	UM-P02	USP8	9101	Oncogene	chr15	50773787	50773787	A	G	bcgsc.ca	hg19	15	50790834	50790834	+	Missense_Mutation	SNP	C	G	G	novel		TCGA-MZ-A7D7-01A-21D-A34J-08	TCGA-MZ-A7D7-10A-01D-A34M-08	C	Unknown	Untested	Somatic	Phase_1	WXS	Illumina HiSeq	664738f6-61da-48fa-aa97-0f115384a71d	a4e20a0d-a705-4c7a-b83a-249ad1e46724
15912	2481	UM-P02	USP8	9101	Oncogene	chr15	50773787	50773787	A	G	bcgsc.ca	hg19	15	50763967	50763967	+	Missense_Mutation	SNP	G	A	A	novel		TCGA-UF-A718-01A-22D-A34J-08	TCGA-UF-A718-10A-01D-A34M-08	G	Unknown	Untested	Somatic	Phase_1	WXS	Illumina HiSeq	8e3ba9f2-7dc4-477d-8796-7e750bad525f	310ea880-5ec5-468d-b5c2-0d163438fc3d
15913	2520	UM-N02	USP8	9101	Oncogene	chr15	50773787	50773787	A	G	bcgsc.ca	hg19	15	50788043	50788043	+	Splice_Site	SNP	A	T	T	novel		TCGA-BB-7870-01A-11D-2229-08	TCGA-BB-7870-10A-01D-2229-08	A	Unknown	Untested	Somatic	Phase_1	WXS	Illumina HiSeq	d584f4ec-09b0-40fe-bba2-256b6cf6974e	201d93ee-887a-4fed-aa95-87ce043c8988
15913	2520	UM-N02	USP8	9101	Oncogene	chr15	50773787	50773787	A	G	bcgsc.ca	hg19	15	50784958	50784958	+	Silent	SNP	C	A	A	rs138490617	byFrequency	TCGA-CN-5363-01A-01D-1434-08	TCGA-CN-5363-10A-01D-1434-08	C	Unknown	Untested	Somatic	Phase_1	WXS	Illumina HiSeq	203f8426-6ec5-427a-9ccf-ec2b4683504d	2fb4cc0c-5da0-49a7-b686-7277b4e56622
15913	2520	UM-N02	USP8	9101	Oncogene	chr15	50773787	50773787	A	G	bcgsc.ca	hg19	15	50784990	50784990	+	Missense_Mutation	SNP	T	C	C	rs146125856	byFrequency	TCGA-CN-5363-01A-01D-1434-08	TCGA-CN-5363-10A-01D-1434-08	T	Unknown	Untested	Somatic	Phase_1	WXS	Illumina HiSeq	203f8426-6ec5-427a-9ccf-ec2b4683504d	2fb4cc0c-5da0-49a7-b686-7277b4e56622
15913	2520	UM-N02	USP8	9101	Oncogene	chr15	50773787	50773787	A	G	bcgsc.ca	hg19	15	50784907	50784907	+	Missense_Mutation	SNP	T	G	G	novel		TCGA-CN-A63W-01A-11D-A30E-08	TCGA-CN-A63W-10A-01D-A30H-08	T	Unknown	Untested	Somatic	Phase_1	WXS	Illumina HiSeq	e427004c-f7fc-4631-8c7e-79f8fcd52c07	bfd5df8f-d8b8-466c-b85a-72baa52802a2
15913	2520	UM-N02	USP8	9101	Oncogene	chr15	50773787	50773787	A	G	bcgsc.ca	hg19	15	50786338	50786338	+	Missense_Mutation	SNP	G	A	A	novel		TCGA-CR-7371-01A-11D-2012-08	TCGA-CR-7371-10A-01D-2013-08	G	Unknown	Untested	Somatic	Phase_1	WXS	Illumina HiSeq	68201be8-a1a9-4c78-ad99-3c767ca8366b	a676c12d-d9aa-4f59-8d74-c0d2684b3631
15913	2520	UM-N02	USP8	9101	Oncogene	chr15	50773787	50773787	A	G	bcgsc.ca	hg19	15	50773685	50773685	+	Missense_Mutation	SNP	G	T	T	novel		TCGA-CR-7374-01A-11D-2012-08	TCGA-CR-7374-10A-01D-2013-08	G	Unknown	Untested	Somatic	Phase_1	WXS	Illumina HiSeq	2cf33b63-464e-49a0-88f0-6a6d5b0393c4	72e73761-8b51-47b3-8dae-2c103d1c6c54
15913	2520	UM-N02	USP8	9101	Oncogene	chr15	50773787	50773787	A	G	bcgsc.ca	hg19	15	50769168	50769168	+	Silent	SNP	G	A	A	novel		TCGA-CV-6948-01A-11D-1912-08	TCGA-CV-6948-10A-01D-1912-08	G	Unknown	Untested	Somatic	Phase_1	WXS	Illumina HiSeq	03eb2650-4b9f-46d2-b09f-378d8e919ae2	0a473b19-15a2-42aa-9307-2b830a2476e1
15913	2520	UM-N02	USP8	9101	Oncogene	chr15	50773787	50773787	A	G	bcgsc.ca	hg19	15	50769638	50769638	+	Missense_Mutation	SNP	C	G	G	novel		TCGA-CV-6952-01A-11D-1912-08	TCGA-CV-6952-10A-01D-1912-08	C	Unknown	Untested	Somatic	Phase_1	WXS	Illumina HiSeq	2d859062-3655-471e-b3dd-e6ff0671c076	6146d8e5-9bb7-47ef-b2e6-c4d9cd4a4cab
15913	2520	UM-N02	USP8	9101	Oncogene	chr15	50773787	50773787	A	G	bcgsc.ca	hg19	15	50774167	50774167	+	Missense_Mutation	SNP	G	C	C	novel		TCGA-CV-7095-01A-21D-2012-08	TCGA-CV-7095-10A-01D-2013-08	G	Unknown	Untested	Somatic	Phase_1	WXS	Illumina HiSeq	e4aba107-a048-46e5-b0aa-901f076b6f61	8b5bfd48-6872-43dc-8c75-4c56f159eed4
15913	2520	UM-N02	USP8	9101	Oncogene	chr15	50773787	50773787	A	G	bcgsc.ca	hg19	15	50788056	50788056	+	Silent	SNP	G	C	C	novel		TCGA-CV-7250-01A-11D-2012-08	TCGA-CV-7250-10A-01D-2013-08	G	Unknown	Untested	Somatic	Phase_1	WXS	Illumina HiSeq	14516d2b-47dc-4768-977b-bc3c1fe93722	b3f82016-0969-477c-8b02-18fb25524fd5
15913	2520	UM-N02	USP8	9101	Oncogene	chr15	50773787	50773787	A	G	bcgsc.ca	hg19	15	50784949	50784949	+	Silent	SNP	T	A	A	novel		TCGA-D6-A74Q-01A-11D-A34J-08	TCGA-D6-A74Q-10A-02D-A34M-08	T	Unknown	Untested	Somatic	Phase_1	WXS	Illumina HiSeq	fc27f950-d674-40b2-b865-bcedd7cc5005	cc245755-32f3-409b-87e4-82e919672f86
15913	2520	UM-N02	USP8	9101	Oncogene	chr15	50773787	50773787	A	G	bcgsc.ca	hg19	15	50733619	50733619	+	Missense_Mutation	SNP	T	G	G	novel		TCGA-DQ-7588-01A-11D-2078-08	TCGA-DQ-7588-10B-01D-2078-08	T	Unknown	Untested	Somatic	Phase_1	WXS	Illumina HiSeq	6aad9b01-6a99-4f21-955f-7938af25a188	2805f3b2-5a20-4124-a730-3bb6ea20ffc0
15913	2520	UM-N02	USP8	9101	Oncogene	chr15	50773787	50773787	A	G	bcgsc.ca	hg19	15	50763974	50763974	+	Silent	SNP	G	C	C	novel		TCGA-H7-7774-01A-21D-2078-08	TCGA-H7-7774-10A-01D-2078-08	G	Unknown	Untested	Somatic	Phase_1	WXS	Illumina HiSeq	0eb5b79a-e3be-4b19-aef6-74247986aaf6	14396841-202f-433a-bdcc-292b733f535f
15913	2520	UM-N02	USP8	9101	Oncogene	chr15	50773787	50773787	A	G	bcgsc.ca	hg19	15	50790834	50790834	+	Missense_Mutation	SNP	C	G	G	novel		TCGA-MZ-A7D7-01A-21D-A34J-08	TCGA-MZ-A7D7-10A-01D-A34M-08	C	Unknown	Untested	Somatic	Phase_1	WXS	Illumina HiSeq	664738f6-61da-48fa-aa97-0f115384a71d	a4e20a0d-a705-4c7a-b83a-249ad1e46724
15913	2520	UM-N02	USP8	9101	Oncogene	chr15	50773787	50773787	A	G	bcgsc.ca	hg19	15	50763967	50763967	+	Missense_Mutation	SNP	G	A	A	novel		TCGA-UF-A718-01A-22D-A34J-08	TCGA-UF-A718-10A-01D-A34M-08	G	Unknown	Untested	Somatic	Phase_1	WXS	Illumina HiSeq	8e3ba9f2-7dc4-477d-8796-7e750bad525f	310ea880-5ec5-468d-b5c2-0d163438fc3d
36311	3182	UM-P13	USP8	9101	Oncogene	chr15	50773787	50773787	A	G	bcgsc.ca	hg19	15	50788043	50788043	+	Splice_Site	SNP	A	T	T	novel		TCGA-BB-7870-01A-11D-2229-08	TCGA-BB-7870-10A-01D-2229-08	A	Unknown	Untested	Somatic	Phase_1	WXS	Illumina HiSeq	d584f4ec-09b0-40fe-bba2-256b6cf6974e	201d93ee-887a-4fed-aa95-87ce043c8988
36311	3182	UM-P13	USP8	9101	Oncogene	chr15	50773787	50773787	A	G	bcgsc.ca	hg19	15	50784958	50784958	+	Silent	SNP	C	A	A	rs138490617	byFrequency	TCGA-CN-5363-01A-01D-1434-08	TCGA-CN-5363-10A-01D-1434-08	C	Unknown	Untested	Somatic	Phase_1	WXS	Illumina HiSeq	203f8426-6ec5-427a-9ccf-ec2b4683504d	2fb4cc0c-5da0-49a7-b686-7277b4e56622
36311	3182	UM-P13	USP8	9101	Oncogene	chr15	50773787	50773787	A	G	bcgsc.ca	hg19	15	50784990	50784990	+	Missense_Mutation	SNP	T	C	C	rs146125856	byFrequency	TCGA-CN-5363-01A-01D-1434-08	TCGA-CN-5363-10A-01D-1434-08	T	Unknown	Untested	Somatic	Phase_1	WXS	Illumina HiSeq	203f8426-6ec5-427a-9ccf-ec2b4683504d	2fb4cc0c-5da0-49a7-b686-7277b4e56622
36311	3182	UM-P13	USP8	9101	Oncogene	chr15	50773787	50773787	A	G	bcgsc.ca	hg19	15	50784907	50784907	+	Missense_Mutation	SNP	T	G	G	novel		TCGA-CN-A63W-01A-11D-A30E-08	TCGA-CN-A63W-10A-01D-A30H-08	T	Unknown	Untested	Somatic	Phase_1	WXS	Illumina HiSeq	e427004c-f7fc-4631-8c7e-79f8fcd52c07	bfd5df8f-d8b8-466c-b85a-72baa52802a2
36311	3182	UM-P13	USP8	9101	Oncogene	chr15	50773787	50773787	A	G	bcgsc.ca	hg19	15	50786338	50786338	+	Missense_Mutation	SNP	G	A	A	novel		TCGA-CR-7371-01A-11D-2012-08	TCGA-CR-7371-10A-01D-2013-08	G	Unknown	Untested	Somatic	Phase_1	WXS	Illumina HiSeq	68201be8-a1a9-4c78-ad99-3c767ca8366b	a676c12d-d9aa-4f59-8d74-c0d2684b3631
36311	3182	UM-P13	USP8	9101	Oncogene	chr15	50773787	50773787	A	G	bcgsc.ca	hg19	15	50773685	50773685	+	Missense_Mutation	SNP	G	T	T	novel		TCGA-CR-7374-01A-11D-2012-08	TCGA-CR-7374-10A-01D-2013-08	G	Unknown	Untested	Somatic	Phase_1	WXS	Illumina HiSeq	2cf33b63-464e-49a0-88f0-6a6d5b0393c4	72e73761-8b51-47b3-8dae-2c103d1c6c54
36311	3182	UM-P13	USP8	9101	Oncogene	chr15	50773787	50773787	A	G	bcgsc.ca	hg19	15	50769168	50769168	+	Silent	SNP	G	A	A	novel		TCGA-CV-6948-01A-11D-1912-08	TCGA-CV-6948-10A-01D-1912-08	G	Unknown	Untested	Somatic	Phase_1	WXS	Illumina HiSeq	03eb2650-4b9f-46d2-b09f-378d8e919ae2	0a473b19-15a2-42aa-9307-2b830a2476e1
36311	3182	UM-P13	USP8	9101	Oncogene	chr15	50773787	50773787	A	G	bcgsc.ca	hg19	15	50769638	50769638	+	Missense_Mutation	SNP	C	G	G	novel		TCGA-CV-6952-01A-11D-1912-08	TCGA-CV-6952-10A-01D-1912-08	C	Unknown	Untested	Somatic	Phase_1	WXS	Illumina HiSeq	2d859062-3655-471e-b3dd-e6ff0671c076	6146d8e5-9bb7-47ef-b2e6-c4d9cd4a4cab
36311	3182	UM-P13	USP8	9101	Oncogene	chr15	50773787	50773787	A	G	bcgsc.ca	hg19	15	50774167	50774167	+	Missense_Mutation	SNP	G	C	C	novel		TCGA-CV-7095-01A-21D-2012-08	TCGA-CV-7095-10A-01D-2013-08	G	Unknown	Untested	Somatic	Phase_1	WXS	Illumina HiSeq	e4aba107-a048-46e5-b0aa-901f076b6f61	8b5bfd48-6872-43dc-8c75-4c56f159eed4
36311	3182	UM-P13	USP8	9101	Oncogene	chr15	50773787	50773787	A	G	bcgsc.ca	hg19	15	50788056	50788056	+	Silent	SNP	G	C	C	novel		TCGA-CV-7250-01A-11D-2012-08	TCGA-CV-7250-10A-01D-2013-08	G	Unknown	Untested	Somatic	Phase_1	WXS	Illumina HiSeq	14516d2b-47dc-4768-977b-bc3c1fe93722	b3f82016-0969-477c-8b02-18fb25524fd5
36311	3182	UM-P13	USP8	9101	Oncogene	chr15	50773787	50773787	A	G	bcgsc.ca	hg19	15	50784949	50784949	+	Silent	SNP	T	A	A	novel		TCGA-D6-A74Q-01A-11D-A34J-08	TCGA-D6-A74Q-10A-02D-A34M-08	T	Unknown	Untested	Somatic	Phase_1	WXS	Illumina HiSeq	fc27f950-d674-40b2-b865-bcedd7cc5005	cc245755-32f3-409b-87e4-82e919672f86
36311	3182	UM-P13	USP8	9101	Oncogene	chr15	50773787	50773787	A	G	bcgsc.ca	hg19	15	50733619	50733619	+	Missense_Mutation	SNP	T	G	G	novel		TCGA-DQ-7588-01A-11D-2078-08	TCGA-DQ-7588-10B-01D-2078-08	T	Unknown	Untested	Somatic	Phase_1	WXS	Illumina HiSeq	6aad9b01-6a99-4f21-955f-7938af25a188	2805f3b2-5a20-4124-a730-3bb6ea20ffc0
36311	3182	UM-P13	USP8	9101	Oncogene	chr15	50773787	50773787	A	G	bcgsc.ca	hg19	15	50763974	50763974	+	Silent	SNP	G	C	C	novel		TCGA-H7-7774-01A-21D-2078-08	TCGA-H7-7774-10A-01D-2078-08	G	Unknown	Untested	Somatic	Phase_1	WXS	Illumina HiSeq	0eb5b79a-e3be-4b19-aef6-74247986aaf6	14396841-202f-433a-bdcc-292b733f535f
36311	3182	UM-P13	USP8	9101	Oncogene	chr15	50773787	50773787	A	G	bcgsc.ca	hg19	15	50790834	50790834	+	Missense_Mutation	SNP	C	G	G	novel		TCGA-MZ-A7D7-01A-21D-A34J-08	TCGA-MZ-A7D7-10A-01D-A34M-08	C	Unknown	Untested	Somatic	Phase_1	WXS	Illumina HiSeq	664738f6-61da-48fa-aa97-0f115384a71d	a4e20a0d-a705-4c7a-b83a-249ad1e46724
36311	3182	UM-P13	USP8	9101	Oncogene	chr15	50773787	50773787	A	G	bcgsc.ca	hg19	15	50763967	50763967	+	Missense_Mutation	SNP	G	A	A	novel		TCGA-UF-A718-01A-22D-A34J-08	TCGA-UF-A718-10A-01D-A34M-08	G	Unknown	Untested	Somatic	Phase_1	WXS	Illumina HiSeq	8e3ba9f2-7dc4-477d-8796-7e750bad525f	310ea880-5ec5-468d-b5c2-0d163438fc3d
15923	2914	UM-N07	PML	5371	Tumor_supressor	chr15	74325024	74325024	G	A	bcgsc.ca	hg19	15	74327691	74327691	+	Missense_Mutation	SNP	A	T	T	novel		TCGA-BA-A6DL-01A-21D-A30E-08	TCGA-BA-A6DL-10A-01D-A30H-08	A	Unknown	Untested	Somatic	Phase_1	WXS	Illumina HiSeq	c6971a7d-7ac5-4da2-8443-dcc8b7839c14	71daa69b-c3b0-4792-a78d-44c63db445f1
15923	2914	UM-N07	PML	5371	Tumor_supressor	chr15	74325024	74325024	G	A	bcgsc.ca	hg19	15	74325808	74325808	+	Silent	SNP	G	A	A	novel		TCGA-BB-7870-01A-11D-2229-08	TCGA-BB-7870-10A-01D-2229-08	G	Unknown	Untested	Somatic	Phase_1	WXS	Illumina HiSeq	d584f4ec-09b0-40fe-bba2-256b6cf6974e	201d93ee-887a-4fed-aa95-87ce043c8988
15923	2914	UM-N07	PML	5371	Tumor_supressor	chr15	74325024	74325024	G	A	bcgsc.ca	hg19	15	74290542	74290542	+	Silent	SNP	C	T	T	novel		TCGA-CN-A49B-01A-31D-A24D-08	TCGA-CN-A49B-10A-01D-A24F-08	C	Unknown	Untested	Somatic	Phase_1	WXS	Illumina HiSeq	fc7fce35-d44c-4bf6-b703-f29485dd05df	3da4091f-674f-458d-a115-340b82e74f00
15923	2914	UM-N07	PML	5371	Tumor_supressor	chr15	74325024	74325024	G	A	bcgsc.ca	hg19	15	74328369	74328369	+	Missense_Mutation	SNP	C	G	G	novel		TCGA-CQ-5334-01A-01D-1683-08	TCGA-CQ-5334-10A-01D-1683-08	C	Unknown	Untested	Somatic	Phase_1	WXS	Illumina HiSeq	39978192-2119-4910-a2f6-53834a2b1bf2	9ee54e26-5fd6-4d41-ac47-b95609d09cfc
15923	2914	UM-N07	PML	5371	Tumor_supressor	chr15	74325024	74325024	G	A	bcgsc.ca	hg19	15	74336633	74336633	+	Missense_Mutation	SNP	T	C	C	rs5742915	byFrequency	TCGA-CQ-A4C9-01A-11D-A25D-08	TCGA-CQ-A4C9-10A-01D-A25E-08	T	Unknown	Untested	Somatic	Phase_1	WXS	Illumina HiSeq	50ae1afb-03a8-4470-8e00-5037f448bd98	fd1b9890-2f7d-455d-90f6-aa3ad1073601
15923	2914	UM-N07	PML	5371	Tumor_supressor	chr15	74325024	74325024	G	A	bcgsc.ca	hg19	15	74327601	74327601	+	Missense_Mutation	SNP	T	C	C	novel		TCGA-CV-7236-01A-11D-2012-08	TCGA-CV-7236-10A-01D-2013-08	T	Unknown	Untested	Somatic	Phase_1	WXS	Illumina HiSeq	dc220a9d-1f16-4fe3-8196-d837a909f038	360144da-2c0b-4e18-81b5-5dde9d7a3682
15923	2914	UM-N07	PML	5371	Tumor_supressor	chr15	74325024	74325024	G	A	bcgsc.ca	hg19	15	74325651	74325651	+	Missense_Mutation	SNP	C	T	T	novel		TCGA-CV-7427-01A-11D-2078-08	TCGA-CV-7427-10A-01D-2078-08	C	Unknown	Untested	Somatic	Phase_1	WXS	Illumina HiSeq	3fdb4698-4a38-4a81-a403-d1ce5568c225	01aea99d-e331-4b02-a0cd-e9df66a08d9c
15923	2914	UM-N07	PML	5371	Tumor_supressor	chr15	74325024	74325024	G	A	bcgsc.ca	hg19	15	74327717	74327717	+	Missense_Mutation	SNP	C	T	T	novel		TCGA-T3-A92N-01A-11D-A391-08	TCGA-T3-A92N-10A-01D-A394-08	C	Unknown	Untested	Somatic	Phase_1	WXS	Illumina HiSeq	40005278-5569-44a5-94a2-9311946aa7ca	8e5216b7-93fa-440f-bf1a-c304f42b98da
15923	2914	UM-N07	PML	5371	Tumor_supressor	chr15	74325024	74325024	G	A	bcgsc.ca	hg19	15	74328064	74328064	+	Silent	SNP	C	T	T	novel		TCGA-T3-A92N-01A-11D-A391-08	TCGA-T3-A92N-10A-01D-A394-08	C	Unknown	Untested	Somatic	Phase_1	WXS	Illumina HiSeq	40005278-5569-44a5-94a2-9311946aa7ca	8e5216b7-93fa-440f-bf1a-c304f42b98da
15923	2914	UM-N07	PML	5371	Tumor_supressor	chr15	74325024	74325024	G	A	bcgsc.ca	hg19	15	74328212	74328212	+	Missense_Mutation	SNP	C	G	G	novel		TCGA-T3-A92N-01A-11D-A391-08	TCGA-T3-A92N-10A-01D-A394-08	C	Unknown	Untested	Somatic	Phase_1	WXS	Illumina HiSeq	40005278-5569-44a5-94a2-9311946aa7ca	8e5216b7-93fa-440f-bf1a-c304f42b98da
15923	2914	UM-N07	PML	5371	Tumor_supressor	chr15	74325024	74325024	G	A	bcgsc.ca	hg19	15	74327753	74327753	+	Missense_Mutation	SNP	G	A	A	novel		TCGA-UF-A719-01A-12D-A34J-08	TCGA-UF-A719-10A-01D-A34M-08	G	Unknown	Untested	Somatic	Phase_1	WXS	Illumina HiSeq	36c39e36-7542-4fae-90aa-6c4d21bda05e	3b310e00-2f2e-46d3-95c4-c968cb1caf03
15914	2533	UM-P03	PML	5371	Tumor_supressor	chr15	74336874	74336874	A	G	bcgsc.ca	hg19	15	74327691	74327691	+	Missense_Mutation	SNP	A	T	T	novel		TCGA-BA-A6DL-01A-21D-A30E-08	TCGA-BA-A6DL-10A-01D-A30H-08	A	Unknown	Untested	Somatic	Phase_1	WXS	Illumina HiSeq	c6971a7d-7ac5-4da2-8443-dcc8b7839c14	71daa69b-c3b0-4792-a78d-44c63db445f1
15914	2533	UM-P03	PML	5371	Tumor_supressor	chr15	74336874	74336874	A	G	bcgsc.ca	hg19	15	74325808	74325808	+	Silent	SNP	G	A	A	novel		TCGA-BB-7870-01A-11D-2229-08	TCGA-BB-7870-10A-01D-2229-08	G	Unknown	Untested	Somatic	Phase_1	WXS	Illumina HiSeq	d584f4ec-09b0-40fe-bba2-256b6cf6974e	201d93ee-887a-4fed-aa95-87ce043c8988
15914	2533	UM-P03	PML	5371	Tumor_supressor	chr15	74336874	74336874	A	G	bcgsc.ca	hg19	15	74290542	74290542	+	Silent	SNP	C	T	T	novel		TCGA-CN-A49B-01A-31D-A24D-08	TCGA-CN-A49B-10A-01D-A24F-08	C	Unknown	Untested	Somatic	Phase_1	WXS	Illumina HiSeq	fc7fce35-d44c-4bf6-b703-f29485dd05df	3da4091f-674f-458d-a115-340b82e74f00
15914	2533	UM-P03	PML	5371	Tumor_supressor	chr15	74336874	74336874	A	G	bcgsc.ca	hg19	15	74328369	74328369	+	Missense_Mutation	SNP	C	G	G	novel		TCGA-CQ-5334-01A-01D-1683-08	TCGA-CQ-5334-10A-01D-1683-08	C	Unknown	Untested	Somatic	Phase_1	WXS	Illumina HiSeq	39978192-2119-4910-a2f6-53834a2b1bf2	9ee54e26-5fd6-4d41-ac47-b95609d09cfc
15914	2533	UM-P03	PML	5371	Tumor_supressor	chr15	74336874	74336874	A	G	bcgsc.ca	hg19	15	74336633	74336633	+	Missense_Mutation	SNP	T	C	C	rs5742915	byFrequency	TCGA-CQ-A4C9-01A-11D-A25D-08	TCGA-CQ-A4C9-10A-01D-A25E-08	T	Unknown	Untested	Somatic	Phase_1	WXS	Illumina HiSeq	50ae1afb-03a8-4470-8e00-5037f448bd98	fd1b9890-2f7d-455d-90f6-aa3ad1073601
15914	2533	UM-P03	PML	5371	Tumor_supressor	chr15	74336874	74336874	A	G	bcgsc.ca	hg19	15	74327601	74327601	+	Missense_Mutation	SNP	T	C	C	novel		TCGA-CV-7236-01A-11D-2012-08	TCGA-CV-7236-10A-01D-2013-08	T	Unknown	Untested	Somatic	Phase_1	WXS	Illumina HiSeq	dc220a9d-1f16-4fe3-8196-d837a909f038	360144da-2c0b-4e18-81b5-5dde9d7a3682
15914	2533	UM-P03	PML	5371	Tumor_supressor	chr15	74336874	74336874	A	G	bcgsc.ca	hg19	15	74325651	74325651	+	Missense_Mutation	SNP	C	T	T	novel		TCGA-CV-7427-01A-11D-2078-08	TCGA-CV-7427-10A-01D-2078-08	C	Unknown	Untested	Somatic	Phase_1	WXS	Illumina HiSeq	3fdb4698-4a38-4a81-a403-d1ce5568c225	01aea99d-e331-4b02-a0cd-e9df66a08d9c
15914	2533	UM-P03	PML	5371	Tumor_supressor	chr15	74336874	74336874	A	G	bcgsc.ca	hg19	15	74327717	74327717	+	Missense_Mutation	SNP	C	T	T	novel		TCGA-T3-A92N-01A-11D-A391-08	TCGA-T3-A92N-10A-01D-A394-08	C	Unknown	Untested	Somatic	Phase_1	WXS	Illumina HiSeq	40005278-5569-44a5-94a2-9311946aa7ca	8e5216b7-93fa-440f-bf1a-c304f42b98da
15914	2533	UM-P03	PML	5371	Tumor_supressor	chr15	74336874	74336874	A	G	bcgsc.ca	hg19	15	74328064	74328064	+	Silent	SNP	C	T	T	novel		TCGA-T3-A92N-01A-11D-A391-08	TCGA-T3-A92N-10A-01D-A394-08	C	Unknown	Untested	Somatic	Phase_1	WXS	Illumina HiSeq	40005278-5569-44a5-94a2-9311946aa7ca	8e5216b7-93fa-440f-bf1a-c304f42b98da
15914	2533	UM-P03	PML	5371	Tumor_supressor	chr15	74336874	74336874	A	G	bcgsc.ca	hg19	15	74328212	74328212	+	Missense_Mutation	SNP	C	G	G	novel		TCGA-T3-A92N-01A-11D-A391-08	TCGA-T3-A92N-10A-01D-A394-08	C	Unknown	Untested	Somatic	Phase_1	WXS	Illumina HiSeq	40005278-5569-44a5-94a2-9311946aa7ca	8e5216b7-93fa-440f-bf1a-c304f42b98da
15914	2533	UM-P03	PML	5371	Tumor_supressor	chr15	74336874	74336874	A	G	bcgsc.ca	hg19	15	74327753	74327753	+	Missense_Mutation	SNP	G	A	A	novel		TCGA-UF-A719-01A-12D-A34J-08	TCGA-UF-A719-10A-01D-A34M-08	G	Unknown	Untested	Somatic	Phase_1	WXS	Illumina HiSeq	36c39e36-7542-4fae-90aa-6c4d21bda05e	3b310e00-2f2e-46d3-95c4-c968cb1caf03
36318	3401	UM-N16	PML	5371	Tumor_supressor	chr15	74336874	74336874	A	G	bcgsc.ca	hg19	15	74327691	74327691	+	Missense_Mutation	SNP	A	T	T	novel		TCGA-BA-A6DL-01A-21D-A30E-08	TCGA-BA-A6DL-10A-01D-A30H-08	A	Unknown	Untested	Somatic	Phase_1	WXS	Illumina HiSeq	c6971a7d-7ac5-4da2-8443-dcc8b7839c14	71daa69b-c3b0-4792-a78d-44c63db445f1
36318	3401	UM-N16	PML	5371	Tumor_supressor	chr15	74336874	74336874	A	G	bcgsc.ca	hg19	15	74325808	74325808	+	Silent	SNP	G	A	A	novel		TCGA-BB-7870-01A-11D-2229-08	TCGA-BB-7870-10A-01D-2229-08	G	Unknown	Untested	Somatic	Phase_1	WXS	Illumina HiSeq	d584f4ec-09b0-40fe-bba2-256b6cf6974e	201d93ee-887a-4fed-aa95-87ce043c8988
36318	3401	UM-N16	PML	5371	Tumor_supressor	chr15	74336874	74336874	A	G	bcgsc.ca	hg19	15	74290542	74290542	+	Silent	SNP	C	T	T	novel		TCGA-CN-A49B-01A-31D-A24D-08	TCGA-CN-A49B-10A-01D-A24F-08	C	Unknown	Untested	Somatic	Phase_1	WXS	Illumina HiSeq	fc7fce35-d44c-4bf6-b703-f29485dd05df	3da4091f-674f-458d-a115-340b82e74f00
36318	3401	UM-N16	PML	5371	Tumor_supressor	chr15	74336874	74336874	A	G	bcgsc.ca	hg19	15	74328369	74328369	+	Missense_Mutation	SNP	C	G	G	novel		TCGA-CQ-5334-01A-01D-1683-08	TCGA-CQ-5334-10A-01D-1683-08	C	Unknown	Untested	Somatic	Phase_1	WXS	Illumina HiSeq	39978192-2119-4910-a2f6-53834a2b1bf2	9ee54e26-5fd6-4d41-ac47-b95609d09cfc
36318	3401	UM-N16	PML	5371	Tumor_supressor	chr15	74336874	74336874	A	G	bcgsc.ca	hg19	15	74336633	74336633	+	Missense_Mutation	SNP	T	C	C	rs5742915	byFrequency	TCGA-CQ-A4C9-01A-11D-A25D-08	TCGA-CQ-A4C9-10A-01D-A25E-08	T	Unknown	Untested	Somatic	Phase_1	WXS	Illumina HiSeq	50ae1afb-03a8-4470-8e00-5037f448bd98	fd1b9890-2f7d-455d-90f6-aa3ad1073601
36318	3401	UM-N16	PML	5371	Tumor_supressor	chr15	74336874	74336874	A	G	bcgsc.ca	hg19	15	74327601	74327601	+	Missense_Mutation	SNP	T	C	C	novel		TCGA-CV-7236-01A-11D-2012-08	TCGA-CV-7236-10A-01D-2013-08	T	Unknown	Untested	Somatic	Phase_1	WXS	Illumina HiSeq	dc220a9d-1f16-4fe3-8196-d837a909f038	360144da-2c0b-4e18-81b5-5dde9d7a3682
36318	3401	UM-N16	PML	5371	Tumor_supressor	chr15	74336874	74336874	A	G	bcgsc.ca	hg19	15	74325651	74325651	+	Missense_Mutation	SNP	C	T	T	novel		TCGA-CV-7427-01A-11D-2078-08	TCGA-CV-7427-10A-01D-2078-08	C	Unknown	Untested	Somatic	Phase_1	WXS	Illumina HiSeq	3fdb4698-4a38-4a81-a403-d1ce5568c225	01aea99d-e331-4b02-a0cd-e9df66a08d9c
36318	3401	UM-N16	PML	5371	Tumor_supressor	chr15	74336874	74336874	A	G	bcgsc.ca	hg19	15	74327717	74327717	+	Missense_Mutation	SNP	C	T	T	novel		TCGA-T3-A92N-01A-11D-A391-08	TCGA-T3-A92N-10A-01D-A394-08	C	Unknown	Untested	Somatic	Phase_1	WXS	Illumina HiSeq	40005278-5569-44a5-94a2-9311946aa7ca	8e5216b7-93fa-440f-bf1a-c304f42b98da
36318	3401	UM-N16	PML	5371	Tumor_supressor	chr15	74336874	74336874	A	G	bcgsc.ca	hg19	15	74328064	74328064	+	Silent	SNP	C	T	T	novel		TCGA-T3-A92N-01A-11D-A391-08	TCGA-T3-A92N-10A-01D-A394-08	C	Unknown	Untested	Somatic	Phase_1	WXS	Illumina HiSeq	40005278-5569-44a5-94a2-9311946aa7ca	8e5216b7-93fa-440f-bf1a-c304f42b98da
36318	3401	UM-N16	PML	5371	Tumor_supressor	chr15	74336874	74336874	A	G	bcgsc.ca	hg19	15	74328212	74328212	+	Missense_Mutation	SNP	C	G	G	novel		TCGA-T3-A92N-01A-11D-A391-08	TCGA-T3-A92N-10A-01D-A394-08	C	Unknown	Untested	Somatic	Phase_1	WXS	Illumina HiSeq	40005278-5569-44a5-94a2-9311946aa7ca	8e5216b7-93fa-440f-bf1a-c304f42b98da
36318	3401	UM-N16	PML	5371	Tumor_supressor	chr15	74336874	74336874	A	G	bcgsc.ca	hg19	15	74327753	74327753	+	Missense_Mutation	SNP	G	A	A	novel		TCGA-UF-A719-01A-12D-A34J-08	TCGA-UF-A719-10A-01D-A34M-08	G	Unknown	Untested	Somatic	Phase_1	WXS	Illumina HiSeq	36c39e36-7542-4fae-90aa-6c4d21bda05e	3b310e00-2f2e-46d3-95c4-c968cb1caf03
36302	330	UM-N09	PML	5371	Tumor_supressor	chr15	74337254	74337254	G	A	bcgsc.ca	hg19	15	74327691	74327691	+	Missense_Mutation	SNP	A	T	T	novel		TCGA-BA-A6DL-01A-21D-A30E-08	TCGA-BA-A6DL-10A-01D-A30H-08	A	Unknown	Untested	Somatic	Phase_1	WXS	Illumina HiSeq	c6971a7d-7ac5-4da2-8443-dcc8b7839c14	71daa69b-c3b0-4792-a78d-44c63db445f1
36302	330	UM-N09	PML	5371	Tumor_supressor	chr15	74337254	74337254	G	A	bcgsc.ca	hg19	15	74325808	74325808	+	Silent	SNP	G	A	A	novel		TCGA-BB-7870-01A-11D-2229-08	TCGA-BB-7870-10A-01D-2229-08	G	Unknown	Untested	Somatic	Phase_1	WXS	Illumina HiSeq	d584f4ec-09b0-40fe-bba2-256b6cf6974e	201d93ee-887a-4fed-aa95-87ce043c8988
36302	330	UM-N09	PML	5371	Tumor_supressor	chr15	74337254	74337254	G	A	bcgsc.ca	hg19	15	74290542	74290542	+	Silent	SNP	C	T	T	novel		TCGA-CN-A49B-01A-31D-A24D-08	TCGA-CN-A49B-10A-01D-A24F-08	C	Unknown	Untested	Somatic	Phase_1	WXS	Illumina HiSeq	fc7fce35-d44c-4bf6-b703-f29485dd05df	3da4091f-674f-458d-a115-340b82e74f00
36302	330	UM-N09	PML	5371	Tumor_supressor	chr15	74337254	74337254	G	A	bcgsc.ca	hg19	15	74328369	74328369	+	Missense_Mutation	SNP	C	G	G	novel		TCGA-CQ-5334-01A-01D-1683-08	TCGA-CQ-5334-10A-01D-1683-08	C	Unknown	Untested	Somatic	Phase_1	WXS	Illumina HiSeq	39978192-2119-4910-a2f6-53834a2b1bf2	9ee54e26-5fd6-4d41-ac47-b95609d09cfc
36302	330	UM-N09	PML	5371	Tumor_supressor	chr15	74337254	74337254	G	A	bcgsc.ca	hg19	15	74336633	74336633	+	Missense_Mutation	SNP	T	C	C	rs5742915	byFrequency	TCGA-CQ-A4C9-01A-11D-A25D-08	TCGA-CQ-A4C9-10A-01D-A25E-08	T	Unknown	Untested	Somatic	Phase_1	WXS	Illumina HiSeq	50ae1afb-03a8-4470-8e00-5037f448bd98	fd1b9890-2f7d-455d-90f6-aa3ad1073601
36302	330	UM-N09	PML	5371	Tumor_supressor	chr15	74337254	74337254	G	A	bcgsc.ca	hg19	15	74327601	74327601	+	Missense_Mutation	SNP	T	C	C	novel		TCGA-CV-7236-01A-11D-2012-08	TCGA-CV-7236-10A-01D-2013-08	T	Unknown	Untested	Somatic	Phase_1	WXS	Illumina HiSeq	dc220a9d-1f16-4fe3-8196-d837a909f038	360144da-2c0b-4e18-81b5-5dde9d7a3682
36302	330	UM-N09	PML	5371	Tumor_supressor	chr15	74337254	74337254	G	A	bcgsc.ca	hg19	15	74325651	74325651	+	Missense_Mutation	SNP	C	T	T	novel		TCGA-CV-7427-01A-11D-2078-08	TCGA-CV-7427-10A-01D-2078-08	C	Unknown	Untested	Somatic	Phase_1	WXS	Illumina HiSeq	3fdb4698-4a38-4a81-a403-d1ce5568c225	01aea99d-e331-4b02-a0cd-e9df66a08d9c
36302	330	UM-N09	PML	5371	Tumor_supressor	chr15	74337254	74337254	G	A	bcgsc.ca	hg19	15	74327717	74327717	+	Missense_Mutation	SNP	C	T	T	novel		TCGA-T3-A92N-01A-11D-A391-08	TCGA-T3-A92N-10A-01D-A394-08	C	Unknown	Untested	Somatic	Phase_1	WXS	Illumina HiSeq	40005278-5569-44a5-94a2-9311946aa7ca	8e5216b7-93fa-440f-bf1a-c304f42b98da
36302	330	UM-N09	PML	5371	Tumor_supressor	chr15	74337254	74337254	G	A	bcgsc.ca	hg19	15	74328064	74328064	+	Silent	SNP	C	T	T	novel		TCGA-T3-A92N-01A-11D-A391-08	TCGA-T3-A92N-10A-01D-A394-08	C	Unknown	Untested	Somatic	Phase_1	WXS	Illumina HiSeq	40005278-5569-44a5-94a2-9311946aa7ca	8e5216b7-93fa-440f-bf1a-c304f42b98da
36302	330	UM-N09	PML	5371	Tumor_supressor	chr15	74337254	74337254	G	A	bcgsc.ca	hg19	15	74328212	74328212	+	Missense_Mutation	SNP	C	G	G	novel		TCGA-T3-A92N-01A-11D-A391-08	TCGA-T3-A92N-10A-01D-A394-08	C	Unknown	Untested	Somatic	Phase_1	WXS	Illumina HiSeq	40005278-5569-44a5-94a2-9311946aa7ca	8e5216b7-93fa-440f-bf1a-c304f42b98da
36302	330	UM-N09	PML	5371	Tumor_supressor	chr15	74337254	74337254	G	A	bcgsc.ca	hg19	15	74327753	74327753	+	Missense_Mutation	SNP	G	A	A	novel		TCGA-UF-A719-01A-12D-A34J-08	TCGA-UF-A719-10A-01D-A34M-08	G	Unknown	Untested	Somatic	Phase_1	WXS	Illumina HiSeq	36c39e36-7542-4fae-90aa-6c4d21bda05e	3b310e00-2f2e-46d3-95c4-c968cb1caf03
15911	2479	UM-P01	FES	2242	Tumor_supressor	chr15	91428690	91428690	C	T	bcgsc.ca	hg19	15	91428286	91428286	+	Missense_Mutation	SNP	C	T	T	novel		TCGA-CQ-5326-01A-01D-1870-08	TCGA-CQ-5326-10A-01D-1870-08	C	Unknown	Untested	Somatic	Phase_1	WXS	Illumina HiSeq	199249f9-808d-4565-bb6b-82724f61edaa	1e880285-c636-4204-87bc-1e9d0bb69355
15911	2479	UM-P01	FES	2242	Tumor_supressor	chr15	91428690	91428690	C	T	bcgsc.ca	hg19	15	91433462	91433462	+	Missense_Mutation	SNP	C	T	T	novel		TCGA-CR-6471-01A-11D-1870-08	TCGA-CR-6471-10A-01D-1870-08	C	Unknown	Untested	Somatic	Phase_1	WXS	Illumina HiSeq	c087e87f-867c-45dd-8645-5ab774e4827c	98949b5b-2be7-4de5-946a-3b2e3c630415
15911	2479	UM-P01	FES	2242	Tumor_supressor	chr15	91428690	91428690	C	T	bcgsc.ca	hg19	15	91436009	91436009	+	Missense_Mutation	SNP	G	C	C	novel		TCGA-CR-7374-01A-11D-2012-08	TCGA-CR-7374-10A-01D-2013-08	G	Unknown	Untested	Somatic	Phase_1	WXS	Illumina HiSeq	2cf33b63-464e-49a0-88f0-6a6d5b0393c4	72e73761-8b51-47b3-8dae-2c103d1c6c54
15911	2479	UM-P01	FES	2242	Tumor_supressor	chr15	91428690	91428690	C	T	bcgsc.ca	hg19	15	91436007	91436007	+	Missense_Mutation	SNP	G	A	A	novel		TCGA-CV-A45O-01A-21D-A24D-08	TCGA-CV-A45O-10A-01D-A24F-08	G	Unknown	Untested	Somatic	Phase_1	WXS	Illumina HiSeq	fa15c9f3-b792-421a-98ad-43cab2fbbd85	9c528da7-a9c8-44be-bbd0-a38f25b8800d
15911	2479	UM-P01	FES	2242	Tumor_supressor	chr15	91428690	91428690	C	T	bcgsc.ca	hg19	15	91436545	91436545	+	Missense_Mutation	SNP	G	A	A	novel		TCGA-CV-A6JT-01A-11D-A31L-08	TCGA-CV-A6JT-10A-01D-A31J-08	G	Unknown	Untested	Somatic	Phase_1	WXS	Illumina HiSeq	211eead6-15a8-4798-80e6-9808c22f7867	d4db46f2-1e04-4707-aa30-27b99de2ea7d
15922	2907	UM-P07	CREBBP	1387	Tumor_supressor	chr16	3789584	3789584	G	C	bcgsc.ca	hg19	16	3786099	3786099	+	Missense_Mutation	SNP	G	C	C	novel		TCGA-BA-4074-01A-01D-1434-08	TCGA-BA-4074-10A-01D-1434-08	G	Unknown	Untested	Somatic	Phase_1	WXS	Illumina HiSeq	2c84e904-0cbc-4645-b7e5-94ec45e61268	c28b58ca-f8e1-4063-908e-3ecf58104b68
15922	2907	UM-P07	CREBBP	1387	Tumor_supressor	chr16	3789584	3789584	G	C	bcgsc.ca	hg19	16	3778856	3778856	+	Silent	SNP	G	A	A	novel		TCGA-BA-4076-01A-01D-1434-08	TCGA-BA-4076-10A-01D-1434-08	G	Unknown	Untested	Somatic	Phase_1	WXS	Illumina HiSeq	93dda6a6-907d-4dc2-9391-36dd09c767c6	d6c21ecb-1cb2-45fd-84c0-186287708883
15922	2907	UM-P07	CREBBP	1387	Tumor_supressor	chr16	3789584	3789584	G	C	bcgsc.ca	hg19	16	3843540	3843541	+	Frame_Shift_Ins	INS	-	T	-	novel		TCGA-BA-A6D8-01A-31D-A31L-08	TCGA-BA-A6D8-10A-01D-A31J-08	-	Unknown	Untested	Somatic	Phase_1	WXS	Illumina HiSeq	3165d4c2-2188-407a-8e24-646ee5206c1c	94232521-1dd0-4046-bf15-d963cf4207e6
15922	2907	UM-P07	CREBBP	1387	Tumor_supressor	chr16	3789584	3789584	G	C	bcgsc.ca	hg19	16	3778752	3778752	+	Missense_Mutation	SNP	G	C	C	novel		TCGA-CN-4736-01A-01D-1434-08	TCGA-CN-4736-10A-01D-1434-08	G	Unknown	Untested	Somatic	Phase_1	WXS	Illumina HiSeq	788337f5-722c-45d6-8ca4-8037c489cb64	1723fc6d-c346-4dba-a04c-4dad42afee1e
15922	2907	UM-P07	CREBBP	1387	Tumor_supressor	chr16	3789584	3789584	G	C	bcgsc.ca	hg19	16	3779777	3779777	+	Silent	SNP	G	C	C	rs190121951	byFrequency	TCGA-CN-4736-01A-01D-1434-08	TCGA-CN-4736-10A-01D-1434-08	G	Unknown	Untested	Somatic	Phase_1	WXS	Illumina HiSeq	788337f5-722c-45d6-8ca4-8037c489cb64	1723fc6d-c346-4dba-a04c-4dad42afee1e
15922	2907	UM-P07	CREBBP	1387	Tumor_supressor	chr16	3789584	3789584	G	C	bcgsc.ca	hg19	16	3817904	3817904	+	Missense_Mutation	SNP	C	T	T	novel		TCGA-CN-4736-01A-01D-1434-08	TCGA-CN-4736-10A-01D-1434-08	C	Unknown	Untested	Somatic	Phase_1	WXS	Illumina HiSeq	788337f5-722c-45d6-8ca4-8037c489cb64	1723fc6d-c346-4dba-a04c-4dad42afee1e
15922	2907	UM-P07	CREBBP	1387	Tumor_supressor	chr16	3789584	3789584	G	C	bcgsc.ca	hg19	16	3820629	3820629	+	Missense_Mutation	SNP	G	T	T	novel		TCGA-CN-4736-01A-01D-1434-08	TCGA-CN-4736-10A-01D-1434-08	G	Unknown	Untested	Somatic	Phase_1	WXS	Illumina HiSeq	788337f5-722c-45d6-8ca4-8037c489cb64	1723fc6d-c346-4dba-a04c-4dad42afee1e
15922	2907	UM-P07	CREBBP	1387	Tumor_supressor	chr16	3789584	3789584	G	C	bcgsc.ca	hg19	16	3820844	3820844	+	Silent	SNP	G	C	C	novel		TCGA-CN-4740-01A-01D-1434-08	TCGA-CN-4740-10A-01D-1434-08	G	Unknown	Untested	Somatic	Phase_1	WXS	Illumina HiSeq	40308868-8d79-484b-85a4-257142763d72	c3927691-3146-425b-90b5-efd060a18cb6
15922	2907	UM-P07	CREBBP	1387	Tumor_supressor	chr16	3789584	3789584	G	C	bcgsc.ca	hg19	16	3817880	3817880	+	Missense_Mutation	SNP	G	T	T	novel		TCGA-CN-6010-01A-11D-1683-08	TCGA-CN-6010-10A-01D-1683-08	G	Unknown	Untested	Somatic	Phase_1	WXS	Illumina HiSeq	2d9693f3-0917-42be-97b8-4dc15cc4d3f6	0aca8971-6bab-418e-a861-c266e085532e
15922	2907	UM-P07	CREBBP	1387	Tumor_supressor	chr16	3789584	3789584	G	C	bcgsc.ca	hg19	16	3788618	3788618	+	Missense_Mutation	SNP	G	A	A	novel		TCGA-CN-A6V3-01A-12D-A34J-08	TCGA-CN-A6V3-10A-01D-A34M-08	G	Unknown	Untested	Somatic	Phase_1	WXS	Illumina HiSeq	61b4c2a3-11a7-4bf9-a406-d922591cb57b	bcd5c039-36f7-46d6-9303-e9647d6099f2
15922	2907	UM-P07	CREBBP	1387	Tumor_supressor	chr16	3789584	3789584	G	C	bcgsc.ca	hg19	16	3790493	3790493	+	Missense_Mutation	SNP	C	T	T	novel		TCGA-CQ-7071-01A-12D-A30E-08	TCGA-CQ-7071-10A-01D-A30H-08	C	Unknown	Untested	Somatic	Phase_1	WXS	Illumina HiSeq	60487985-a4da-4a09-8583-4c0d0614a514	dd1380d3-ddbc-4ea5-af5e-28c485cb7002
15922	2907	UM-P07	CREBBP	1387	Tumor_supressor	chr16	3789584	3789584	G	C	bcgsc.ca	hg19	16	3777836	3777836	+	Silent	SNP	T	C	C	rs55916120	byFrequency	TCGA-CQ-A4CI-01A-11D-A25Y-08	TCGA-CQ-A4CI-10A-01D-A25Y-08	T	Unknown	Untested	Somatic	Phase_1	WXS	Illumina HiSeq	abcadacd-7540-4143-ab82-15889248d286	83a03ed6-2b0b-42f5-bac6-d5146df9c520
15922	2907	UM-P07	CREBBP	1387	Tumor_supressor	chr16	3789584	3789584	G	C	bcgsc.ca	hg19	16	3781794	3781794	+	Missense_Mutation	SNP	T	C	C	novel		TCGA-CQ-A4CI-01A-11D-A25Y-08	TCGA-CQ-A4CI-10A-01D-A25Y-08	T	Unknown	Untested	Somatic	Phase_1	WXS	Illumina HiSeq	abcadacd-7540-4143-ab82-15889248d286	83a03ed6-2b0b-42f5-bac6-d5146df9c520
15922	2907	UM-P07	CREBBP	1387	Tumor_supressor	chr16	3789584	3789584	G	C	bcgsc.ca	hg19	16	3781253	3781253	+	Silent	SNP	G	C	C	novel		TCGA-CR-6471-01A-11D-1870-08	TCGA-CR-6471-10A-01D-1870-08	G	Unknown	Untested	Somatic	Phase_1	WXS	Illumina HiSeq	c087e87f-867c-45dd-8645-5ab774e4827c	98949b5b-2be7-4de5-946a-3b2e3c630415
15922	2907	UM-P07	CREBBP	1387	Tumor_supressor	chr16	3789584	3789584	G	C	bcgsc.ca	hg19	16	3786770	3786770	+	Missense_Mutation	SNP	C	T	T	novel		TCGA-CR-6478-01A-11D-1870-08	TCGA-CR-6478-10A-01D-1870-08	C	Unknown	Untested	Somatic	Phase_1	WXS	Illumina HiSeq	c21f40c6-4260-4def-8cca-1c11895b35b0	047fe7f4-33c6-4080-8d2f-5849cd110a6c
15922	2907	UM-P07	CREBBP	1387	Tumor_supressor	chr16	3789584	3789584	G	C	bcgsc.ca	hg19	16	3830809	3830809	+	Missense_Mutation	SNP	G	A	A	novel		TCGA-CR-6481-01A-11D-1870-08	TCGA-CR-6481-10A-01D-1870-08	G	Unknown	Untested	Somatic	Phase_1	WXS	Illumina HiSeq	5e7d2531-81c1-48bb-9c0a-1867d1f83f92	a09784cf-42b3-40c9-b7d0-d54a56563b7b
15922	2907	UM-P07	CREBBP	1387	Tumor_supressor	chr16	3789584	3789584	G	C	bcgsc.ca	hg19	16	3781826	3781826	+	Missense_Mutation	SNP	G	A	A	novel		TCGA-CV-5432-01A-02D-1683-08	TCGA-CV-5432-10A-01D-1870-08	G	Unknown	Untested	Somatic	Phase_1	WXS	Illumina HiSeq	91e9ac70-5524-4b13-9d53-7cec52b38ea5	56233478-0d9d-4a64-acfc-feee0c55ab94
15922	2907	UM-P07	CREBBP	1387	Tumor_supressor	chr16	3789584	3789584	G	C	bcgsc.ca	hg19	16	3778752	3778752	+	Missense_Mutation	SNP	G	C	C	novel		TCGA-CV-5436-01A-01D-1512-08	TCGA-CV-5436-10A-01D-1870-08	G	Unknown	Untested	Somatic	Phase_1	WXS	Illumina HiSeq	34dc613e-e4b4-4897-ac4b-13ff46e46d7e	cebe8f62-3438-4364-8b1d-730df24ba748
15922	2907	UM-P07	CREBBP	1387	Tumor_supressor	chr16	3789584	3789584	G	C	bcgsc.ca	hg19	16	3788605	3788605	+	Missense_Mutation	SNP	T	C	C	novel		TCGA-CV-6962-01A-11D-1912-08	TCGA-CV-6962-10A-01D-1912-08	T	Unknown	Untested	Somatic	Phase_1	WXS	Illumina HiSeq	0b2767d9-10b4-4ec4-9437-5a5186e284ca	dc7fbfbb-e6ec-4ded-b1de-80e5c65f8cb1
15922	2907	UM-P07	CREBBP	1387	Tumor_supressor	chr16	3789584	3789584	G	C	bcgsc.ca	hg19	16	3777767	3777767	+	Silent	SNP	G	A	A	novel		TCGA-CV-7095-01A-21D-2012-08	TCGA-CV-7095-10A-01D-2013-08	G	Unknown	Untested	Somatic	Phase_1	WXS	Illumina HiSeq	e4aba107-a048-46e5-b0aa-901f076b6f61	8b5bfd48-6872-43dc-8c75-4c56f159eed4
15922	2907	UM-P07	CREBBP	1387	Tumor_supressor	chr16	3789584	3789584	G	C	bcgsc.ca	hg19	16	3788646	3788646	+	Missense_Mutation	SNP	A	C	C	novel		TCGA-CV-7434-01A-11D-2129-08	TCGA-CV-7434-10A-01D-2129-08	A	Unknown	Untested	Somatic	Phase_1	WXS	Illumina HiSeq	d64e4e80-e6c6-42c8-8bc6-0fafb6475c51	e03b22c3-93a2-41a7-894f-020298a5f713
15922	2907	UM-P07	CREBBP	1387	Tumor_supressor	chr16	3789584	3789584	G	C	bcgsc.ca	hg19	16	3781357	3781357	+	Missense_Mutation	SNP	G	A	A	novel		TCGA-CV-7568-01A-11D-2229-08	TCGA-CV-7568-10A-01D-2229-08	G	Unknown	Untested	Somatic	Phase_1	WXS	Illumina HiSeq	f24774e4-d8fc-4702-a0e2-98fecfce3515	6984db85-4f5b-48c5-bc22-3bc30b159b89
15922	2907	UM-P07	CREBBP	1387	Tumor_supressor	chr16	3789584	3789584	G	C	bcgsc.ca	hg19	16	3781358	3781358	+	Silent	SNP	G	A	A	novel		TCGA-CV-7568-01A-11D-2229-08	TCGA-CV-7568-10A-01D-2229-08	G	Unknown	Untested	Somatic	Phase_1	WXS	Illumina HiSeq	f24774e4-d8fc-4702-a0e2-98fecfce3515	6984db85-4f5b-48c5-bc22-3bc30b159b89
15922	2907	UM-P07	CREBBP	1387	Tumor_supressor	chr16	3789584	3789584	G	C	bcgsc.ca	hg19	16	3786795	3786795	+	Missense_Mutation	SNP	C	A	A	novel		TCGA-CV-A45Z-01A-21D-A25D-08	TCGA-CV-A45Z-10A-01D-A25E-08	C	Unknown	Untested	Somatic	Phase_1	WXS	Illumina HiSeq	102a8c01-f470-4ce0-9a52-31b8f0bf8632	ee14da16-7b76-4fc7-8fbb-45ea8fad1eb5
15922	2907	UM-P07	CREBBP	1387	Tumor_supressor	chr16	3789584	3789584	G	C	bcgsc.ca	hg19	16	3819250	3819250	+	Silent	SNP	C	T	T	novel		TCGA-CV-A6JE-01A-11D-A31L-08	TCGA-CV-A6JE-10A-01D-A31J-08	C	Unknown	Untested	Somatic	Phase_1	WXS	Illumina HiSeq	f9cb08cf-3e97-4694-afdf-dad29bb97932	18f14cd1-49c8-4525-98e5-2ef3d540a952
15922	2907	UM-P07	CREBBP	1387	Tumor_supressor	chr16	3789584	3789584	G	C	bcgsc.ca	hg19	16	3900762	3900762	+	Missense_Mutation	SNP	T	C	C	novel		TCGA-CV-A6JE-01A-11D-A31L-08	TCGA-CV-A6JE-10A-01D-A31J-08	T	Unknown	Untested	Somatic	Phase_1	WXS	Illumina HiSeq	f9cb08cf-3e97-4694-afdf-dad29bb97932	18f14cd1-49c8-4525-98e5-2ef3d540a952
15922	2907	UM-P07	CREBBP	1387	Tumor_supressor	chr16	3789584	3789584	G	C	bcgsc.ca	hg19	16	3801777	3801777	+	Missense_Mutation	SNP	C	G	G	novel		TCGA-DQ-7592-01A-11D-2078-08	TCGA-DQ-7592-10A-01D-2078-08	C	Unknown	Untested	Somatic	Phase_1	WXS	Illumina HiSeq	d8e20b3b-2666-4b53-aa85-a5056028df98	e942ac91-d4a1-4025-9126-78eb33c94626
15922	2907	UM-P07	CREBBP	1387	Tumor_supressor	chr16	3789584	3789584	G	C	bcgsc.ca	hg19	16	3790495	3790496	+	Frame_Shift_Ins	INS	-	A	-	novel		TCGA-F7-A624-01A-22D-A30E-08	TCGA-F7-A624-10A-01D-A30H-08	-	Unknown	Untested	Somatic	Phase_1	WXS	Illumina HiSeq	e11fa84c-c4e9-41bc-8b46-48be0444880a	91726c6b-a3b7-4cbc-9e8f-990a0824147e
15922	2907	UM-P07	CREBBP	1387	Tumor_supressor	chr16	3789584	3789584	G	C	bcgsc.ca	hg19	16	3820641	3820641	+	Frame_Shift_Del	DEL	G	-	-	novel		TCGA-F7-A624-01A-22D-A30E-08	TCGA-F7-A624-10A-01D-A30H-08	G	Unknown	Untested	Somatic	Phase_1	WXS	Illumina HiSeq	e11fa84c-c4e9-41bc-8b46-48be0444880a	91726c6b-a3b7-4cbc-9e8f-990a0824147e
15922	2907	UM-P07	CREBBP	1387	Tumor_supressor	chr16	3789584	3789584	G	C	bcgsc.ca	hg19	16	3830807	3830809	+	In_Frame_Del	DEL	AGG	-	-	novel		TCGA-F7-A624-01A-22D-A30E-08	TCGA-F7-A624-10A-01D-A30H-08	AGG	Unknown	Untested	Somatic	Phase_1	WXS	Illumina HiSeq	e11fa84c-c4e9-41bc-8b46-48be0444880a	91726c6b-a3b7-4cbc-9e8f-990a0824147e
15922	2907	UM-P07	CREBBP	1387	Tumor_supressor	chr16	3789584	3789584	G	C	bcgsc.ca	hg19	16	3788663	3788663	+	Missense_Mutation	SNP	T	C	C	novel		TCGA-F7-A624-01A-22D-A30E-08	TCGA-F7-A624-10A-01D-A30H-08	T	Unknown	Untested	Somatic	Phase_1	WXS	Illumina HiSeq	e11fa84c-c4e9-41bc-8b46-48be0444880a	91726c6b-a3b7-4cbc-9e8f-990a0824147e
15922	2907	UM-P07	CREBBP	1387	Tumor_supressor	chr16	3789584	3789584	G	C	bcgsc.ca	hg19	16	3820572	3820572	+	Missense_Mutation	SNP	G	C	C	novel		TCGA-H7-7774-01A-21D-2078-08	TCGA-H7-7774-10A-01D-2078-08	G	Unknown	Untested	Somatic	Phase_1	WXS	Illumina HiSeq	0eb5b79a-e3be-4b19-aef6-74247986aaf6	14396841-202f-433a-bdcc-292b733f535f
15922	2907	UM-P07	CREBBP	1387	Tumor_supressor	chr16	3789584	3789584	G	C	bcgsc.ca	hg19	16	3828020	3828020	+	Missense_Mutation	SNP	C	G	G	novel		TCGA-IQ-7631-01A-11D-2078-08	TCGA-IQ-7631-10A-01D-2078-08	C	Unknown	Untested	Somatic	Phase_1	WXS	Illumina HiSeq	b2266f1c-1642-4849-9278-41e827691aa7	20260058-c3b7-4a04-b502-6f8d3c6687f2
15922	2907	UM-P07	CREBBP	1387	Tumor_supressor	chr16	3789584	3789584	G	C	bcgsc.ca	hg19	16	3789597	3789597	+	Missense_Mutation	SNP	C	A	A	novel		TCGA-QK-A6IJ-01A-11D-A31L-08	TCGA-QK-A6IJ-10A-01D-A31J-08	C	Unknown	Untested	Somatic	Phase_1	WXS	Illumina HiSeq	17a5ddac-2cac-42d8-8bda-81767058a6fd	815eab43-7e6a-469f-98e1-fae8f0c5108d
15922	2907	UM-P07	CREBBP	1387	Tumor_supressor	chr16	3789584	3789584	G	C	bcgsc.ca	hg19	16	3779447	3779447	+	Silent	SNP	C	T	T	novel		TCGA-RS-A6TO-01A-32D-A34J-08	TCGA-RS-A6TO-10A-01D-A34M-08	C	Unknown	Untested	Somatic	Phase_1	WXS	Illumina HiSeq	2c62fe6c-36a1-427c-bc96-9beb9f8468bb	56e2c4b0-114d-40f4-aa85-753b0df44efd
15922	2907	UM-P07	CREBBP	1387	Tumor_supressor	chr16	3789584	3789584	G	C	bcgsc.ca	hg19	16	3900963	3900963	+	Missense_Mutation	SNP	T	C	C	novel		TCGA-RS-A6TO-01A-32D-A34J-08	TCGA-RS-A6TO-10A-01D-A34M-08	T	Unknown	Untested	Somatic	Phase_1	WXS	Illumina HiSeq	2c62fe6c-36a1-427c-bc96-9beb9f8468bb	56e2c4b0-114d-40f4-aa85-753b0df44efd
15922	2907	UM-P07	CREBBP	1387	Tumor_supressor	chr16	3789584	3789584	G	C	bcgsc.ca	hg19	16	3828790	3828790	+	Missense_Mutation	SNP	G	T	T	novel		TCGA-T2-A6X2-01A-12D-A34J-08	TCGA-T2-A6X2-10B-01D-A34M-08	G	Unknown	Untested	Somatic	Phase_1	WXS	Illumina HiSeq	36c5d355-84af-4c2e-9ea6-810718b82bfc	11f05511-3cf2-4246-812e-b42367b9501f
15922	2907	UM-P07	CREBBP	1387	Tumor_supressor	chr16	3789584	3789584	G	C	bcgsc.ca	hg19	16	3786674	3786674	+	Missense_Mutation	SNP	C	T	T	novel		TCGA-TN-A7HL-01A-11D-A34J-08	TCGA-TN-A7HL-10A-01D-A34M-08	C	Unknown	Untested	Somatic	Phase_1	WXS	Illumina HiSeq	8928f33c-515b-49b4-ab24-c99d8c12c35a	cd211e89-63f7-44f0-8a76-51703ae45112
15922	2907	UM-P07	CREBBP	1387	Tumor_supressor	chr16	3789584	3789584	G	C	bcgsc.ca	hg19	16	3789610	3789610	+	Missense_Mutation	SNP	A	G	G	novel		TCGA-TN-A7HL-01A-11D-A34J-08	TCGA-TN-A7HL-10A-01D-A34M-08	A	Unknown	Untested	Somatic	Phase_1	WXS	Illumina HiSeq	8928f33c-515b-49b4-ab24-c99d8c12c35a	cd211e89-63f7-44f0-8a76-51703ae45112
15922	2907	UM-P07	CREBBP	1387	Tumor_supressor	chr16	3789584	3789584	G	C	bcgsc.ca	hg19	16	3788618	3788618	+	Missense_Mutation	SNP	G	A	A	novel		TCGA-UF-A71D-01A-12D-A34J-08	TCGA-UF-A71D-10B-01D-A34M-08	G	Unknown	Untested	Somatic	Phase_1	WXS	Illumina HiSeq	e7995bd4-2d0f-428b-b832-427f773623a4	8991d2ba-61d0-4c7a-85da-f369b128d6a5
15922	2907	UM-P07	CREBBP	1387	Tumor_supressor	chr16	3789584	3789584	G	C	bcgsc.ca	hg19	16	3779596	3779596	+	Missense_Mutation	SNP	C	A	A	novel		TCGA-UF-A7JJ-01A-11D-A34J-08	TCGA-UF-A7JJ-10A-01D-A34M-08	C	Unknown	Untested	Somatic	Phase_1	WXS	Illumina HiSeq	a2136826-7308-4afb-a7ab-8253e2c9797f	1a38a188-915a-46cf-9ef6-a66354ff19f6
36316	3383	UM-P17	CREBBP	1387	Tumor_supressor	chr16	3828793	3828793	C	G	bcgsc.ca	hg19	16	3786099	3786099	+	Missense_Mutation	SNP	G	C	C	novel		TCGA-BA-4074-01A-01D-1434-08	TCGA-BA-4074-10A-01D-1434-08	G	Unknown	Untested	Somatic	Phase_1	WXS	Illumina HiSeq	2c84e904-0cbc-4645-b7e5-94ec45e61268	c28b58ca-f8e1-4063-908e-3ecf58104b68
36316	3383	UM-P17	CREBBP	1387	Tumor_supressor	chr16	3828793	3828793	C	G	bcgsc.ca	hg19	16	3778856	3778856	+	Silent	SNP	G	A	A	novel		TCGA-BA-4076-01A-01D-1434-08	TCGA-BA-4076-10A-01D-1434-08	G	Unknown	Untested	Somatic	Phase_1	WXS	Illumina HiSeq	93dda6a6-907d-4dc2-9391-36dd09c767c6	d6c21ecb-1cb2-45fd-84c0-186287708883
36316	3383	UM-P17	CREBBP	1387	Tumor_supressor	chr16	3828793	3828793	C	G	bcgsc.ca	hg19	16	3843540	3843541	+	Frame_Shift_Ins	INS	-	T	-	novel		TCGA-BA-A6D8-01A-31D-A31L-08	TCGA-BA-A6D8-10A-01D-A31J-08	-	Unknown	Untested	Somatic	Phase_1	WXS	Illumina HiSeq	3165d4c2-2188-407a-8e24-646ee5206c1c	94232521-1dd0-4046-bf15-d963cf4207e6
36316	3383	UM-P17	CREBBP	1387	Tumor_supressor	chr16	3828793	3828793	C	G	bcgsc.ca	hg19	16	3778752	3778752	+	Missense_Mutation	SNP	G	C	C	novel		TCGA-CN-4736-01A-01D-1434-08	TCGA-CN-4736-10A-01D-1434-08	G	Unknown	Untested	Somatic	Phase_1	WXS	Illumina HiSeq	788337f5-722c-45d6-8ca4-8037c489cb64	1723fc6d-c346-4dba-a04c-4dad42afee1e
36316	3383	UM-P17	CREBBP	1387	Tumor_supressor	chr16	3828793	3828793	C	G	bcgsc.ca	hg19	16	3779777	3779777	+	Silent	SNP	G	C	C	rs190121951	byFrequency	TCGA-CN-4736-01A-01D-1434-08	TCGA-CN-4736-10A-01D-1434-08	G	Unknown	Untested	Somatic	Phase_1	WXS	Illumina HiSeq	788337f5-722c-45d6-8ca4-8037c489cb64	1723fc6d-c346-4dba-a04c-4dad42afee1e
36316	3383	UM-P17	CREBBP	1387	Tumor_supressor	chr16	3828793	3828793	C	G	bcgsc.ca	hg19	16	3817904	3817904	+	Missense_Mutation	SNP	C	T	T	novel		TCGA-CN-4736-01A-01D-1434-08	TCGA-CN-4736-10A-01D-1434-08	C	Unknown	Untested	Somatic	Phase_1	WXS	Illumina HiSeq	788337f5-722c-45d6-8ca4-8037c489cb64	1723fc6d-c346-4dba-a04c-4dad42afee1e
36316	3383	UM-P17	CREBBP	1387	Tumor_supressor	chr16	3828793	3828793	C	G	bcgsc.ca	hg19	16	3820629	3820629	+	Missense_Mutation	SNP	G	T	T	novel		TCGA-CN-4736-01A-01D-1434-08	TCGA-CN-4736-10A-01D-1434-08	G	Unknown	Untested	Somatic	Phase_1	WXS	Illumina HiSeq	788337f5-722c-45d6-8ca4-8037c489cb64	1723fc6d-c346-4dba-a04c-4dad42afee1e
36316	3383	UM-P17	CREBBP	1387	Tumor_supressor	chr16	3828793	3828793	C	G	bcgsc.ca	hg19	16	3820844	3820844	+	Silent	SNP	G	C	C	novel		TCGA-CN-4740-01A-01D-1434-08	TCGA-CN-4740-10A-01D-1434-08	G	Unknown	Untested	Somatic	Phase_1	WXS	Illumina HiSeq	40308868-8d79-484b-85a4-257142763d72	c3927691-3146-425b-90b5-efd060a18cb6
36316	3383	UM-P17	CREBBP	1387	Tumor_supressor	chr16	3828793	3828793	C	G	bcgsc.ca	hg19	16	3817880	3817880	+	Missense_Mutation	SNP	G	T	T	novel		TCGA-CN-6010-01A-11D-1683-08	TCGA-CN-6010-10A-01D-1683-08	G	Unknown	Untested	Somatic	Phase_1	WXS	Illumina HiSeq	2d9693f3-0917-42be-97b8-4dc15cc4d3f6	0aca8971-6bab-418e-a861-c266e085532e
36316	3383	UM-P17	CREBBP	1387	Tumor_supressor	chr16	3828793	3828793	C	G	bcgsc.ca	hg19	16	3788618	3788618	+	Missense_Mutation	SNP	G	A	A	novel		TCGA-CN-A6V3-01A-12D-A34J-08	TCGA-CN-A6V3-10A-01D-A34M-08	G	Unknown	Untested	Somatic	Phase_1	WXS	Illumina HiSeq	61b4c2a3-11a7-4bf9-a406-d922591cb57b	bcd5c039-36f7-46d6-9303-e9647d6099f2
36316	3383	UM-P17	CREBBP	1387	Tumor_supressor	chr16	3828793	3828793	C	G	bcgsc.ca	hg19	16	3790493	3790493	+	Missense_Mutation	SNP	C	T	T	novel		TCGA-CQ-7071-01A-12D-A30E-08	TCGA-CQ-7071-10A-01D-A30H-08	C	Unknown	Untested	Somatic	Phase_1	WXS	Illumina HiSeq	60487985-a4da-4a09-8583-4c0d0614a514	dd1380d3-ddbc-4ea5-af5e-28c485cb7002
36316	3383	UM-P17	CREBBP	1387	Tumor_supressor	chr16	3828793	3828793	C	G	bcgsc.ca	hg19	16	3777836	3777836	+	Silent	SNP	T	C	C	rs55916120	byFrequency	TCGA-CQ-A4CI-01A-11D-A25Y-08	TCGA-CQ-A4CI-10A-01D-A25Y-08	T	Unknown	Untested	Somatic	Phase_1	WXS	Illumina HiSeq	abcadacd-7540-4143-ab82-15889248d286	83a03ed6-2b0b-42f5-bac6-d5146df9c520
36316	3383	UM-P17	CREBBP	1387	Tumor_supressor	chr16	3828793	3828793	C	G	bcgsc.ca	hg19	16	3781794	3781794	+	Missense_Mutation	SNP	T	C	C	novel		TCGA-CQ-A4CI-01A-11D-A25Y-08	TCGA-CQ-A4CI-10A-01D-A25Y-08	T	Unknown	Untested	Somatic	Phase_1	WXS	Illumina HiSeq	abcadacd-7540-4143-ab82-15889248d286	83a03ed6-2b0b-42f5-bac6-d5146df9c520
36316	3383	UM-P17	CREBBP	1387	Tumor_supressor	chr16	3828793	3828793	C	G	bcgsc.ca	hg19	16	3781253	3781253	+	Silent	SNP	G	C	C	novel		TCGA-CR-6471-01A-11D-1870-08	TCGA-CR-6471-10A-01D-1870-08	G	Unknown	Untested	Somatic	Phase_1	WXS	Illumina HiSeq	c087e87f-867c-45dd-8645-5ab774e4827c	98949b5b-2be7-4de5-946a-3b2e3c630415
36316	3383	UM-P17	CREBBP	1387	Tumor_supressor	chr16	3828793	3828793	C	G	bcgsc.ca	hg19	16	3786770	3786770	+	Missense_Mutation	SNP	C	T	T	novel		TCGA-CR-6478-01A-11D-1870-08	TCGA-CR-6478-10A-01D-1870-08	C	Unknown	Untested	Somatic	Phase_1	WXS	Illumina HiSeq	c21f40c6-4260-4def-8cca-1c11895b35b0	047fe7f4-33c6-4080-8d2f-5849cd110a6c
36316	3383	UM-P17	CREBBP	1387	Tumor_supressor	chr16	3828793	3828793	C	G	bcgsc.ca	hg19	16	3830809	3830809	+	Missense_Mutation	SNP	G	A	A	novel		TCGA-CR-6481-01A-11D-1870-08	TCGA-CR-6481-10A-01D-1870-08	G	Unknown	Untested	Somatic	Phase_1	WXS	Illumina HiSeq	5e7d2531-81c1-48bb-9c0a-1867d1f83f92	a09784cf-42b3-40c9-b7d0-d54a56563b7b
36316	3383	UM-P17	CREBBP	1387	Tumor_supressor	chr16	3828793	3828793	C	G	bcgsc.ca	hg19	16	3781826	3781826	+	Missense_Mutation	SNP	G	A	A	novel		TCGA-CV-5432-01A-02D-1683-08	TCGA-CV-5432-10A-01D-1870-08	G	Unknown	Untested	Somatic	Phase_1	WXS	Illumina HiSeq	91e9ac70-5524-4b13-9d53-7cec52b38ea5	56233478-0d9d-4a64-acfc-feee0c55ab94
36316	3383	UM-P17	CREBBP	1387	Tumor_supressor	chr16	3828793	3828793	C	G	bcgsc.ca	hg19	16	3778752	3778752	+	Missense_Mutation	SNP	G	C	C	novel		TCGA-CV-5436-01A-01D-1512-08	TCGA-CV-5436-10A-01D-1870-08	G	Unknown	Untested	Somatic	Phase_1	WXS	Illumina HiSeq	34dc613e-e4b4-4897-ac4b-13ff46e46d7e	cebe8f62-3438-4364-8b1d-730df24ba748
36316	3383	UM-P17	CREBBP	1387	Tumor_supressor	chr16	3828793	3828793	C	G	bcgsc.ca	hg19	16	3788605	3788605	+	Missense_Mutation	SNP	T	C	C	novel		TCGA-CV-6962-01A-11D-1912-08	TCGA-CV-6962-10A-01D-1912-08	T	Unknown	Untested	Somatic	Phase_1	WXS	Illumina HiSeq	0b2767d9-10b4-4ec4-9437-5a5186e284ca	dc7fbfbb-e6ec-4ded-b1de-80e5c65f8cb1
36316	3383	UM-P17	CREBBP	1387	Tumor_supressor	chr16	3828793	3828793	C	G	bcgsc.ca	hg19	16	3777767	3777767	+	Silent	SNP	G	A	A	novel		TCGA-CV-7095-01A-21D-2012-08	TCGA-CV-7095-10A-01D-2013-08	G	Unknown	Untested	Somatic	Phase_1	WXS	Illumina HiSeq	e4aba107-a048-46e5-b0aa-901f076b6f61	8b5bfd48-6872-43dc-8c75-4c56f159eed4
36316	3383	UM-P17	CREBBP	1387	Tumor_supressor	chr16	3828793	3828793	C	G	bcgsc.ca	hg19	16	3788646	3788646	+	Missense_Mutation	SNP	A	C	C	novel		TCGA-CV-7434-01A-11D-2129-08	TCGA-CV-7434-10A-01D-2129-08	A	Unknown	Untested	Somatic	Phase_1	WXS	Illumina HiSeq	d64e4e80-e6c6-42c8-8bc6-0fafb6475c51	e03b22c3-93a2-41a7-894f-020298a5f713
36316	3383	UM-P17	CREBBP	1387	Tumor_supressor	chr16	3828793	3828793	C	G	bcgsc.ca	hg19	16	3781357	3781357	+	Missense_Mutation	SNP	G	A	A	novel		TCGA-CV-7568-01A-11D-2229-08	TCGA-CV-7568-10A-01D-2229-08	G	Unknown	Untested	Somatic	Phase_1	WXS	Illumina HiSeq	f24774e4-d8fc-4702-a0e2-98fecfce3515	6984db85-4f5b-48c5-bc22-3bc30b159b89
36316	3383	UM-P17	CREBBP	1387	Tumor_supressor	chr16	3828793	3828793	C	G	bcgsc.ca	hg19	16	3781358	3781358	+	Silent	SNP	G	A	A	novel		TCGA-CV-7568-01A-11D-2229-08	TCGA-CV-7568-10A-01D-2229-08	G	Unknown	Untested	Somatic	Phase_1	WXS	Illumina HiSeq	f24774e4-d8fc-4702-a0e2-98fecfce3515	6984db85-4f5b-48c5-bc22-3bc30b159b89
36316	3383	UM-P17	CREBBP	1387	Tumor_supressor	chr16	3828793	3828793	C	G	bcgsc.ca	hg19	16	3786795	3786795	+	Missense_Mutation	SNP	C	A	A	novel		TCGA-CV-A45Z-01A-21D-A25D-08	TCGA-CV-A45Z-10A-01D-A25E-08	C	Unknown	Untested	Somatic	Phase_1	WXS	Illumina HiSeq	102a8c01-f470-4ce0-9a52-31b8f0bf8632	ee14da16-7b76-4fc7-8fbb-45ea8fad1eb5
36316	3383	UM-P17	CREBBP	1387	Tumor_supressor	chr16	3828793	3828793	C	G	bcgsc.ca	hg19	16	3819250	3819250	+	Silent	SNP	C	T	T	novel		TCGA-CV-A6JE-01A-11D-A31L-08	TCGA-CV-A6JE-10A-01D-A31J-08	C	Unknown	Untested	Somatic	Phase_1	WXS	Illumina HiSeq	f9cb08cf-3e97-4694-afdf-dad29bb97932	18f14cd1-49c8-4525-98e5-2ef3d540a952
36316	3383	UM-P17	CREBBP	1387	Tumor_supressor	chr16	3828793	3828793	C	G	bcgsc.ca	hg19	16	3900762	3900762	+	Missense_Mutation	SNP	T	C	C	novel		TCGA-CV-A6JE-01A-11D-A31L-08	TCGA-CV-A6JE-10A-01D-A31J-08	T	Unknown	Untested	Somatic	Phase_1	WXS	Illumina HiSeq	f9cb08cf-3e97-4694-afdf-dad29bb97932	18f14cd1-49c8-4525-98e5-2ef3d540a952
36316	3383	UM-P17	CREBBP	1387	Tumor_supressor	chr16	3828793	3828793	C	G	bcgsc.ca	hg19	16	3801777	3801777	+	Missense_Mutation	SNP	C	G	G	novel		TCGA-DQ-7592-01A-11D-2078-08	TCGA-DQ-7592-10A-01D-2078-08	C	Unknown	Untested	Somatic	Phase_1	WXS	Illumina HiSeq	d8e20b3b-2666-4b53-aa85-a5056028df98	e942ac91-d4a1-4025-9126-78eb33c94626
36316	3383	UM-P17	CREBBP	1387	Tumor_supressor	chr16	3828793	3828793	C	G	bcgsc.ca	hg19	16	3790495	3790496	+	Frame_Shift_Ins	INS	-	A	-	novel		TCGA-F7-A624-01A-22D-A30E-08	TCGA-F7-A624-10A-01D-A30H-08	-	Unknown	Untested	Somatic	Phase_1	WXS	Illumina HiSeq	e11fa84c-c4e9-41bc-8b46-48be0444880a	91726c6b-a3b7-4cbc-9e8f-990a0824147e
36316	3383	UM-P17	CREBBP	1387	Tumor_supressor	chr16	3828793	3828793	C	G	bcgsc.ca	hg19	16	3820641	3820641	+	Frame_Shift_Del	DEL	G	-	-	novel		TCGA-F7-A624-01A-22D-A30E-08	TCGA-F7-A624-10A-01D-A30H-08	G	Unknown	Untested	Somatic	Phase_1	WXS	Illumina HiSeq	e11fa84c-c4e9-41bc-8b46-48be0444880a	91726c6b-a3b7-4cbc-9e8f-990a0824147e
36316	3383	UM-P17	CREBBP	1387	Tumor_supressor	chr16	3828793	3828793	C	G	bcgsc.ca	hg19	16	3830807	3830809	+	In_Frame_Del	DEL	AGG	-	-	novel		TCGA-F7-A624-01A-22D-A30E-08	TCGA-F7-A624-10A-01D-A30H-08	AGG	Unknown	Untested	Somatic	Phase_1	WXS	Illumina HiSeq	e11fa84c-c4e9-41bc-8b46-48be0444880a	91726c6b-a3b7-4cbc-9e8f-990a0824147e
36316	3383	UM-P17	CREBBP	1387	Tumor_supressor	chr16	3828793	3828793	C	G	bcgsc.ca	hg19	16	3788663	3788663	+	Missense_Mutation	SNP	T	C	C	novel		TCGA-F7-A624-01A-22D-A30E-08	TCGA-F7-A624-10A-01D-A30H-08	T	Unknown	Untested	Somatic	Phase_1	WXS	Illumina HiSeq	e11fa84c-c4e9-41bc-8b46-48be0444880a	91726c6b-a3b7-4cbc-9e8f-990a0824147e
36316	3383	UM-P17	CREBBP	1387	Tumor_supressor	chr16	3828793	3828793	C	G	bcgsc.ca	hg19	16	3820572	3820572	+	Missense_Mutation	SNP	G	C	C	novel		TCGA-H7-7774-01A-21D-2078-08	TCGA-H7-7774-10A-01D-2078-08	G	Unknown	Untested	Somatic	Phase_1	WXS	Illumina HiSeq	0eb5b79a-e3be-4b19-aef6-74247986aaf6	14396841-202f-433a-bdcc-292b733f535f
36316	3383	UM-P17	CREBBP	1387	Tumor_supressor	chr16	3828793	3828793	C	G	bcgsc.ca	hg19	16	3828020	3828020	+	Missense_Mutation	SNP	C	G	G	novel		TCGA-IQ-7631-01A-11D-2078-08	TCGA-IQ-7631-10A-01D-2078-08	C	Unknown	Untested	Somatic	Phase_1	WXS	Illumina HiSeq	b2266f1c-1642-4849-9278-41e827691aa7	20260058-c3b7-4a04-b502-6f8d3c6687f2
36316	3383	UM-P17	CREBBP	1387	Tumor_supressor	chr16	3828793	3828793	C	G	bcgsc.ca	hg19	16	3789597	3789597	+	Missense_Mutation	SNP	C	A	A	novel		TCGA-QK-A6IJ-01A-11D-A31L-08	TCGA-QK-A6IJ-10A-01D-A31J-08	C	Unknown	Untested	Somatic	Phase_1	WXS	Illumina HiSeq	17a5ddac-2cac-42d8-8bda-81767058a6fd	815eab43-7e6a-469f-98e1-fae8f0c5108d
36316	3383	UM-P17	CREBBP	1387	Tumor_supressor	chr16	3828793	3828793	C	G	bcgsc.ca	hg19	16	3779447	3779447	+	Silent	SNP	C	T	T	novel		TCGA-RS-A6TO-01A-32D-A34J-08	TCGA-RS-A6TO-10A-01D-A34M-08	C	Unknown	Untested	Somatic	Phase_1	WXS	Illumina HiSeq	2c62fe6c-36a1-427c-bc96-9beb9f8468bb	56e2c4b0-114d-40f4-aa85-753b0df44efd
36316	3383	UM-P17	CREBBP	1387	Tumor_supressor	chr16	3828793	3828793	C	G	bcgsc.ca	hg19	16	3900963	3900963	+	Missense_Mutation	SNP	T	C	C	novel		TCGA-RS-A6TO-01A-32D-A34J-08	TCGA-RS-A6TO-10A-01D-A34M-08	T	Unknown	Untested	Somatic	Phase_1	WXS	Illumina HiSeq	2c62fe6c-36a1-427c-bc96-9beb9f8468bb	56e2c4b0-114d-40f4-aa85-753b0df44efd
36316	3383	UM-P17	CREBBP	1387	Tumor_supressor	chr16	3828793	3828793	C	G	bcgsc.ca	hg19	16	3828790	3828790	+	Missense_Mutation	SNP	G	T	T	novel		TCGA-T2-A6X2-01A-12D-A34J-08	TCGA-T2-A6X2-10B-01D-A34M-08	G	Unknown	Untested	Somatic	Phase_1	WXS	Illumina HiSeq	36c5d355-84af-4c2e-9ea6-810718b82bfc	11f05511-3cf2-4246-812e-b42367b9501f
36316	3383	UM-P17	CREBBP	1387	Tumor_supressor	chr16	3828793	3828793	C	G	bcgsc.ca	hg19	16	3786674	3786674	+	Missense_Mutation	SNP	C	T	T	novel		TCGA-TN-A7HL-01A-11D-A34J-08	TCGA-TN-A7HL-10A-01D-A34M-08	C	Unknown	Untested	Somatic	Phase_1	WXS	Illumina HiSeq	8928f33c-515b-49b4-ab24-c99d8c12c35a	cd211e89-63f7-44f0-8a76-51703ae45112
36316	3383	UM-P17	CREBBP	1387	Tumor_supressor	chr16	3828793	3828793	C	G	bcgsc.ca	hg19	16	3789610	3789610	+	Missense_Mutation	SNP	A	G	G	novel		TCGA-TN-A7HL-01A-11D-A34J-08	TCGA-TN-A7HL-10A-01D-A34M-08	A	Unknown	Untested	Somatic	Phase_1	WXS	Illumina HiSeq	8928f33c-515b-49b4-ab24-c99d8c12c35a	cd211e89-63f7-44f0-8a76-51703ae45112
36316	3383	UM-P17	CREBBP	1387	Tumor_supressor	chr16	3828793	3828793	C	G	bcgsc.ca	hg19	16	3788618	3788618	+	Missense_Mutation	SNP	G	A	A	novel		TCGA-UF-A71D-01A-12D-A34J-08	TCGA-UF-A71D-10B-01D-A34M-08	G	Unknown	Untested	Somatic	Phase_1	WXS	Illumina HiSeq	e7995bd4-2d0f-428b-b832-427f773623a4	8991d2ba-61d0-4c7a-85da-f369b128d6a5
36316	3383	UM-P17	CREBBP	1387	Tumor_supressor	chr16	3828793	3828793	C	G	bcgsc.ca	hg19	16	3779596	3779596	+	Missense_Mutation	SNP	C	A	A	novel		TCGA-UF-A7JJ-01A-11D-A34J-08	TCGA-UF-A7JJ-10A-01D-A34M-08	C	Unknown	Untested	Somatic	Phase_1	WXS	Illumina HiSeq	a2136826-7308-4afb-a7ab-8253e2c9797f	1a38a188-915a-46cf-9ef6-a66354ff19f6
36315	3253	UM-P16	NF1	4763	Tumor_supressor	chr17	29579995	29579995	G	A	bcgsc.ca	hg19	17	29586061	29586061	+	Missense_Mutation	SNP	T	A	A	novel		TCGA-CN-6989-01A-11D-1912-08	TCGA-CN-6989-10A-01D-1912-08	T	Unknown	Untested	Somatic	Phase_1	WXS	Illumina HiSeq	61cd2198-d85e-4eae-b9c6-e36be372595b	ac954060-b4d9-4a3c-8922-a7dcb8d79074
36315	3253	UM-P16	NF1	4763	Tumor_supressor	chr17	29579995	29579995	G	A	bcgsc.ca	hg19	17	29556273	29556273	+	Silent	SNP	G	A	A	novel		TCGA-CN-A63Y-01A-11D-A30E-08	TCGA-CN-A63Y-10A-01D-A30H-08	G	Unknown	Untested	Somatic	Phase_1	WXS	Illumina HiSeq	1573766d-cd60-4498-bdad-dcb8d6bc88c8	8582b1ee-b97e-42ab-be9f-5d3899704723
36315	3253	UM-P16	NF1	4763	Tumor_supressor	chr17	29579995	29579995	G	A	bcgsc.ca	hg19	17	29684058	29684058	+	Missense_Mutation	SNP	G	A	A	novel		TCGA-CQ-7071-01A-12D-A30E-08	TCGA-CQ-7071-10A-01D-A30H-08	G	Unknown	Untested	Somatic	Phase_1	WXS	Illumina HiSeq	60487985-a4da-4a09-8583-4c0d0614a514	dd1380d3-ddbc-4ea5-af5e-28c485cb7002
36315	3253	UM-P16	NF1	4763	Tumor_supressor	chr17	29579995	29579995	G	A	bcgsc.ca	hg19	17	29528502	29528502	+	Missense_Mutation	SNP	A	T	T	novel		TCGA-CR-7374-01A-11D-2012-08	TCGA-CR-7374-10A-01D-2013-08	A	Unknown	Untested	Somatic	Phase_1	WXS	Illumina HiSeq	2cf33b63-464e-49a0-88f0-6a6d5b0393c4	72e73761-8b51-47b3-8dae-2c103d1c6c54
36315	3253	UM-P16	NF1	4763	Tumor_supressor	chr17	29579995	29579995	G	A	bcgsc.ca	hg19	17	29665068	29665068	+	Missense_Mutation	SNP	C	A	A	novel		TCGA-CR-7390-01A-11D-2012-08	TCGA-CR-7390-10A-01D-2013-08	C	Unknown	Untested	Somatic	Phase_1	WXS	Illumina HiSeq	714399af-e425-43bb-a82a-b62ca6fd735d	896b3fbe-2eea-4dd2-b606-29094614f47c
36315	3253	UM-P16	NF1	4763	Tumor_supressor	chr17	29579995	29579995	G	A	bcgsc.ca	hg19	17	29559140	29559140	+	Missense_Mutation	SNP	C	T	T	novel		TCGA-CR-7394-01A-11D-2012-08	TCGA-CR-7394-10A-01D-2013-08	C	Unknown	Untested	Somatic	Phase_1	WXS	Illumina HiSeq	1fe9a612-4c9a-432d-b175-e1d8bdbc7c56	0ffafc82-f74d-4ed7-8a93-cf6cb4b4c6ca
36315	3253	UM-P16	NF1	4763	Tumor_supressor	chr17	29579995	29579995	G	A	bcgsc.ca	hg19	17	29683523	29683523	+	Missense_Mutation	SNP	C	T	T	novel		TCGA-CV-7411-01A-11D-2078-08	TCGA-CV-7411-10A-01D-2078-08	C	Unknown	Untested	Somatic	Phase_1	WXS	Illumina HiSeq	790e387e-9e87-48d0-bc9d-2bc92f20abc5	4b6c7938-cf69-4026-89db-605d1a31ac18
36315	3253	UM-P16	NF1	4763	Tumor_supressor	chr17	29579995	29579995	G	A	bcgsc.ca	hg19	17	29665123	29665123	+	Missense_Mutation	SNP	G	A	A	novel		TCGA-CV-7568-01A-11D-2229-08	TCGA-CV-7568-10A-01D-2229-08	G	Unknown	Untested	Somatic	Phase_1	WXS	Illumina HiSeq	f24774e4-d8fc-4702-a0e2-98fecfce3515	6984db85-4f5b-48c5-bc22-3bc30b159b89
36315	3253	UM-P16	NF1	4763	Tumor_supressor	chr17	29579995	29579995	G	A	bcgsc.ca	hg19	17	29490346	29490346	+	Missense_Mutation	SNP	C	T	T	novel		TCGA-CV-A45U-01A-12D-A24D-08	TCGA-CV-A45U-10A-01D-A24F-08	C	Unknown	Untested	Somatic	Phase_1	WXS	Illumina HiSeq	ca2d4d10-cb8f-4a22-b1f2-a30ad5d0aaed	ddf102ab-0ac3-4895-abdd-c521afd0f8f1
36315	3253	UM-P16	NF1	4763	Tumor_supressor	chr17	29579995	29579995	G	A	bcgsc.ca	hg19	17	29548871	29548871	+	Silent	SNP	C	T	T	novel		TCGA-D6-6516-01A-11D-1870-08	TCGA-D6-6516-10A-01D-1870-08	C	Unknown	Untested	Somatic	Phase_1	WXS	Illumina HiSeq	5ab94b24-1a1f-4df7-a5c6-b1dce8ee9be5	f4ce50e1-fd2a-46cc-bb02-fd145d98ddab
36315	3253	UM-P16	NF1	4763	Tumor_supressor	chr17	29579995	29579995	G	A	bcgsc.ca	hg19	17	29654849	29654849	+	Silent	SNP	G	T	T	novel		TCGA-D6-6824-01A-11D-1912-08	TCGA-D6-6824-10A-01D-1912-08	G	Unknown	Untested	Somatic	Phase_1	WXS	Illumina HiSeq	b658aa3f-0812-4812-8254-816d9a4d7c04	99a009ec-e31a-4a1a-bce5-d8027db9eaaa
36315	3253	UM-P16	NF1	4763	Tumor_supressor	chr17	29579995	29579995	G	A	bcgsc.ca	hg19	17	29664506	29664506	+	Missense_Mutation	SNP	G	T	T	novel		TCGA-D6-6825-01A-21D-1912-08	TCGA-D6-6825-10A-01D-1912-08	G	Unknown	Untested	Somatic	Phase_1	WXS	Illumina HiSeq	01f44db3-84dc-4f96-888d-b0370bf582a5	250f6e68-3d67-48ee-a501-4d91e13dc854
36315	3253	UM-P16	NF1	4763	Tumor_supressor	chr17	29579995	29579995	G	A	bcgsc.ca	hg19	17	29553485	29553485	+	Silent	SNP	G	A	A	rs2285892	byFrequency	TCGA-D6-A4Z9-01A-11D-A25D-08	TCGA-D6-A4Z9-10A-01D-A25E-08	G	Unknown	Untested	Somatic	Phase_1	WXS	Illumina HiSeq	3279137c-938d-4043-8aa7-f92d3acac353	f96baddb-030d-4c48-a806-399713ca18ac
36315	3253	UM-P16	NF1	4763	Tumor_supressor	chr17	29579995	29579995	G	A	bcgsc.ca	hg19	17	29553477	29553478	+	Frame_Shift_Ins	INS	-	C	-	novel		TCGA-F7-A624-01A-22D-A30E-08	TCGA-F7-A624-10A-01D-A30H-08	-	Unknown	Untested	Somatic	Phase_1	WXS	Illumina HiSeq	e11fa84c-c4e9-41bc-8b46-48be0444880a	91726c6b-a3b7-4cbc-9e8f-990a0824147e
36315	3253	UM-P16	NF1	4763	Tumor_supressor	chr17	29579995	29579995	G	A	bcgsc.ca	hg19	17	29527540	29527540	+	Missense_Mutation	SNP	C	T	T	novel		TCGA-F7-A624-01A-22D-A30E-08	TCGA-F7-A624-10A-01D-A30H-08	C	Unknown	Untested	Somatic	Phase_1	WXS	Illumina HiSeq	e11fa84c-c4e9-41bc-8b46-48be0444880a	91726c6b-a3b7-4cbc-9e8f-990a0824147e
36315	3253	UM-P16	NF1	4763	Tumor_supressor	chr17	29579995	29579995	G	A	bcgsc.ca	hg19	17	29508730	29508730	+	Silent	SNP	A	G	G	novel		TCGA-IQ-A61O-01A-11D-A30E-08	TCGA-IQ-A61O-10A-01D-A30H-08	A	Unknown	Untested	Somatic	Phase_1	WXS	Illumina HiSeq	80710170-f798-4580-ba99-e8292225f095	84615bac-ab8d-4525-9501-449d895fd0c4
36315	3253	UM-P16	NF1	4763	Tumor_supressor	chr17	29579995	29579995	G	A	bcgsc.ca	hg19	17	29663905	29663905	+	Missense_Mutation	SNP	T	C	C	novel		TCGA-KU-A66S-01A-21D-A30E-08	TCGA-KU-A66S-10A-01D-A30H-08	T	Unknown	Untested	Somatic	Phase_1	WXS	Illumina HiSeq	6b56dba7-ed5b-418e-95fe-52b7ac6a00ed	a422a675-0e07-4b29-a8b8-5718c95f8c5d
36306	3087	UM-P11	NF1	4763	Tumor_supressor	chr17	29661984	29661984	A	G	bcgsc.ca	hg19	17	29586061	29586061	+	Missense_Mutation	SNP	T	A	A	novel		TCGA-CN-6989-01A-11D-1912-08	TCGA-CN-6989-10A-01D-1912-08	T	Unknown	Untested	Somatic	Phase_1	WXS	Illumina HiSeq	61cd2198-d85e-4eae-b9c6-e36be372595b	ac954060-b4d9-4a3c-8922-a7dcb8d79074
36306	3087	UM-P11	NF1	4763	Tumor_supressor	chr17	29661984	29661984	A	G	bcgsc.ca	hg19	17	29556273	29556273	+	Silent	SNP	G	A	A	novel		TCGA-CN-A63Y-01A-11D-A30E-08	TCGA-CN-A63Y-10A-01D-A30H-08	G	Unknown	Untested	Somatic	Phase_1	WXS	Illumina HiSeq	1573766d-cd60-4498-bdad-dcb8d6bc88c8	8582b1ee-b97e-42ab-be9f-5d3899704723
36306	3087	UM-P11	NF1	4763	Tumor_supressor	chr17	29661984	29661984	A	G	bcgsc.ca	hg19	17	29684058	29684058	+	Missense_Mutation	SNP	G	A	A	novel		TCGA-CQ-7071-01A-12D-A30E-08	TCGA-CQ-7071-10A-01D-A30H-08	G	Unknown	Untested	Somatic	Phase_1	WXS	Illumina HiSeq	60487985-a4da-4a09-8583-4c0d0614a514	dd1380d3-ddbc-4ea5-af5e-28c485cb7002
36306	3087	UM-P11	NF1	4763	Tumor_supressor	chr17	29661984	29661984	A	G	bcgsc.ca	hg19	17	29528502	29528502	+	Missense_Mutation	SNP	A	T	T	novel		TCGA-CR-7374-01A-11D-2012-08	TCGA-CR-7374-10A-01D-2013-08	A	Unknown	Untested	Somatic	Phase_1	WXS	Illumina HiSeq	2cf33b63-464e-49a0-88f0-6a6d5b0393c4	72e73761-8b51-47b3-8dae-2c103d1c6c54
36306	3087	UM-P11	NF1	4763	Tumor_supressor	chr17	29661984	29661984	A	G	bcgsc.ca	hg19	17	29665068	29665068	+	Missense_Mutation	SNP	C	A	A	novel		TCGA-CR-7390-01A-11D-2012-08	TCGA-CR-7390-10A-01D-2013-08	C	Unknown	Untested	Somatic	Phase_1	WXS	Illumina HiSeq	714399af-e425-43bb-a82a-b62ca6fd735d	896b3fbe-2eea-4dd2-b606-29094614f47c
36306	3087	UM-P11	NF1	4763	Tumor_supressor	chr17	29661984	29661984	A	G	bcgsc.ca	hg19	17	29559140	29559140	+	Missense_Mutation	SNP	C	T	T	novel		TCGA-CR-7394-01A-11D-2012-08	TCGA-CR-7394-10A-01D-2013-08	C	Unknown	Untested	Somatic	Phase_1	WXS	Illumina HiSeq	1fe9a612-4c9a-432d-b175-e1d8bdbc7c56	0ffafc82-f74d-4ed7-8a93-cf6cb4b4c6ca
36306	3087	UM-P11	NF1	4763	Tumor_supressor	chr17	29661984	29661984	A	G	bcgsc.ca	hg19	17	29683523	29683523	+	Missense_Mutation	SNP	C	T	T	novel		TCGA-CV-7411-01A-11D-2078-08	TCGA-CV-7411-10A-01D-2078-08	C	Unknown	Untested	Somatic	Phase_1	WXS	Illumina HiSeq	790e387e-9e87-48d0-bc9d-2bc92f20abc5	4b6c7938-cf69-4026-89db-605d1a31ac18
36306	3087	UM-P11	NF1	4763	Tumor_supressor	chr17	29661984	29661984	A	G	bcgsc.ca	hg19	17	29665123	29665123	+	Missense_Mutation	SNP	G	A	A	novel		TCGA-CV-7568-01A-11D-2229-08	TCGA-CV-7568-10A-01D-2229-08	G	Unknown	Untested	Somatic	Phase_1	WXS	Illumina HiSeq	f24774e4-d8fc-4702-a0e2-98fecfce3515	6984db85-4f5b-48c5-bc22-3bc30b159b89
36306	3087	UM-P11	NF1	4763	Tumor_supressor	chr17	29661984	29661984	A	G	bcgsc.ca	hg19	17	29490346	29490346	+	Missense_Mutation	SNP	C	T	T	novel		TCGA-CV-A45U-01A-12D-A24D-08	TCGA-CV-A45U-10A-01D-A24F-08	C	Unknown	Untested	Somatic	Phase_1	WXS	Illumina HiSeq	ca2d4d10-cb8f-4a22-b1f2-a30ad5d0aaed	ddf102ab-0ac3-4895-abdd-c521afd0f8f1
36306	3087	UM-P11	NF1	4763	Tumor_supressor	chr17	29661984	29661984	A	G	bcgsc.ca	hg19	17	29548871	29548871	+	Silent	SNP	C	T	T	novel		TCGA-D6-6516-01A-11D-1870-08	TCGA-D6-6516-10A-01D-1870-08	C	Unknown	Untested	Somatic	Phase_1	WXS	Illumina HiSeq	5ab94b24-1a1f-4df7-a5c6-b1dce8ee9be5	f4ce50e1-fd2a-46cc-bb02-fd145d98ddab
36306	3087	UM-P11	NF1	4763	Tumor_supressor	chr17	29661984	29661984	A	G	bcgsc.ca	hg19	17	29654849	29654849	+	Silent	SNP	G	T	T	novel		TCGA-D6-6824-01A-11D-1912-08	TCGA-D6-6824-10A-01D-1912-08	G	Unknown	Untested	Somatic	Phase_1	WXS	Illumina HiSeq	b658aa3f-0812-4812-8254-816d9a4d7c04	99a009ec-e31a-4a1a-bce5-d8027db9eaaa
36306	3087	UM-P11	NF1	4763	Tumor_supressor	chr17	29661984	29661984	A	G	bcgsc.ca	hg19	17	29664506	29664506	+	Missense_Mutation	SNP	G	T	T	novel		TCGA-D6-6825-01A-21D-1912-08	TCGA-D6-6825-10A-01D-1912-08	G	Unknown	Untested	Somatic	Phase_1	WXS	Illumina HiSeq	01f44db3-84dc-4f96-888d-b0370bf582a5	250f6e68-3d67-48ee-a501-4d91e13dc854
36306	3087	UM-P11	NF1	4763	Tumor_supressor	chr17	29661984	29661984	A	G	bcgsc.ca	hg19	17	29553485	29553485	+	Silent	SNP	G	A	A	rs2285892	byFrequency	TCGA-D6-A4Z9-01A-11D-A25D-08	TCGA-D6-A4Z9-10A-01D-A25E-08	G	Unknown	Untested	Somatic	Phase_1	WXS	Illumina HiSeq	3279137c-938d-4043-8aa7-f92d3acac353	f96baddb-030d-4c48-a806-399713ca18ac
36306	3087	UM-P11	NF1	4763	Tumor_supressor	chr17	29661984	29661984	A	G	bcgsc.ca	hg19	17	29553477	29553478	+	Frame_Shift_Ins	INS	-	C	-	novel		TCGA-F7-A624-01A-22D-A30E-08	TCGA-F7-A624-10A-01D-A30H-08	-	Unknown	Untested	Somatic	Phase_1	WXS	Illumina HiSeq	e11fa84c-c4e9-41bc-8b46-48be0444880a	91726c6b-a3b7-4cbc-9e8f-990a0824147e
36306	3087	UM-P11	NF1	4763	Tumor_supressor	chr17	29661984	29661984	A	G	bcgsc.ca	hg19	17	29527540	29527540	+	Missense_Mutation	SNP	C	T	T	novel		TCGA-F7-A624-01A-22D-A30E-08	TCGA-F7-A624-10A-01D-A30H-08	C	Unknown	Untested	Somatic	Phase_1	WXS	Illumina HiSeq	e11fa84c-c4e9-41bc-8b46-48be0444880a	91726c6b-a3b7-4cbc-9e8f-990a0824147e
36306	3087	UM-P11	NF1	4763	Tumor_supressor	chr17	29661984	29661984	A	G	bcgsc.ca	hg19	17	29508730	29508730	+	Silent	SNP	A	G	G	novel		TCGA-IQ-A61O-01A-11D-A30E-08	TCGA-IQ-A61O-10A-01D-A30H-08	A	Unknown	Untested	Somatic	Phase_1	WXS	Illumina HiSeq	80710170-f798-4580-ba99-e8292225f095	84615bac-ab8d-4525-9501-449d895fd0c4
36306	3087	UM-P11	NF1	4763	Tumor_supressor	chr17	29661984	29661984	A	G	bcgsc.ca	hg19	17	29663905	29663905	+	Missense_Mutation	SNP	T	C	C	novel		TCGA-KU-A66S-01A-21D-A30E-08	TCGA-KU-A66S-10A-01D-A30H-08	T	Unknown	Untested	Somatic	Phase_1	WXS	Illumina HiSeq	6b56dba7-ed5b-418e-95fe-52b7ac6a00ed	a422a675-0e07-4b29-a8b8-5718c95f8c5d
15914	2533	UM-P03	ERBB2	2064	Oncogene	chr17	37884176	37884176	C	A	bcgsc.ca	hg19	17	37880180	37880180	+	Missense_Mutation	SNP	G	C	C	novel		TCGA-BA-4077-01B-01D-1434-08	TCGA-BA-4077-10A-01D-1434-08	G	Unknown	Untested	Somatic	Phase_1	WXS	Illumina HiSeq	9b37211a-2150-4d33-bc6a-9d6a0a429708	cdf04127-a808-4733-919c-377f25f12306
15914	2533	UM-P03	ERBB2	2064	Oncogene	chr17	37884176	37884176	C	A	bcgsc.ca	hg19	17	37868215	37868215	+	Silent	SNP	C	G	G	novel		TCGA-BB-A5HU-01A-11D-A28R-08	TCGA-BB-A5HU-10A-01D-A28U-08	C	Unknown	Untested	Somatic	Phase_1	WXS	Illumina HiSeq	e7f0cb9f-e525-44b3-a405-8b211dd44b8a	6b63db96-19a4-4904-9cb2-b4f584de603d
15914	2533	UM-P03	ERBB2	2064	Oncogene	chr17	37884176	37884176	C	A	bcgsc.ca	hg19	17	37882022	37882022	+	Missense_Mutation	SNP	G	A	A	novel		TCGA-CN-4730-01A-01D-1434-08	TCGA-CN-4730-10A-01D-1434-08	G	Unknown	Untested	Somatic	Phase_1	WXS	Illumina HiSeq	543bbfe3-4a11-49af-b445-303f0912bfc3	293094ab-5bd2-49ba-b9cc-04bb1b9f2709
15914	2533	UM-P03	ERBB2	2064	Oncogene	chr17	37884176	37884176	C	A	bcgsc.ca	hg19	17	37883561	37883561	+	Missense_Mutation	SNP	A	C	C	rs201374810	byFrequency	TCGA-CN-4736-01A-01D-1434-08	TCGA-CN-4736-10A-01D-1434-08	A	Unknown	Untested	Somatic	Phase_1	WXS	Illumina HiSeq	788337f5-722c-45d6-8ca4-8037c489cb64	1723fc6d-c346-4dba-a04c-4dad42afee1e
15914	2533	UM-P03	ERBB2	2064	Oncogene	chr17	37884176	37884176	C	A	bcgsc.ca	hg19	17	37879629	37879629	+	Silent	SNP	G	T	T	novel		TCGA-CN-5356-01A-01D-1434-08	TCGA-CN-5356-10A-01D-1434-08	G	Unknown	Untested	Somatic	Phase_1	WXS	Illumina HiSeq	aad13fa4-b2e7-4c89-9936-57cf7a5e16a4	5f41279c-51ec-45fc-9046-a5111226eab5
15914	2533	UM-P03	ERBB2	2064	Oncogene	chr17	37884176	37884176	C	A	bcgsc.ca	hg19	17	37865676	37865676	+	Missense_Mutation	SNP	C	T	T	novel		TCGA-CV-5434-01A-01D-1683-08	TCGA-CV-5434-10A-01D-1870-08	C	Unknown	Untested	Somatic	Phase_1	WXS	Illumina HiSeq	69ef7b45-cd0e-4d59-a0ee-35a8c830120c	adb3715b-8a29-42d5-8490-8a55d24b4360
15914	2533	UM-P03	ERBB2	2064	Oncogene	chr17	37884176	37884176	C	A	bcgsc.ca	hg19	17	37884229	37884229	+	Missense_Mutation	SNP	C	T	T	novel		TCGA-CV-7242-01A-11D-2012-08	TCGA-CV-7242-10A-01D-2013-08	C	Unknown	Untested	Somatic	Phase_1	WXS	Illumina HiSeq	9e07a1bc-f7c7-4cb4-b3b1-92162a79de0e	b097d6fa-5fbe-46ca-867e-17d5cb86e299
15914	2533	UM-P03	ERBB2	2064	Oncogene	chr17	37884176	37884176	C	A	bcgsc.ca	hg19	17	37883113	37883113	+	Missense_Mutation	SNP	C	T	T	novel		TCGA-CV-7425-01A-11D-2078-08	TCGA-CV-7425-10A-01D-2078-08	C	Unknown	Untested	Somatic	Phase_1	WXS	Illumina HiSeq	f8cc6696-91d0-4eba-a765-ef7d044238ce	dabfb4d4-709e-497b-904c-d91d22ec5b55
15914	2533	UM-P03	ERBB2	2064	Oncogene	chr17	37884176	37884176	C	A	bcgsc.ca	hg19	17	37868208	37868208	+	Missense_Mutation	SNP	C	T	T	novel		TCGA-D6-A74Q-01A-11D-A34J-08	TCGA-D6-A74Q-10A-02D-A34M-08	C	Unknown	Untested	Somatic	Phase_1	WXS	Illumina HiSeq	fc27f950-d674-40b2-b865-bcedd7cc5005	cc245755-32f3-409b-87e4-82e919672f86
15914	2533	UM-P03	ERBB2	2064	Oncogene	chr17	37884176	37884176	C	A	bcgsc.ca	hg19	17	37866346	37866346	+	Silent	SNP	C	T	T	novel		TCGA-F7-A624-01A-22D-A30E-08	TCGA-F7-A624-10A-01D-A30H-08	C	Unknown	Untested	Somatic	Phase_1	WXS	Illumina HiSeq	e11fa84c-c4e9-41bc-8b46-48be0444880a	91726c6b-a3b7-4cbc-9e8f-990a0824147e
15914	2533	UM-P03	ERBB2	2064	Oncogene	chr17	37884176	37884176	C	A	bcgsc.ca	hg19	17	37883982	37883982	+	Silent	SNP	G	A	A	rs144501267	byFrequency	TCGA-F7-A624-01A-22D-A30E-08	TCGA-F7-A624-10A-01D-A30H-08	G	Unknown	Untested	Somatic	Phase_1	WXS	Illumina HiSeq	e11fa84c-c4e9-41bc-8b46-48be0444880a	91726c6b-a3b7-4cbc-9e8f-990a0824147e
15914	2533	UM-P03	ERBB2	2064	Oncogene	chr17	37884176	37884176	C	A	bcgsc.ca	hg19	17	37882904	37882904	+	Missense_Mutation	SNP	G	A	A	novel		TCGA-IQ-A61G-01A-11D-A30E-08	TCGA-IQ-A61G-10A-01D-A30H-08	G	Unknown	Untested	Somatic	Phase_1	WXS	Illumina HiSeq	04522aa6-0bb7-47fd-af3f-b3e2d8937f76	0584501b-8e3d-422f-94d7-d2529d73640a
15914	2533	UM-P03	ERBB2	2064	Oncogene	chr17	37884176	37884176	C	A	bcgsc.ca	hg19	17	37872674	37872674	+	Missense_Mutation	SNP	G	A	A	rs150203173		TCGA-MT-A67G-01A-11D-A30E-08	TCGA-MT-A67G-10A-01D-A30H-08	G	Unknown	Untested	Somatic	Phase_1	WXS	Illumina HiSeq	b15693d5-e909-45da-a5b8-42f1788fe773	93a16f0f-c162-439b-8ed8-e6bbed028d65
15912	2481	UM-P02	STAT3	6774	Oncogene	chr17	40481430	40481430	C	G	bcgsc.ca	hg19	17	40474419	40474419	+	Missense_Mutation	SNP	T	A	A	novel		TCGA-BA-5151-01A-01D-1434-08	TCGA-BA-5151-10A-01D-1434-08	T	Unknown	Untested	Somatic	Phase_1	WXS	Illumina HiSeq	dac15d7e-3930-4fcb-b752-4a4f00449ddd	7e57b010-763c-4a96-bab3-1016647a1569
15912	2481	UM-P02	STAT3	6774	Oncogene	chr17	40481430	40481430	C	G	bcgsc.ca	hg19	17	40486033	40486033	+	Missense_Mutation	SNP	G	A	A	novel		TCGA-CN-A49C-01A-11D-A24D-08	TCGA-CN-A49C-10B-01D-A24F-08	G	Unknown	Untested	Somatic	Phase_1	WXS	Illumina HiSeq	aafa6422-da7f-4d3a-ae02-a3907318b005	23e97f5d-9633-46e8-a0fd-af3d3ca5f67a
15912	2481	UM-P02	STAT3	6774	Oncogene	chr17	40481430	40481430	C	G	bcgsc.ca	hg19	17	40481604	40481604	+	Missense_Mutation	SNP	T	C	C	novel		TCGA-CN-A6UY-01A-12D-A34J-08	TCGA-CN-A6UY-10B-01D-A34M-08	T	Unknown	Untested	Somatic	Phase_1	WXS	Illumina HiSeq	b15da5fe-21e9-4076-9350-3b1cc544e1e1	715962d9-fa9c-48bb-bf0b-e8afb62adfb2
15912	2481	UM-P02	STAT3	6774	Oncogene	chr17	40481430	40481430	C	G	bcgsc.ca	hg19	17	40485969	40485969	+	Missense_Mutation	SNP	A	G	G	novel		TCGA-DQ-5631-01A-01D-1870-08	TCGA-DQ-5631-10A-01D-1870-08	A	Unknown	Untested	Somatic	Phase_1	WXS	Illumina HiSeq	e389975a-e588-48d4-9ed3-548e8ed9de1c	c919d822-b6c9-48d0-b570-0b7b127592f4
15912	2481	UM-P02	STAT3	6774	Oncogene	chr17	40481430	40481430	C	G	bcgsc.ca	hg19	17	40476788	40476788	+	Missense_Mutation	SNP	G	T	T	novel		TCGA-HD-8314-01A-11D-2394-08	TCGA-HD-8314-10A-01D-2394-08	G	Unknown	Untested	Somatic	Phase_1	WXS	Illumina HiSeq	ad0cc18a-d122-41d4-be95-66359ce93264	8f14bd18-aaaa-42bd-b0a4-2ff83e447171
15912	2481	UM-P02	STAT3	6774	Oncogene	chr17	40481430	40481430	C	G	bcgsc.ca	hg19	17	40490751	40490751	+	Missense_Mutation	SNP	C	T	T	novel		TCGA-IQ-A61I-01A-11D-A30E-08	TCGA-IQ-A61I-10A-01D-A30H-08	C	Unknown	Untested	Somatic	Phase_1	WXS	Illumina HiSeq	fe4a060a-a901-4c5a-aee3-829275162fb1	9409c484-c855-40cc-955d-49eecc0a065e
15911	2479	UM-P01	COL1A1	1277	Oncogene	chr17	48262907	48262907	C	A	bcgsc.ca	hg19	17	48267430	48267430	+	Missense_Mutation	SNP	C	T	T	novel		TCGA-CN-4723-01A-01D-1434-08	TCGA-CN-4723-10A-01D-1434-08	C	Unknown	Untested	Somatic	Phase_1	WXS	Illumina HiSeq	d5d71c48-1a2d-4d7d-8f2c-e3a68352776b	6dbae798-f66d-4d95-9262-7408cf83ab15
15911	2479	UM-P01	COL1A1	1277	Oncogene	chr17	48262907	48262907	C	A	bcgsc.ca	hg19	17	48263803	48263803	+	Missense_Mutation	SNP	C	T	T	novel		TCGA-CN-4731-01A-01D-1434-08	TCGA-CN-4731-10A-01D-1434-08	C	Unknown	Untested	Somatic	Phase_1	WXS	Illumina HiSeq	31ffd2d8-ee97-4002-9737-08c044878ace	ebb2ea32-6180-4d55-9dbf-740affddc084
15911	2479	UM-P01	COL1A1	1277	Oncogene	chr17	48262907	48262907	C	A	bcgsc.ca	hg19	17	48278851	48278851	+	Silent	SNP	C	A	A	novel		TCGA-CN-5363-01A-01D-1434-08	TCGA-CN-5363-10A-01D-1434-08	C	Unknown	Untested	Somatic	Phase_1	WXS	Illumina HiSeq	203f8426-6ec5-427a-9ccf-ec2b4683504d	2fb4cc0c-5da0-49a7-b686-7277b4e56622
15911	2479	UM-P01	COL1A1	1277	Oncogene	chr17	48262907	48262907	C	A	bcgsc.ca	hg19	17	48264870	48264870	+	Missense_Mutation	SNP	C	T	T	novel		TCGA-CN-A63W-01A-11D-A30E-08	TCGA-CN-A63W-10A-01D-A30H-08	C	Unknown	Untested	Somatic	Phase_1	WXS	Illumina HiSeq	e427004c-f7fc-4631-8c7e-79f8fcd52c07	bfd5df8f-d8b8-466c-b85a-72baa52802a2
15911	2479	UM-P01	COL1A1	1277	Oncogene	chr17	48262907	48262907	C	A	bcgsc.ca	hg19	17	48263006	48263006	+	Missense_Mutation	SNP	G	A	A	novel		TCGA-CR-7367-01A-11D-2012-08	TCGA-CR-7367-10A-01D-2013-08	G	Unknown	Untested	Somatic	Phase_1	WXS	Illumina HiSeq	b82e34db-7b0e-4bbd-bc42-ba063ac42409	b93dc36c-99c1-4b6d-88c1-97d65bad89d2
15911	2479	UM-P01	COL1A1	1277	Oncogene	chr17	48262907	48262907	C	A	bcgsc.ca	hg19	17	48264847	48264847	+	Silent	SNP	G	T	T	novel		TCGA-CR-7394-01A-11D-2012-08	TCGA-CR-7394-10A-01D-2013-08	G	Unknown	Untested	Somatic	Phase_1	WXS	Illumina HiSeq	1fe9a612-4c9a-432d-b175-e1d8bdbc7c56	0ffafc82-f74d-4ed7-8a93-cf6cb4b4c6ca
15911	2479	UM-P01	COL1A1	1277	Oncogene	chr17	48262907	48262907	C	A	bcgsc.ca	hg19	17	48273527	48273527	+	Missense_Mutation	SNP	C	T	T	novel		TCGA-CV-5435-01A-01D-1683-08	TCGA-CV-5435-10A-01D-1870-08	C	Unknown	Untested	Somatic	Phase_1	WXS	Illumina HiSeq	ec0a719b-3c3a-4797-9ec5-90d3474da727	fe078b43-0f76-4648-ac30-af1599fd3421
15911	2479	UM-P01	COL1A1	1277	Oncogene	chr17	48262907	48262907	C	A	bcgsc.ca	hg19	17	48268775	48268775	+	Missense_Mutation	SNP	G	A	A	novel		TCGA-CV-7242-01A-11D-2012-08	TCGA-CV-7242-10A-01D-2013-08	G	Unknown	Untested	Somatic	Phase_1	WXS	Illumina HiSeq	9e07a1bc-f7c7-4cb4-b3b1-92162a79de0e	b097d6fa-5fbe-46ca-867e-17d5cb86e299
15911	2479	UM-P01	COL1A1	1277	Oncogene	chr17	48262907	48262907	C	A	bcgsc.ca	hg19	17	48273984	48273984	+	Silent	SNP	A	T	T	novel		TCGA-CV-A45W-01A-11D-A25D-08	TCGA-CV-A45W-10A-01D-A25E-08	A	Unknown	Untested	Somatic	Phase_1	WXS	Illumina HiSeq	b20f83cb-3594-47a2-8675-5546b0627827	73b0b94b-adb6-4693-953e-418c1e9b56e1
15911	2479	UM-P01	COL1A1	1277	Oncogene	chr17	48262907	48262907	C	A	bcgsc.ca	hg19	17	48275342	48275342	+	Missense_Mutation	SNP	G	A	A	novel		TCGA-F7-A50I-01A-11D-A28R-08	TCGA-F7-A50I-10A-01D-A28U-08	G	Unknown	Untested	Somatic	Phase_1	WXS	Illumina HiSeq	e4de11b7-68fb-48b4-85eb-f136fa23f1a0	cad477ab-52f1-4ef5-aa19-90980f9b7e45
15911	2479	UM-P01	COL1A1	1277	Oncogene	chr17	48262907	48262907	C	A	bcgsc.ca	hg19	17	48267696	48267696	+	Missense_Mutation	SNP	C	A	A	novel		TCGA-F7-A622-01A-11D-A28R-08	TCGA-F7-A622-10A-01D-A28U-08	C	Unknown	Untested	Somatic	Phase_1	WXS	Illumina HiSeq	1188c0e9-1f41-4b7e-8bfb-b6ad5a724466	46f9d879-7a87-4b25-adcb-bc10db818781
15911	2479	UM-P01	COL1A1	1277	Oncogene	chr17	48262907	48262907	C	A	bcgsc.ca	hg19	17	48278809	48278809	+	Silent	SNP	G	A	A	novel		TCGA-QK-A6VB-01A-12D-A34J-08	TCGA-QK-A6VB-10B-01D-A34M-08	G	Unknown	Untested	Somatic	Phase_1	WXS	Illumina HiSeq	7d3e8e37-d49f-4dce-8b48-859889667bb8	098daccc-81da-4cb8-a095-4d192a4729f7
36312	3214	UM-N14	COL1A1	1277	Oncogene	chr17	48274551	48274551	G	A	bcgsc.ca	hg19	17	48267430	48267430	+	Missense_Mutation	SNP	C	T	T	novel		TCGA-CN-4723-01A-01D-1434-08	TCGA-CN-4723-10A-01D-1434-08	C	Unknown	Untested	Somatic	Phase_1	WXS	Illumina HiSeq	d5d71c48-1a2d-4d7d-8f2c-e3a68352776b	6dbae798-f66d-4d95-9262-7408cf83ab15
36312	3214	UM-N14	COL1A1	1277	Oncogene	chr17	48274551	48274551	G	A	bcgsc.ca	hg19	17	48263803	48263803	+	Missense_Mutation	SNP	C	T	T	novel		TCGA-CN-4731-01A-01D-1434-08	TCGA-CN-4731-10A-01D-1434-08	C	Unknown	Untested	Somatic	Phase_1	WXS	Illumina HiSeq	31ffd2d8-ee97-4002-9737-08c044878ace	ebb2ea32-6180-4d55-9dbf-740affddc084
36312	3214	UM-N14	COL1A1	1277	Oncogene	chr17	48274551	48274551	G	A	bcgsc.ca	hg19	17	48278851	48278851	+	Silent	SNP	C	A	A	novel		TCGA-CN-5363-01A-01D-1434-08	TCGA-CN-5363-10A-01D-1434-08	C	Unknown	Untested	Somatic	Phase_1	WXS	Illumina HiSeq	203f8426-6ec5-427a-9ccf-ec2b4683504d	2fb4cc0c-5da0-49a7-b686-7277b4e56622
36312	3214	UM-N14	COL1A1	1277	Oncogene	chr17	48274551	48274551	G	A	bcgsc.ca	hg19	17	48264870	48264870	+	Missense_Mutation	SNP	C	T	T	novel		TCGA-CN-A63W-01A-11D-A30E-08	TCGA-CN-A63W-10A-01D-A30H-08	C	Unknown	Untested	Somatic	Phase_1	WXS	Illumina HiSeq	e427004c-f7fc-4631-8c7e-79f8fcd52c07	bfd5df8f-d8b8-466c-b85a-72baa52802a2
36312	3214	UM-N14	COL1A1	1277	Oncogene	chr17	48274551	48274551	G	A	bcgsc.ca	hg19	17	48263006	48263006	+	Missense_Mutation	SNP	G	A	A	novel		TCGA-CR-7367-01A-11D-2012-08	TCGA-CR-7367-10A-01D-2013-08	G	Unknown	Untested	Somatic	Phase_1	WXS	Illumina HiSeq	b82e34db-7b0e-4bbd-bc42-ba063ac42409	b93dc36c-99c1-4b6d-88c1-97d65bad89d2
36312	3214	UM-N14	COL1A1	1277	Oncogene	chr17	48274551	48274551	G	A	bcgsc.ca	hg19	17	48264847	48264847	+	Silent	SNP	G	T	T	novel		TCGA-CR-7394-01A-11D-2012-08	TCGA-CR-7394-10A-01D-2013-08	G	Unknown	Untested	Somatic	Phase_1	WXS	Illumina HiSeq	1fe9a612-4c9a-432d-b175-e1d8bdbc7c56	0ffafc82-f74d-4ed7-8a93-cf6cb4b4c6ca
36312	3214	UM-N14	COL1A1	1277	Oncogene	chr17	48274551	48274551	G	A	bcgsc.ca	hg19	17	48273527	48273527	+	Missense_Mutation	SNP	C	T	T	novel		TCGA-CV-5435-01A-01D-1683-08	TCGA-CV-5435-10A-01D-1870-08	C	Unknown	Untested	Somatic	Phase_1	WXS	Illumina HiSeq	ec0a719b-3c3a-4797-9ec5-90d3474da727	fe078b43-0f76-4648-ac30-af1599fd3421
36312	3214	UM-N14	COL1A1	1277	Oncogene	chr17	48274551	48274551	G	A	bcgsc.ca	hg19	17	48268775	48268775	+	Missense_Mutation	SNP	G	A	A	novel		TCGA-CV-7242-01A-11D-2012-08	TCGA-CV-7242-10A-01D-2013-08	G	Unknown	Untested	Somatic	Phase_1	WXS	Illumina HiSeq	9e07a1bc-f7c7-4cb4-b3b1-92162a79de0e	b097d6fa-5fbe-46ca-867e-17d5cb86e299
36312	3214	UM-N14	COL1A1	1277	Oncogene	chr17	48274551	48274551	G	A	bcgsc.ca	hg19	17	48273984	48273984	+	Silent	SNP	A	T	T	novel		TCGA-CV-A45W-01A-11D-A25D-08	TCGA-CV-A45W-10A-01D-A25E-08	A	Unknown	Untested	Somatic	Phase_1	WXS	Illumina HiSeq	b20f83cb-3594-47a2-8675-5546b0627827	73b0b94b-adb6-4693-953e-418c1e9b56e1
36312	3214	UM-N14	COL1A1	1277	Oncogene	chr17	48274551	48274551	G	A	bcgsc.ca	hg19	17	48275342	48275342	+	Missense_Mutation	SNP	G	A	A	novel		TCGA-F7-A50I-01A-11D-A28R-08	TCGA-F7-A50I-10A-01D-A28U-08	G	Unknown	Untested	Somatic	Phase_1	WXS	Illumina HiSeq	e4de11b7-68fb-48b4-85eb-f136fa23f1a0	cad477ab-52f1-4ef5-aa19-90980f9b7e45
36312	3214	UM-N14	COL1A1	1277	Oncogene	chr17	48274551	48274551	G	A	bcgsc.ca	hg19	17	48267696	48267696	+	Missense_Mutation	SNP	C	A	A	novel		TCGA-F7-A622-01A-11D-A28R-08	TCGA-F7-A622-10A-01D-A28U-08	C	Unknown	Untested	Somatic	Phase_1	WXS	Illumina HiSeq	1188c0e9-1f41-4b7e-8bfb-b6ad5a724466	46f9d879-7a87-4b25-adcb-bc10db818781
36312	3214	UM-N14	COL1A1	1277	Oncogene	chr17	48274551	48274551	G	A	bcgsc.ca	hg19	17	48278809	48278809	+	Silent	SNP	G	A	A	novel		TCGA-QK-A6VB-01A-12D-A34J-08	TCGA-QK-A6VB-10B-01D-A34M-08	G	Unknown	Untested	Somatic	Phase_1	WXS	Illumina HiSeq	7d3e8e37-d49f-4dce-8b48-859889667bb8	098daccc-81da-4cb8-a095-4d192a4729f7
15919	2607	UM-N04	MSI2	124540	Oncogene	chr17	55752389	55752389	G	A	bcgsc.ca	hg19	17	55607074	55607074	+	Missense_Mutation	SNP	A	G	G	novel		TCGA-CR-7402-01A-11D-2012-08	TCGA-CR-7402-10A-01D-2013-08	A	Unknown	Untested	Somatic	Phase_1	WXS	Illumina HiSeq	015b1cc4-6fa5-43c1-9444-4a1af7663f7e	c9ec8ba4-bfa2-4054-82e0-06344d3023e1
36315	3253	UM-P16	MSI2	124540	Oncogene	chr17	55752389	55752389	G	A	bcgsc.ca	hg19	17	55607074	55607074	+	Missense_Mutation	SNP	A	G	G	novel		TCGA-CR-7402-01A-11D-2012-08	TCGA-CR-7402-10A-01D-2013-08	A	Unknown	Untested	Somatic	Phase_1	WXS	Illumina HiSeq	015b1cc4-6fa5-43c1-9444-4a1af7663f7e	c9ec8ba4-bfa2-4054-82e0-06344d3023e1
15918	2603	UM-N03	TP53	7157	Tumor_supressor	chr17	7574017	7574017	C	A	bcgsc.ca	hg19	17	7576904	7576904	+	Silent	SNP	G	A	A	novel		TCGA-4P-AA8J-01A-11D-A391-08	TCGA-4P-AA8J-10A-01D-A394-08	G	Unknown	Untested	Somatic	Phase_1	WXS	Illumina HiSeq	0fe5f8b2-c794-4c93-b2ab-0b544e366f5c	8713028f-5a09-4f4a-8202-cf52b1834ed1
15918	2603	UM-N03	TP53	7157	Tumor_supressor	chr17	7574017	7574017	C	A	bcgsc.ca	hg19	17	7577507	7577507	+	Missense_Mutation	SNP	T	A	A	novel		TCGA-BA-4074-01A-01D-1434-08	TCGA-BA-4074-10A-01D-1434-08	T	Unknown	Untested	Somatic	Phase_1	WXS	Illumina HiSeq	2c84e904-0cbc-4645-b7e5-94ec45e61268	c28b58ca-f8e1-4063-908e-3ecf58104b68
15918	2603	UM-N03	TP53	7157	Tumor_supressor	chr17	7574017	7574017	C	A	bcgsc.ca	hg19	17	7577017	7577017	+	Splice_Site	SNP	A	C	C	novel		TCGA-BA-4075-01A-01D-1434-08	TCGA-BA-4075-10A-01D-1434-08	A	Unknown	Untested	Somatic	Phase_1	WXS	Illumina HiSeq	5b3fec35-d127-4cb5-859b-edac003acdf3	5e8d7595-2397-40ce-8c2e-63b352605fe6
15918	2603	UM-N03	TP53	7157	Tumor_supressor	chr17	7574017	7574017	C	A	bcgsc.ca	hg19	17	7579470	7579471	+	Frame_Shift_Ins	INS	-	G	-	novel		TCGA-BA-4076-01A-01D-1434-08	TCGA-BA-4076-10A-01D-1434-08	-	Unknown	Untested	Somatic	Phase_1	WXS	Illumina HiSeq	93dda6a6-907d-4dc2-9391-36dd09c767c6	d6c21ecb-1cb2-45fd-84c0-186287708883
15918	2603	UM-N03	TP53	7157	Tumor_supressor	chr17	7574017	7574017	C	A	bcgsc.ca	hg19	17	7578523	7578523	+	Missense_Mutation	SNP	T	G	G	novel		TCGA-BA-4076-01A-01D-1434-08	TCGA-BA-4076-10A-01D-1434-08	T	Unknown	Untested	Somatic	Phase_1	WXS	Illumina HiSeq	93dda6a6-907d-4dc2-9391-36dd09c767c6	d6c21ecb-1cb2-45fd-84c0-186287708883
15918	2603	UM-N03	TP53	7157	Tumor_supressor	chr17	7574017	7574017	C	A	bcgsc.ca	hg19	17	7577610	7577610	+	Splice_Site	SNP	T	C	C	novel		TCGA-BA-4078-01A-01D-1434-08	TCGA-BA-4078-10A-01D-1434-08	T	Unknown	Untested	Somatic	Phase_1	WXS	Illumina HiSeq	f02d0332-d7c8-4d2a-98ca-dbe7826437ae	adae384c-a4b5-4ce7-bb4c-cc0762d7a807
15918	2603	UM-N03	TP53	7157	Tumor_supressor	chr17	7574017	7574017	C	A	bcgsc.ca	hg19	17	7578503	7578503	+	Missense_Mutation	SNP	C	T	T	novel		TCGA-BA-5151-01A-01D-1434-08	TCGA-BA-5151-10A-01D-1434-08	C	Unknown	Untested	Somatic	Phase_1	WXS	Illumina HiSeq	dac15d7e-3930-4fcb-b752-4a4f00449ddd	7e57b010-763c-4a96-bab3-1016647a1569
15918	2603	UM-N03	TP53	7157	Tumor_supressor	chr17	7574017	7574017	C	A	bcgsc.ca	hg19	17	7577548	7577548	+	Missense_Mutation	SNP	C	T	T	rs28934575	byCluster	TCGA-BA-5152-01A-02D-1870-08	TCGA-BA-5152-10A-01D-1870-08	C	Unknown	Untested	Somatic	Phase_1	WXS	Illumina HiSeq	18da68fd-3bfb-45a3-ba28-4c90555b4e68	83d66369-f76e-42bf-b953-24b4f2b2d2e9
15918	2603	UM-N03	TP53	7157	Tumor_supressor	chr17	7574017	7574017	C	A	bcgsc.ca	hg19	17	7577574	7577574	+	Missense_Mutation	SNP	T	C	C	novel		TCGA-BA-5555-01A-01D-1512-08	TCGA-BA-5555-10A-01D-1512-08	T	Unknown	Untested	Somatic	Phase_1	WXS	Illumina HiSeq	65dc1531-713b-41ba-a567-caa12340c0cf	7c55fb6b-c9eb-4d2c-bd12-52d94e821743
15918	2603	UM-N03	TP53	7157	Tumor_supressor	chr17	7574017	7574017	C	A	bcgsc.ca	hg19	17	7577094	7577094	+	Missense_Mutation	SNP	G	A	A	rs28934574	byCluster	TCGA-BA-5558-01A-01D-1512-08	TCGA-BA-5558-10A-01D-1512-08	G	Unknown	Untested	Somatic	Phase_1	WXS	Illumina HiSeq	97a47fa4-c857-4483-9572-07012c10e9d5	f7632fc3-3c2c-424e-84a7-51bea026ebf5
15918	2603	UM-N03	TP53	7157	Tumor_supressor	chr17	7574017	7574017	C	A	bcgsc.ca	hg19	17	7578406	7578406	+	Missense_Mutation	SNP	C	T	T	rs28934578	byCluster	TCGA-BA-5558-01A-01D-1512-08	TCGA-BA-5558-10A-01D-1512-08	C	Unknown	Untested	Somatic	Phase_1	WXS	Illumina HiSeq	97a47fa4-c857-4483-9572-07012c10e9d5	f7632fc3-3c2c-424e-84a7-51bea026ebf5
15918	2603	UM-N03	TP53	7157	Tumor_supressor	chr17	7574017	7574017	C	A	bcgsc.ca	hg19	17	7578268	7578268	+	Missense_Mutation	SNP	A	G	G	novel		TCGA-BA-6868-01B-12D-1912-08	TCGA-BA-6868-10A-01D-1912-08	A	Unknown	Untested	Somatic	Phase_1	WXS	Illumina HiSeq	51647474-f538-4e96-babd-e742f1fb793f	9c4cf4d1-4c14-4575-898a-6b6ad2e9aa65
15918	2603	UM-N03	TP53	7157	Tumor_supressor	chr17	7574017	7574017	C	A	bcgsc.ca	hg19	17	7577568	7577568	+	Missense_Mutation	SNP	C	A	A	novel		TCGA-BA-6869-01A-11D-1870-08	TCGA-BA-6869-10A-01D-1870-08	C	Unknown	Untested	Somatic	Phase_1	WXS	Illumina HiSeq	b78a2501-f312-41a2-ab19-7c18d8dfbac6	2db34c9d-a6f8-4a60-97c4-cf139a9415bb
15918	2603	UM-N03	TP53	7157	Tumor_supressor	chr17	7574017	7574017	C	A	bcgsc.ca	hg19	17	7578463	7578463	+	Missense_Mutation	SNP	C	G	G	novel		TCGA-BA-6869-01A-11D-1870-08	TCGA-BA-6869-10A-01D-1870-08	C	Unknown	Untested	Somatic	Phase_1	WXS	Illumina HiSeq	b78a2501-f312-41a2-ab19-7c18d8dfbac6	2db34c9d-a6f8-4a60-97c4-cf139a9415bb
15918	2603	UM-N03	TP53	7157	Tumor_supressor	chr17	7574017	7574017	C	A	bcgsc.ca	hg19	17	7577556	7577556	+	Missense_Mutation	SNP	C	T	T	rs121912655		TCGA-BA-6870-01A-11D-1870-08	TCGA-BA-6870-10A-01D-1870-08	C	Unknown	Untested	Somatic	Phase_1	WXS	Illumina HiSeq	2fdd3f42-cb2f-4faf-8a47-b8bfee058265	7a53ffac-dad3-4e36-b077-c29fc66c6a42
15918	2603	UM-N03	TP53	7157	Tumor_supressor	chr17	7574017	7574017	C	A	bcgsc.ca	hg19	17	7578406	7578406	+	Missense_Mutation	SNP	C	T	T	rs28934578	byCluster	TCGA-BA-6872-01A-11D-1870-08	TCGA-BA-6872-10A-01D-1870-08	C	Unknown	Untested	Somatic	Phase_1	WXS	Illumina HiSeq	182b2a39-4881-402a-a907-b51aa114584a	1f4ec99a-77d9-437c-b7d0-d67a65109078
15918	2603	UM-N03	TP53	7157	Tumor_supressor	chr17	7574017	7574017	C	A	bcgsc.ca	hg19	17	7578384	7578401	+	In_Frame_Del	DEL	GCAGCGCTCATGGTGGGG	-	-	novel		TCGA-BA-6873-01A-11D-1870-08	TCGA-BA-6873-10A-01D-1870-08	GCAGCGCTCATGGTGGGG	Unknown	Untested	Somatic	Phase_1	WXS	Illumina HiSeq	f65b842c-257e-4ac7-a155-23d3ac12d41c	f976fe92-00c7-45c7-8acd-32cf2ae2e9e4
15918	2603	UM-N03	TP53	7157	Tumor_supressor	chr17	7574017	7574017	C	A	bcgsc.ca	hg19	17	7578271	7578271	+	Missense_Mutation	SNP	T	A	A	novel		TCGA-BA-6873-01A-11D-1870-08	TCGA-BA-6873-10A-01D-1870-08	T	Unknown	Untested	Somatic	Phase_1	WXS	Illumina HiSeq	f65b842c-257e-4ac7-a155-23d3ac12d41c	f976fe92-00c7-45c7-8acd-32cf2ae2e9e4
15918	2603	UM-N03	TP53	7157	Tumor_supressor	chr17	7574017	7574017	C	A	bcgsc.ca	hg19	17	7578180	7578181	+	Frame_Shift_Ins	INS	-	T	-	novel		TCGA-BA-7269-01A-11D-2012-08	TCGA-BA-7269-10A-01D-2013-08	-	Unknown	Untested	Somatic	Phase_1	WXS	Illumina HiSeq	2e8ffdfc-48f5-41e0-9192-d761f3b518ef	da077b22-a2b5-4b29-bb44-692e5eb09f28
15918	2603	UM-N03	TP53	7157	Tumor_supressor	chr17	7574017	7574017	C	A	bcgsc.ca	hg19	17	7578530	7578530	+	Missense_Mutation	SNP	A	C	C	novel		TCGA-BA-A4IF-01A-11D-A25Y-08	TCGA-BA-A4IF-10A-01D-A25Y-08	A	Unknown	Untested	Somatic	Phase_1	WXS	Illumina HiSeq	08d0d2a4-d35d-4d63-9027-0995f487d377	aa9e0b6f-0add-4de6-bae3-be1f4e19081d
15918	2603	UM-N03	TP53	7157	Tumor_supressor	chr17	7574017	7574017	C	A	bcgsc.ca	hg19	17	7577111	7577111	+	Missense_Mutation	SNP	G	T	T	novel		TCGA-BA-A4II-01A-11D-A25Y-08	TCGA-BA-A4II-10A-01D-A25Y-08	G	Unknown	Untested	Somatic	Phase_1	WXS	Illumina HiSeq	d2746527-5f39-47a2-ba05-4ff608616b57	887def3d-1332-4ddb-b05b-a79450f9e4f5
15918	2603	UM-N03	TP53	7157	Tumor_supressor	chr17	7574017	7574017	C	A	bcgsc.ca	hg19	17	7573926	7573926	+	Splice_Site	SNP	C	T	T	novel		TCGA-BA-A6D8-01A-31D-A31L-08	TCGA-BA-A6D8-10A-01D-A31J-08	C	Unknown	Untested	Somatic	Phase_1	WXS	Illumina HiSeq	3165d4c2-2188-407a-8e24-646ee5206c1c	94232521-1dd0-4046-bf15-d963cf4207e6
15918	2603	UM-N03	TP53	7157	Tumor_supressor	chr17	7574017	7574017	C	A	bcgsc.ca	hg19	17	7579312	7579312	+	Silent	SNP	C	G	G	novel		TCGA-BA-A6D8-01A-31D-A31L-08	TCGA-BA-A6D8-10A-01D-A31J-08	C	Unknown	Untested	Somatic	Phase_1	WXS	Illumina HiSeq	3165d4c2-2188-407a-8e24-646ee5206c1c	94232521-1dd0-4046-bf15-d963cf4207e6
15918	2603	UM-N03	TP53	7157	Tumor_supressor	chr17	7574017	7574017	C	A	bcgsc.ca	hg19	17	7577124	7577124	+	Missense_Mutation	SNP	C	T	T	novel		TCGA-BA-A6DA-01A-31D-A31L-08	TCGA-BA-A6DA-10A-01D-A31J-08	C	Unknown	Untested	Somatic	Phase_1	WXS	Illumina HiSeq	df52a9dd-f52b-4b25-bd60-df86a8c27b69	6c96c881-1109-4a2c-a757-57271b0b8531
15918	2603	UM-N03	TP53	7157	Tumor_supressor	chr17	7574017	7574017	C	A	bcgsc.ca	hg19	17	7577120	7577120	+	Missense_Mutation	SNP	C	T	T	rs28934576		TCGA-BA-A6DD-01A-12D-A31L-08	TCGA-BA-A6DD-10A-01D-A31J-08	C	Unknown	Untested	Somatic	Phase_1	WXS	Illumina HiSeq	3cee6020-356f-4c2e-85f1-63a1c0e8a8d2	b532630e-1958-4c87-b70b-a5ace90aa753
15918	2603	UM-N03	TP53	7157	Tumor_supressor	chr17	7574017	7574017	C	A	bcgsc.ca	hg19	17	7578413	7578413	+	Missense_Mutation	SNP	C	T	T	novel		TCGA-BA-A6DE-01A-22D-A31L-08	TCGA-BA-A6DE-10A-01D-A31J-08	C	Unknown	Untested	Somatic	Phase_1	WXS	Illumina HiSeq	b89cedca-6aa6-4db3-a4eb-d5da3d45ce6f	39f27aa0-73a0-4255-89fc-99eaef00d894
15918	2603	UM-N03	TP53	7157	Tumor_supressor	chr17	7574017	7574017	C	A	bcgsc.ca	hg19	17	7577100	7577100	+	Missense_Mutation	SNP	T	C	C	novel		TCGA-BA-A6DG-01A-21D-A30E-08	TCGA-BA-A6DG-10A-01D-A30H-08	T	Unknown	Untested	Somatic	Phase_1	WXS	Illumina HiSeq	84143e33-a1f9-4c89-b183-4da5a2e2b629	129e60bd-a400-4139-813f-bc4c93ac9704
15918	2603	UM-N03	TP53	7157	Tumor_supressor	chr17	7574017	7574017	C	A	bcgsc.ca	hg19	17	7579546	7579547	+	Frame_Shift_Ins	INS	-	G	-	novel		TCGA-BA-A6DI-01A-11D-A30E-08	TCGA-BA-A6DI-10A-01D-A30H-08	-	Unknown	Untested	Somatic	Phase_1	WXS	Illumina HiSeq	090dc3e7-1e6d-4073-b986-59f31c6bf7e5	0c914d5b-76f6-4087-8289-d7b2d72fecb0
15918	2603	UM-N03	TP53	7157	Tumor_supressor	chr17	7574017	7574017	C	A	bcgsc.ca	hg19	17	7578403	7578403	+	Missense_Mutation	SNP	C	T	T	novel		TCGA-BA-A6DI-01A-11D-A30E-08	TCGA-BA-A6DI-10A-01D-A30H-08	C	Unknown	Untested	Somatic	Phase_1	WXS	Illumina HiSeq	090dc3e7-1e6d-4073-b986-59f31c6bf7e5	0c914d5b-76f6-4087-8289-d7b2d72fecb0
15918	2603	UM-N03	TP53	7157	Tumor_supressor	chr17	7574017	7574017	C	A	bcgsc.ca	hg19	17	7577550	7577550	+	Missense_Mutation	SNP	C	A	A	novel		TCGA-BA-A6DL-01A-21D-A30E-08	TCGA-BA-A6DL-10A-01D-A30H-08	C	Unknown	Untested	Somatic	Phase_1	WXS	Illumina HiSeq	c6971a7d-7ac5-4da2-8443-dcc8b7839c14	71daa69b-c3b0-4792-a78d-44c63db445f1
15918	2603	UM-N03	TP53	7157	Tumor_supressor	chr17	7574017	7574017	C	A	bcgsc.ca	hg19	17	7579373	7579373	+	Missense_Mutation	SNP	C	A	A	novel		TCGA-BA-A6DL-01A-21D-A30E-08	TCGA-BA-A6DL-10A-01D-A30H-08	C	Unknown	Untested	Somatic	Phase_1	WXS	Illumina HiSeq	c6971a7d-7ac5-4da2-8443-dcc8b7839c14	71daa69b-c3b0-4792-a78d-44c63db445f1
15918	2603	UM-N03	TP53	7157	Tumor_supressor	chr17	7574017	7574017	C	A	bcgsc.ca	hg19	17	7578192	7578193	+	Frame_Shift_Del	DEL	GG	-	-	novel		TCGA-BB-4224-01A-01D-1434-08	TCGA-BB-4224-10A-01D-1434-08	GG	Unknown	Untested	Somatic	Phase_1	WXS	Illumina HiSeq	cfa7d658-031d-4cd4-9ca3-ceaa201f702d	1531c3a5-b0ac-4076-a2b7-a9ff9b855840
15918	2603	UM-N03	TP53	7157	Tumor_supressor	chr17	7574017	7574017	C	A	bcgsc.ca	hg19	17	7578255	7578255	+	Frame_Shift_Del	DEL	T	-	-	novel		TCGA-BB-7870-01A-11D-2229-08	TCGA-BB-7870-10A-01D-2229-08	T	Unknown	Untested	Somatic	Phase_1	WXS	Illumina HiSeq	d584f4ec-09b0-40fe-bba2-256b6cf6974e	201d93ee-887a-4fed-aa95-87ce043c8988
15918	2603	UM-N03	TP53	7157	Tumor_supressor	chr17	7574017	7574017	C	A	bcgsc.ca	hg19	17	7576862	7576863	+	Frame_Shift_Ins	INS	-	A	-	novel		TCGA-BB-8601-01A-11D-2394-08	TCGA-BB-8601-10A-01D-2394-08	-	Unknown	Untested	Somatic	Phase_1	WXS	Illumina HiSeq	479b14f2-3dc4-4220-9831-8ddb453fce2c	5cd14cf8-7b80-41c9-8df6-21c42ee84fd6
15918	2603	UM-N03	TP53	7157	Tumor_supressor	chr17	7574017	7574017	C	A	bcgsc.ca	hg19	17	7578402	7578402	+	Silent	SNP	G	A	A	novel		TCGA-BB-A5HU-01A-11D-A28R-08	TCGA-BB-A5HU-10A-01D-A28U-08	G	Unknown	Untested	Somatic	Phase_1	WXS	Illumina HiSeq	e7f0cb9f-e525-44b3-a405-8b211dd44b8a	6b63db96-19a4-4904-9cb2-b4f584de603d
15918	2603	UM-N03	TP53	7157	Tumor_supressor	chr17	7574017	7574017	C	A	bcgsc.ca	hg19	17	7578403	7578403	+	Missense_Mutation	SNP	C	T	T	novel		TCGA-BB-A5HU-01A-11D-A28R-08	TCGA-BB-A5HU-10A-01D-A28U-08	C	Unknown	Untested	Somatic	Phase_1	WXS	Illumina HiSeq	e7f0cb9f-e525-44b3-a405-8b211dd44b8a	6b63db96-19a4-4904-9cb2-b4f584de603d
15918	2603	UM-N03	TP53	7157	Tumor_supressor	chr17	7574017	7574017	C	A	bcgsc.ca	hg19	17	7578376	7578379	+	Frame_Shift_Del	DEL	CTAT	-	-	novel		TCGA-BB-A5HY-01A-11D-A28R-08	TCGA-BB-A5HY-10A-01D-A28U-08	CTAT	Unknown	Untested	Somatic	Phase_1	WXS	Illumina HiSeq	67ed1c43-d2b9-4d20-a029-cb67c8a768f3	11734ad8-bd26-4775-8f11-817540997c65
15918	2603	UM-N03	TP53	7157	Tumor_supressor	chr17	7574017	7574017	C	A	bcgsc.ca	hg19	17	7577539	7577539	+	Missense_Mutation	SNP	G	A	A	rs121912651	byCluster	TCGA-BB-A5HZ-01A-21D-A28R-08	TCGA-BB-A5HZ-10A-01D-A28U-08	G	Unknown	Untested	Somatic	Phase_1	WXS	Illumina HiSeq	344df542-7977-441a-988e-e9e204965860	0871c9e9-9dc3-4334-b32c-ebef59c9187c
15918	2603	UM-N03	TP53	7157	Tumor_supressor	chr17	7574017	7574017	C	A	bcgsc.ca	hg19	17	7578392	7578392	+	Missense_Mutation	SNP	C	T	T	novel		TCGA-BB-A5HZ-01A-21D-A28R-08	TCGA-BB-A5HZ-10A-01D-A28U-08	C	Unknown	Untested	Somatic	Phase_1	WXS	Illumina HiSeq	344df542-7977-441a-988e-e9e204965860	0871c9e9-9dc3-4334-b32c-ebef59c9187c
15918	2603	UM-N03	TP53	7157	Tumor_supressor	chr17	7574017	7574017	C	A	bcgsc.ca	hg19	17	7577017	7577017	+	Splice_Site	SNP	A	C	C	novel		TCGA-BB-A6UO-01A-12D-A34J-08	TCGA-BB-A6UO-10A-01D-A34M-08	A	Unknown	Untested	Somatic	Phase_1	WXS	Illumina HiSeq	52ea34af-b9b8-46bd-9aac-41a42256c53c	842d2bd9-deaa-48e8-9a03-5ed8c075944f
15918	2603	UM-N03	TP53	7157	Tumor_supressor	chr17	7574017	7574017	C	A	bcgsc.ca	hg19	17	7579379	7579380	+	Frame_Shift_Ins	INS	-	A	-	novel		TCGA-C9-A47Z-01A-11D-A24D-08	TCGA-C9-A47Z-10A-01D-A24F-08	-	Unknown	Untested	Somatic	Phase_1	WXS	Illumina HiSeq	51c452e8-d32a-44b7-b5f2-a1f15dffac08	99a11d0a-5661-4e27-8e28-9319dd418b47
15918	2603	UM-N03	TP53	7157	Tumor_supressor	chr17	7574017	7574017	C	A	bcgsc.ca	hg19	17	7578265	7578265	+	Missense_Mutation	SNP	A	G	G	novel		TCGA-C9-A47Z-01A-11D-A24D-08	TCGA-C9-A47Z-10A-01D-A24F-08	A	Unknown	Untested	Somatic	Phase_1	WXS	Illumina HiSeq	51c452e8-d32a-44b7-b5f2-a1f15dffac08	99a11d0a-5661-4e27-8e28-9319dd418b47
15918	2603	UM-N03	TP53	7157	Tumor_supressor	chr17	7574017	7574017	C	A	bcgsc.ca	hg19	17	7577547	7577547	+	Missense_Mutation	SNP	C	T	T	rs121912656		TCGA-C9-A480-01A-12D-A24D-08	TCGA-C9-A480-10A-01D-A24F-08	C	Unknown	Untested	Somatic	Phase_1	WXS	Illumina HiSeq	b69a2eb7-d372-4bee-b621-5ed211223f92	230541f9-3ba3-4a77-9f10-0d76eff80f37
15918	2603	UM-N03	TP53	7157	Tumor_supressor	chr17	7574017	7574017	C	A	bcgsc.ca	hg19	17	7577556	7577556	+	Missense_Mutation	SNP	C	A	A	novel		TCGA-CN-4723-01A-01D-1434-08	TCGA-CN-4723-10A-01D-1434-08	C	Unknown	Untested	Somatic	Phase_1	WXS	Illumina HiSeq	d5d71c48-1a2d-4d7d-8f2c-e3a68352776b	6dbae798-f66d-4d95-9262-7408cf83ab15
15918	2603	UM-N03	TP53	7157	Tumor_supressor	chr17	7574017	7574017	C	A	bcgsc.ca	hg19	17	7574017	7574017	+	Missense_Mutation	SNP	C	A	A	novel		TCGA-CN-4725-01A-01D-1434-08	TCGA-CN-4725-10A-01D-1434-08	C	Unknown	Untested	Somatic	Phase_1	WXS	Illumina HiSeq	57ffef9d-193b-48f6-8d5b-3c2eca854d93	8a585a96-f23e-4afb-b08e-2b60962fd3bd
15918	2603	UM-N03	TP53	7157	Tumor_supressor	chr17	7574017	7574017	C	A	bcgsc.ca	hg19	17	7579310	7579310	+	Splice_Site	SNP	A	T	T	novel		TCGA-CN-4726-01A-01D-1434-08	TCGA-CN-4726-10A-01D-1434-08	A	Unknown	Untested	Somatic	Phase_1	WXS	Illumina HiSeq	2201e681-a727-4fd2-adec-cbcb543b2232	8aec558c-7b7e-47dd-b84f-db6dabacbd12
15918	2603	UM-N03	TP53	7157	Tumor_supressor	chr17	7574017	7574017	C	A	bcgsc.ca	hg19	17	7579514	7579514	+	Frame_Shift_Del	DEL	G	-	-	novel		TCGA-CN-4728-01A-01D-1434-08	TCGA-CN-4728-10A-01D-1434-08	G	Unknown	Untested	Somatic	Phase_1	WXS	Illumina HiSeq	e450fec8-66dd-4798-8197-4206b8ba7c4d	4b1d7980-d6aa-4c96-b019-228d9243d7be
15918	2603	UM-N03	TP53	7157	Tumor_supressor	chr17	7574017	7574017	C	A	bcgsc.ca	hg19	17	7578394	7578394	+	Missense_Mutation	SNP	T	C	C	novel		TCGA-CN-4729-01A-01D-1434-08	TCGA-CN-4729-10A-01D-1434-08	T	Unknown	Untested	Somatic	Phase_1	WXS	Illumina HiSeq	7240e742-9315-4fb8-b6f7-28bfe69410a8	de75d4f6-43b1-473c-9bf3-10a178cc9aa7
15918	2603	UM-N03	TP53	7157	Tumor_supressor	chr17	7574017	7574017	C	A	bcgsc.ca	hg19	17	7578461	7578461	+	Missense_Mutation	SNP	C	A	A	rs121912654		TCGA-CN-4729-01A-01D-1434-08	TCGA-CN-4729-10A-01D-1434-08	C	Unknown	Untested	Somatic	Phase_1	WXS	Illumina HiSeq	7240e742-9315-4fb8-b6f7-28bfe69410a8	de75d4f6-43b1-473c-9bf3-10a178cc9aa7
15918	2603	UM-N03	TP53	7157	Tumor_supressor	chr17	7574017	7574017	C	A	bcgsc.ca	hg19	17	7577120	7577120	+	Missense_Mutation	SNP	C	T	T	rs28934576		TCGA-CN-4733-01A-02D-1870-08	TCGA-CN-4733-10A-01D-1870-08	C	Unknown	Untested	Somatic	Phase_1	WXS	Illumina HiSeq	12880a34-83d1-4075-b62a-9fc61d18ca09	7e2313fe-649e-42fd-8899-c002e6112c3f
15918	2603	UM-N03	TP53	7157	Tumor_supressor	chr17	7574017	7574017	C	A	bcgsc.ca	hg19	17	7577570	7577570	+	Missense_Mutation	SNP	C	T	T	novel		TCGA-CN-4735-01A-01D-1434-08	TCGA-CN-4735-10A-01D-1434-08	C	Unknown	Untested	Somatic	Phase_1	WXS	Illumina HiSeq	369ebdf4-ee27-414d-978d-3698711fae98	e30d9a49-8c83-4451-93ac-fd99ae71b265
15918	2603	UM-N03	TP53	7157	Tumor_supressor	chr17	7574017	7574017	C	A	bcgsc.ca	hg19	17	7578271	7578271	+	Missense_Mutation	SNP	T	G	G	novel		TCGA-CN-4736-01A-01D-1434-08	TCGA-CN-4736-10A-01D-1434-08	T	Unknown	Untested	Somatic	Phase_1	WXS	Illumina HiSeq	788337f5-722c-45d6-8ca4-8037c489cb64	1723fc6d-c346-4dba-a04c-4dad42afee1e
15918	2603	UM-N03	TP53	7157	Tumor_supressor	chr17	7574017	7574017	C	A	bcgsc.ca	hg19	17	7578395	7578395	+	Missense_Mutation	SNP	G	A	A	novel		TCGA-CN-4736-01A-01D-1434-08	TCGA-CN-4736-10A-01D-1434-08	G	Unknown	Untested	Somatic	Phase_1	WXS	Illumina HiSeq	788337f5-722c-45d6-8ca4-8037c489cb64	1723fc6d-c346-4dba-a04c-4dad42afee1e
15918	2603	UM-N03	TP53	7157	Tumor_supressor	chr17	7574017	7574017	C	A	bcgsc.ca	hg19	17	7578427	7578427	+	Missense_Mutation	SNP	T	A	A	novel		TCGA-CN-4737-01A-01D-1434-08	TCGA-CN-4737-10A-01D-1434-08	T	Unknown	Untested	Somatic	Phase_1	WXS	Illumina HiSeq	4c6857bb-f20f-4ac9-9c2c-cb83c5387a74	5afbe444-612c-47f3-bec3-96ceabdf9d1c
15918	2603	UM-N03	TP53	7157	Tumor_supressor	chr17	7574017	7574017	C	A	bcgsc.ca	hg19	17	7574018	7574018	+	Missense_Mutation	SNP	G	A	A	novel		TCGA-CN-4739-01A-02D-1512-08	TCGA-CN-4739-10A-01D-1512-08	G	Unknown	Untested	Somatic	Phase_1	WXS	Illumina HiSeq	7d6cc6ef-6bb0-44ab-bac1-c8f7198d1d8a	d7ca9d1a-4318-4e16-ab80-1c206f19e33c
15918	2603	UM-N03	TP53	7157	Tumor_supressor	chr17	7574017	7574017	C	A	bcgsc.ca	hg19	17	7579591	7579591	+	Splice_Site	SNP	C	T	T	novel		TCGA-CN-4740-01A-01D-1434-08	TCGA-CN-4740-10A-01D-1434-08	C	Unknown	Untested	Somatic	Phase_1	WXS	Illumina HiSeq	40308868-8d79-484b-85a4-257142763d72	c3927691-3146-425b-90b5-efd060a18cb6
15918	2603	UM-N03	TP53	7157	Tumor_supressor	chr17	7574017	7574017	C	A	bcgsc.ca	hg19	17	7576853	7576853	+	Silent	SNP	C	T	T	rs11575996		TCGA-CN-5355-01A-01D-1434-08	TCGA-CN-5355-10A-01D-1434-08	C	Unknown	Untested	Somatic	Phase_1	WXS	Illumina HiSeq	0d93e8bc-69d5-47aa-b4bb-bf7b0ade92d6	247f6eb8-26da-4232-ba2d-eba32e4098ae
15918	2603	UM-N03	TP53	7157	Tumor_supressor	chr17	7574017	7574017	C	A	bcgsc.ca	hg19	17	7577120	7577120	+	Missense_Mutation	SNP	C	T	T	rs28934576		TCGA-CN-5356-01A-01D-1434-08	TCGA-CN-5356-10A-01D-1434-08	C	Unknown	Untested	Somatic	Phase_1	WXS	Illumina HiSeq	aad13fa4-b2e7-4c89-9936-57cf7a5e16a4	5f41279c-51ec-45fc-9046-a5111226eab5
15918	2603	UM-N03	TP53	7157	Tumor_supressor	chr17	7574017	7574017	C	A	bcgsc.ca	hg19	17	7578222	7578223	+	Frame_Shift_Del	DEL	TC	-	-	novel		TCGA-CN-5358-01A-01D-1512-08	TCGA-CN-5358-10A-01D-1512-08	TC	Unknown	Untested	Somatic	Phase_1	WXS	Illumina HiSeq	498c0b1f-678f-4f70-b0d1-aad89bfa2a23	125882f9-462f-4cc5-935e-4b8b253c1cce
15918	2603	UM-N03	TP53	7157	Tumor_supressor	chr17	7574017	7574017	C	A	bcgsc.ca	hg19	17	7578474	7578474	+	Frame_Shift_Del	DEL	C	-	-	novel		TCGA-CN-5360-01A-01D-1434-08	TCGA-CN-5360-10A-01D-1434-08	C	Unknown	Untested	Somatic	Phase_1	WXS	Illumina HiSeq	174f1ea8-abcf-44ee-b17b-9687b3ab6dae	a0cd5de0-863d-4f83-b9c5-949162c0963c
15918	2603	UM-N03	TP53	7157	Tumor_supressor	chr17	7574017	7574017	C	A	bcgsc.ca	hg19	17	7578475	7578475	+	Missense_Mutation	SNP	G	A	A	novel		TCGA-CN-5360-01A-01D-1434-08	TCGA-CN-5360-10A-01D-1434-08	G	Unknown	Untested	Somatic	Phase_1	WXS	Illumina HiSeq	174f1ea8-abcf-44ee-b17b-9687b3ab6dae	a0cd5de0-863d-4f83-b9c5-949162c0963c
15918	2603	UM-N03	TP53	7157	Tumor_supressor	chr17	7574017	7574017	C	A	bcgsc.ca	hg19	17	7577092	7577092	+	Frame_Shift_Del	DEL	C	-	-	novel		TCGA-CN-5363-01A-01D-1434-08	TCGA-CN-5363-10A-01D-1434-08	C	Unknown	Untested	Somatic	Phase_1	WXS	Illumina HiSeq	203f8426-6ec5-427a-9ccf-ec2b4683504d	2fb4cc0c-5da0-49a7-b686-7277b4e56622
15918	2603	UM-N03	TP53	7157	Tumor_supressor	chr17	7574017	7574017	C	A	bcgsc.ca	hg19	17	7578271	7578271	+	Missense_Mutation	SNP	T	A	A	novel		TCGA-CN-5365-01A-01D-1434-08	TCGA-CN-5365-10A-01D-1434-08	T	Unknown	Untested	Somatic	Phase_1	WXS	Illumina HiSeq	a419a54c-58b4-4682-aaca-ed85697dd2a0	59b70846-64f0-489e-8ea5-84a347aedeb8
15918	2603	UM-N03	TP53	7157	Tumor_supressor	chr17	7574017	7574017	C	A	bcgsc.ca	hg19	17	7578413	7578413	+	Missense_Mutation	SNP	C	T	T	novel		TCGA-CN-5366-01A-01D-1434-08	TCGA-CN-5366-10A-01D-1434-08	C	Unknown	Untested	Somatic	Phase_1	WXS	Illumina HiSeq	161342fd-4cfa-4fc8-9708-7bb815b137c6	a7c5797e-de41-4381-9ce7-8277a48494f3
15918	2603	UM-N03	TP53	7157	Tumor_supressor	chr17	7574017	7574017	C	A	bcgsc.ca	hg19	17	7578449	7578449	+	Missense_Mutation	SNP	C	T	T	rs193920817		TCGA-CN-5367-01A-01D-1434-08	TCGA-CN-5367-10A-01D-1434-08	C	Unknown	Untested	Somatic	Phase_1	WXS	Illumina HiSeq	57adb398-48c5-4a14-a43e-f79a19befbda	3c6ca4c1-7112-4c0c-9d21-b00717fcd4de
15918	2603	UM-N03	TP53	7157	Tumor_supressor	chr17	7574017	7574017	C	A	bcgsc.ca	hg19	17	7578406	7578406	+	Missense_Mutation	SNP	C	T	T	rs28934578	byCluster	TCGA-CN-5370-01A-01D-2012-08	TCGA-CN-5370-10A-01D-2013-08	C	Unknown	Untested	Somatic	Phase_1	WXS	Illumina HiSeq	f4ca6755-68ca-4702-b08b-65005d31e9be	34dbe31b-1d26-47b3-b6f7-bad6d590e415
15918	2603	UM-N03	TP53	7157	Tumor_supressor	chr17	7574017	7574017	C	A	bcgsc.ca	hg19	17	7577547	7577547	+	Missense_Mutation	SNP	C	A	A	novel		TCGA-CN-5373-01A-01D-1434-08	TCGA-CN-5373-10A-01D-1434-08	C	Unknown	Untested	Somatic	Phase_1	WXS	Illumina HiSeq	00988676-1e9b-4e00-b4aa-a8f86c21b206	9937f05c-99cc-491d-88cf-7483e30546ed
15918	2603	UM-N03	TP53	7157	Tumor_supressor	chr17	7574017	7574017	C	A	bcgsc.ca	hg19	17	7579312	7579312	+	Silent	SNP	C	A	A	rs55863639		TCGA-CN-6010-01A-11D-1683-08	TCGA-CN-6010-10A-01D-1683-08	C	Unknown	Untested	Somatic	Phase_1	WXS	Illumina HiSeq	2d9693f3-0917-42be-97b8-4dc15cc4d3f6	0aca8971-6bab-418e-a861-c266e085532e
15918	2603	UM-N03	TP53	7157	Tumor_supressor	chr17	7574017	7574017	C	A	bcgsc.ca	hg19	17	7578234	7578235	+	Frame_Shift_Ins	INS	-	T	-	novel		TCGA-CN-6011-01A-11D-1683-08	TCGA-CN-6011-10A-01D-1683-08	-	Unknown	Untested	Somatic	Phase_1	WXS	Illumina HiSeq	0e0aa5da-2cb2-47b8-b000-83a07d68ed29	090dd4aa-5adb-4e8e-9ea0-d25775dfa21c
15918	2603	UM-N03	TP53	7157	Tumor_supressor	chr17	7574017	7574017	C	A	bcgsc.ca	hg19	17	7577106	7577106	+	Missense_Mutation	SNP	G	A	A	novel		TCGA-CN-6011-01A-11D-1683-08	TCGA-CN-6011-10A-01D-1683-08	G	Unknown	Untested	Somatic	Phase_1	WXS	Illumina HiSeq	0e0aa5da-2cb2-47b8-b000-83a07d68ed29	090dd4aa-5adb-4e8e-9ea0-d25775dfa21c
15918	2603	UM-N03	TP53	7157	Tumor_supressor	chr17	7574017	7574017	C	A	bcgsc.ca	hg19	17	7578553	7578553	+	Missense_Mutation	SNP	T	G	G	novel		TCGA-CN-6012-01A-11D-1683-08	TCGA-CN-6012-10A-01D-1683-08	T	Unknown	Untested	Somatic	Phase_1	WXS	Illumina HiSeq	c5d99faa-ef68-4f08-af97-d722bcc383f5	ecf5b1b2-34a4-45f0-8e1a-abfff67dec3b
15918	2603	UM-N03	TP53	7157	Tumor_supressor	chr17	7574017	7574017	C	A	bcgsc.ca	hg19	17	7577094	7577094	+	Missense_Mutation	SNP	G	A	A	rs28934574	byCluster	TCGA-CN-6013-01A-11D-1683-08	TCGA-CN-6013-10A-01D-1683-08	G	Unknown	Untested	Somatic	Phase_1	WXS	Illumina HiSeq	992de9b5-c394-48e7-b4e3-4c4aeacb4a23	9496355f-6aa6-4f6a-ac06-b17966b4208c
15918	2603	UM-N03	TP53	7157	Tumor_supressor	chr17	7574017	7574017	C	A	bcgsc.ca	hg19	17	7577548	7577548	+	Missense_Mutation	SNP	C	T	T	rs28934575	byCluster	TCGA-CN-6016-01A-11D-1683-08	TCGA-CN-6016-10A-01D-1683-08	C	Unknown	Untested	Somatic	Phase_1	WXS	Illumina HiSeq	fcb6e29c-864d-483f-a848-8a61202d9516	06bd7b3a-430d-4d4f-8846-e7997440d241
15918	2603	UM-N03	TP53	7157	Tumor_supressor	chr17	7574017	7574017	C	A	bcgsc.ca	hg19	17	7579441	7579453	+	Frame_Shift_Del	DEL	CGGTGTAGGAGCT	-	-	novel		TCGA-CN-6017-01A-11D-1683-08	TCGA-CN-6017-10A-01D-1683-08	CGGTGTAGGAGCT	Unknown	Untested	Somatic	Phase_1	WXS	Illumina HiSeq	7cd89cbe-6bd9-41a2-a042-345fa0a09866	df3b1467-ca2e-4e97-992d-6ab6a4aea441
15918	2603	UM-N03	TP53	7157	Tumor_supressor	chr17	7574017	7574017	C	A	bcgsc.ca	hg19	17	7577539	7577539	+	Missense_Mutation	SNP	G	A	A	rs121912651	byCluster	TCGA-CN-6018-01A-11D-1683-08	TCGA-CN-6018-10A-01D-1683-08	G	Unknown	Untested	Somatic	Phase_1	WXS	Illumina HiSeq	33815edd-bb4f-4f05-bc82-94eafe423652	f3b1312a-5ef1-4312-811e-223f4f4cb997
15918	2603	UM-N03	TP53	7157	Tumor_supressor	chr17	7574017	7574017	C	A	bcgsc.ca	hg19	17	7574034	7574034	+	Splice_Site	SNP	C	A	A	novel		TCGA-CN-6019-01A-11D-1683-08	TCGA-CN-6019-10A-01D-1683-08	C	Unknown	Untested	Somatic	Phase_1	WXS	Illumina HiSeq	00769a89-ffc5-46f5-a42e-25b3eae886c2	424fb678-3744-4165-b4b3-daffa0319990
15918	2603	UM-N03	TP53	7157	Tumor_supressor	chr17	7574017	7574017	C	A	bcgsc.ca	hg19	17	7578177	7578177	+	Missense_Mutation	SNP	C	A	A	novel		TCGA-CN-6020-01A-11D-1683-08	TCGA-CN-6020-10A-01D-1683-08	C	Unknown	Untested	Somatic	Phase_1	WXS	Illumina HiSeq	1f33c4c7-4f08-44a2-91f5-7ed2d7da68f0	6cfc6be3-b8b6-4934-aa2f-7d2e7fd53ec2
15918	2603	UM-N03	TP53	7157	Tumor_supressor	chr17	7574017	7574017	C	A	bcgsc.ca	hg19	17	7579494	7579495	+	Frame_Shift_Ins	INS	-	G	-	novel		TCGA-CN-6021-01A-11D-1683-08	TCGA-CN-6021-10A-01D-1683-08	-	Unknown	Untested	Somatic	Phase_1	WXS	Illumina HiSeq	e62a2c4d-18e3-4ec8-8d93-40e055e65be4	ed345984-cb10-45e5-8684-460ae7e7e84b
15918	2603	UM-N03	TP53	7157	Tumor_supressor	chr17	7574017	7574017	C	A	bcgsc.ca	hg19	17	7577498	7577498	+	Splice_Site	SNP	C	T	T	novel		TCGA-CN-6022-01A-21D-1683-08	TCGA-CN-6022-10A-01D-1683-08	C	Unknown	Untested	Somatic	Phase_1	WXS	Illumina HiSeq	90cd2296-7133-4cbe-99cb-84b084eb88cd	9d1d3ad1-bcca-4d02-81e3-0807015fdd83
15918	2603	UM-N03	TP53	7157	Tumor_supressor	chr17	7574017	7574017	C	A	bcgsc.ca	hg19	17	7577539	7577539	+	Missense_Mutation	SNP	G	A	A	rs121912651	byCluster	TCGA-CN-6022-01A-21D-1683-08	TCGA-CN-6022-10A-01D-1683-08	G	Unknown	Untested	Somatic	Phase_1	WXS	Illumina HiSeq	90cd2296-7133-4cbe-99cb-84b084eb88cd	9d1d3ad1-bcca-4d02-81e3-0807015fdd83
15918	2603	UM-N03	TP53	7157	Tumor_supressor	chr17	7574017	7574017	C	A	bcgsc.ca	hg19	17	7577548	7577548	+	Missense_Mutation	SNP	C	T	T	rs28934575	byCluster	TCGA-CN-6023-01A-11D-1683-08	TCGA-CN-6023-10A-01D-1683-08	C	Unknown	Untested	Somatic	Phase_1	WXS	Illumina HiSeq	d03b8f96-c932-4abf-b508-f4e1b50739ee	d5b021c2-0f46-4f80-b693-57047c559add
15918	2603	UM-N03	TP53	7157	Tumor_supressor	chr17	7574017	7574017	C	A	bcgsc.ca	hg19	17	7577144	7577144	+	Missense_Mutation	SNP	A	C	C	novel		TCGA-CN-6024-01A-11D-1683-08	TCGA-CN-6024-10A-01D-1683-08	A	Unknown	Untested	Somatic	Phase_1	WXS	Illumina HiSeq	0604584e-0654-4b00-94fc-45e76588000c	f6a9ac40-b1a9-4915-bfda-f2d01607b2b4
15918	2603	UM-N03	TP53	7157	Tumor_supressor	chr17	7574017	7574017	C	A	bcgsc.ca	hg19	17	7578505	7578515	+	Frame_Shift_Del	DEL	GGGCAGGTCTT	-	-	novel		TCGA-CN-6988-01A-11D-1912-08	TCGA-CN-6988-10A-01D-1912-08	GGGCAGGTCTT	Unknown	Untested	Somatic	Phase_1	WXS	Illumina HiSeq	230b06a8-5f6e-41db-bb59-19e4e6c9afaf	cc2f24ac-fce9-4b5a-bff2-7f2f9595a426
15918	2603	UM-N03	TP53	7157	Tumor_supressor	chr17	7574017	7574017	C	A	bcgsc.ca	hg19	17	7577516	7577517	+	Frame_Shift_Ins	INS	-	A	-	novel		TCGA-CN-6989-01A-11D-1912-08	TCGA-CN-6989-10A-01D-1912-08	-	Unknown	Untested	Somatic	Phase_1	WXS	Illumina HiSeq	61cd2198-d85e-4eae-b9c6-e36be372595b	ac954060-b4d9-4a3c-8922-a7dcb8d79074
15918	2603	UM-N03	TP53	7157	Tumor_supressor	chr17	7574017	7574017	C	A	bcgsc.ca	hg19	17	7576853	7576853	+	Missense_Mutation	SNP	C	A	A	novel		TCGA-CN-6992-01A-11D-1912-08	TCGA-CN-6992-10A-01D-1912-08	C	Unknown	Untested	Somatic	Phase_1	WXS	Illumina HiSeq	7a70356c-74a3-40c3-bd32-3049da642831	a6505059-a7f7-44bb-9d7b-9554b28effc9
15918	2603	UM-N03	TP53	7157	Tumor_supressor	chr17	7574017	7574017	C	A	bcgsc.ca	hg19	17	7577535	7577535	+	Missense_Mutation	SNP	C	A	A	novel		TCGA-CN-6992-01A-11D-1912-08	TCGA-CN-6992-10A-01D-1912-08	C	Unknown	Untested	Somatic	Phase_1	WXS	Illumina HiSeq	7a70356c-74a3-40c3-bd32-3049da642831	a6505059-a7f7-44bb-9d7b-9554b28effc9
15918	2603	UM-N03	TP53	7157	Tumor_supressor	chr17	7574017	7574017	C	A	bcgsc.ca	hg19	17	7577547	7577547	+	Missense_Mutation	SNP	C	T	T	rs121912656		TCGA-CN-6992-01A-11D-1912-08	TCGA-CN-6992-10A-01D-1912-08	C	Unknown	Untested	Somatic	Phase_1	WXS	Illumina HiSeq	7a70356c-74a3-40c3-bd32-3049da642831	a6505059-a7f7-44bb-9d7b-9554b28effc9
15918	2603	UM-N03	TP53	7157	Tumor_supressor	chr17	7574017	7574017	C	A	bcgsc.ca	hg19	17	7577090	7577090	+	Missense_Mutation	SNP	C	G	G	novel		TCGA-CN-6994-01A-11D-1912-08	TCGA-CN-6994-10A-01D-1912-08	C	Unknown	Untested	Somatic	Phase_1	WXS	Illumina HiSeq	157b67ad-f092-4ea3-b557-0406839e6905	ecbf546c-60d0-433c-940b-68f82af90250
15918	2603	UM-N03	TP53	7157	Tumor_supressor	chr17	7574017	7574017	C	A	bcgsc.ca	hg19	17	7578406	7578406	+	Missense_Mutation	SNP	C	T	T	rs28934578	byCluster	TCGA-CN-6994-01A-11D-1912-08	TCGA-CN-6994-10A-01D-1912-08	C	Unknown	Untested	Somatic	Phase_1	WXS	Illumina HiSeq	157b67ad-f092-4ea3-b557-0406839e6905	ecbf546c-60d0-433c-940b-68f82af90250
15918	2603	UM-N03	TP53	7157	Tumor_supressor	chr17	7574017	7574017	C	A	bcgsc.ca	hg19	17	7576858	7576858	+	Frame_Shift_Del	DEL	G	-	-	novel		TCGA-CN-6995-01A-31D-2012-08	TCGA-CN-6995-10A-01D-2013-08	G	Unknown	Untested	Somatic	Phase_1	WXS	Illumina HiSeq	c0b6813d-4b3e-479e-81a7-1e5c2de89b0d	a4fef570-a560-4482-b7da-8bbe800c4b03
15918	2603	UM-N03	TP53	7157	Tumor_supressor	chr17	7574017	7574017	C	A	bcgsc.ca	hg19	17	7577568	7577568	+	Missense_Mutation	SNP	C	A	A	novel		TCGA-CN-6996-01A-11D-1912-08	TCGA-CN-6996-10A-01D-1912-08	C	Unknown	Untested	Somatic	Phase_1	WXS	Illumina HiSeq	c063bec5-c716-4ea2-843a-e9f0bec3b540	5a2e6c40-39c0-4385-923a-10c862ad731a
15918	2603	UM-N03	TP53	7157	Tumor_supressor	chr17	7574017	7574017	C	A	bcgsc.ca	hg19	17	7577090	7577090	+	Missense_Mutation	SNP	C	G	G	novel		TCGA-CN-A497-01A-11D-A24D-08	TCGA-CN-A497-10A-01D-A24F-08	C	Unknown	Untested	Somatic	Phase_1	WXS	Illumina HiSeq	2940c863-461c-4036-82d9-15d08e666dac	8736b22a-255d-4677-8a2f-2d1ab8e02014
15918	2603	UM-N03	TP53	7157	Tumor_supressor	chr17	7574017	7574017	C	A	bcgsc.ca	hg19	17	7577048	7577048	+	Frame_Shift_Del	DEL	T	-	-	novel		TCGA-CN-A498-01A-11D-A24D-08	TCGA-CN-A498-10A-01D-A24F-08	T	Unknown	Untested	Somatic	Phase_1	WXS	Illumina HiSeq	db8a2708-1703-4c31-acbd-004ea132ded7	19c1570e-5804-473b-9f8d-e973e802a0fd
15918	2603	UM-N03	TP53	7157	Tumor_supressor	chr17	7574017	7574017	C	A	bcgsc.ca	hg19	17	7577094	7577094	+	Missense_Mutation	SNP	G	A	A	rs28934574	byCluster	TCGA-CN-A49B-01A-31D-A24D-08	TCGA-CN-A49B-10A-01D-A24F-08	G	Unknown	Untested	Somatic	Phase_1	WXS	Illumina HiSeq	fc7fce35-d44c-4bf6-b703-f29485dd05df	3da4091f-674f-458d-a115-340b82e74f00
15918	2603	UM-N03	TP53	7157	Tumor_supressor	chr17	7574017	7574017	C	A	bcgsc.ca	hg19	17	7578461	7578461	+	Missense_Mutation	SNP	C	A	A	rs121912654		TCGA-CN-A63T-01A-11D-A28R-08	TCGA-CN-A63T-10A-01D-A28U-08	C	Unknown	Untested	Somatic	Phase_1	WXS	Illumina HiSeq	c9087f21-6e78-4358-99a9-9500177fc0b6	71bceed8-a75f-4ff6-bc1d-ab198b24c0aa
15918	2603	UM-N03	TP53	7157	Tumor_supressor	chr17	7574017	7574017	C	A	bcgsc.ca	hg19	17	7577610	7577610	+	Splice_Site	SNP	T	A	A	novel		TCGA-CN-A63U-01A-11D-A30E-08	TCGA-CN-A63U-10A-01D-A30H-08	T	Unknown	Untested	Somatic	Phase_1	WXS	Illumina HiSeq	06f0ce6c-d91c-40ef-afc5-43a86e4a39d8	7cbcd18d-f2f6-4114-a1f7-5c70911a3c8e
15918	2603	UM-N03	TP53	7157	Tumor_supressor	chr17	7574017	7574017	C	A	bcgsc.ca	hg19	17	7578461	7578462	+	Frame_Shift_Del	DEL	CG	-	-	novel		TCGA-CN-A640-01A-21D-A30E-08	TCGA-CN-A640-10A-01D-A30H-08	CG	Unknown	Untested	Somatic	Phase_1	WXS	Illumina HiSeq	6596705d-731e-4780-a964-65dca0311f65	fa53624e-3251-43cd-a140-7f6feaac41a2
15918	2603	UM-N03	TP53	7157	Tumor_supressor	chr17	7574017	7574017	C	A	bcgsc.ca	hg19	17	7577097	7577097	+	Missense_Mutation	SNP	C	A	A	novel		TCGA-CN-A641-01A-11D-A30E-08	TCGA-CN-A641-10A-01D-A30H-08	C	Unknown	Untested	Somatic	Phase_1	WXS	Illumina HiSeq	d69e0e1d-5af2-4006-92f7-399d77c8f546	d8066c9f-c84c-4c5c-895c-d5c405e13faa
15918	2603	UM-N03	TP53	7157	Tumor_supressor	chr17	7574017	7574017	C	A	bcgsc.ca	hg19	17	7579372	7579372	+	Silent	SNP	G	A	A	novel		TCGA-CN-A6V3-01A-12D-A34J-08	TCGA-CN-A6V3-10A-01D-A34M-08	G	Unknown	Untested	Somatic	Phase_1	WXS	Illumina HiSeq	61b4c2a3-11a7-4bf9-a406-d922591cb57b	bcd5c039-36f7-46d6-9303-e9647d6099f2
15918	2603	UM-N03	TP53	7157	Tumor_supressor	chr17	7574017	7574017	C	A	bcgsc.ca	hg19	17	7579373	7579373	+	Missense_Mutation	SNP	C	A	A	novel		TCGA-CN-A6V3-01A-12D-A34J-08	TCGA-CN-A6V3-10A-01D-A34M-08	C	Unknown	Untested	Somatic	Phase_1	WXS	Illumina HiSeq	61b4c2a3-11a7-4bf9-a406-d922591cb57b	bcd5c039-36f7-46d6-9303-e9647d6099f2
15918	2603	UM-N03	TP53	7157	Tumor_supressor	chr17	7574017	7574017	C	A	bcgsc.ca	hg19	17	7577534	7577534	+	Missense_Mutation	SNP	C	A	A	rs28934571	byCluster	TCGA-CQ-5326-01A-01D-1870-08	TCGA-CQ-5326-10A-01D-1870-08	C	Unknown	Untested	Somatic	Phase_1	WXS	Illumina HiSeq	199249f9-808d-4565-bb6b-82724f61edaa	1e880285-c636-4204-87bc-1e9d0bb69355
15918	2603	UM-N03	TP53	7157	Tumor_supressor	chr17	7574017	7574017	C	A	bcgsc.ca	hg19	17	7579698	7579698	+	Splice_Site	SNP	A	C	C	novel		TCGA-CQ-5326-01A-01D-1870-08	TCGA-CQ-5326-10A-01D-1870-08	A	Unknown	Untested	Somatic	Phase_1	WXS	Illumina HiSeq	199249f9-808d-4565-bb6b-82724f61edaa	1e880285-c636-4204-87bc-1e9d0bb69355
15918	2603	UM-N03	TP53	7157	Tumor_supressor	chr17	7574017	7574017	C	A	bcgsc.ca	hg19	17	7577120	7577120	+	Missense_Mutation	SNP	C	T	T	rs28934576		TCGA-CQ-5329-01A-01D-1683-08	TCGA-CQ-5329-10A-01D-1683-08	C	Unknown	Untested	Somatic	Phase_1	WXS	Illumina HiSeq	5aa9b6fc-4169-4346-98fb-4c711d08d701	fc065f6a-8d73-4f13-9be4-076b7b6ffe71
15918	2603	UM-N03	TP53	7157	Tumor_supressor	chr17	7574017	7574017	C	A	bcgsc.ca	hg19	17	7576927	7576927	+	Splice_Site	SNP	C	G	G	novel		TCGA-CQ-5331-01A-02D-1870-08	TCGA-CQ-5331-10A-01D-1870-08	C	Unknown	Untested	Somatic	Phase_1	WXS	Illumina HiSeq	d2c2d3db-dbc0-44f1-b625-17f3f819c122	9aeca350-ffd8-4c58-a7b9-0bc09da94ca1
15918	2603	UM-N03	TP53	7157	Tumor_supressor	chr17	7574017	7574017	C	A	bcgsc.ca	hg19	17	7578479	7578479	+	Missense_Mutation	SNP	G	A	A	rs28934874	byCluster	TCGA-CQ-5332-01A-01D-1683-08	TCGA-CQ-5332-10A-01D-1683-08	G	Unknown	Untested	Somatic	Phase_1	WXS	Illumina HiSeq	4fdf4f0d-0a55-4b5e-8545-65f1aad37c10	55e19ee2-02cb-4f91-9108-1a71faad685d
15918	2603	UM-N03	TP53	7157	Tumor_supressor	chr17	7574017	7574017	C	A	bcgsc.ca	hg19	17	7578403	7578403	+	Missense_Mutation	SNP	C	A	A	novel		TCGA-CQ-5333-01A-01D-2394-08	TCGA-CQ-5333-10A-01D-2394-08	C	Unknown	Untested	Somatic	Phase_1	WXS	Illumina HiSeq	e776b7da-dc5f-41f4-88c6-45748de4bfd4	8d9ea53d-9752-4f6b-baaa-afdef0442db3
15918	2603	UM-N03	TP53	7157	Tumor_supressor	chr17	7574017	7574017	C	A	bcgsc.ca	hg19	17	7578457	7578457	+	Missense_Mutation	SNP	C	T	T	novel		TCGA-CQ-5334-01A-01D-1683-08	TCGA-CQ-5334-10A-01D-1683-08	C	Unknown	Untested	Somatic	Phase_1	WXS	Illumina HiSeq	39978192-2119-4910-a2f6-53834a2b1bf2	9ee54e26-5fd6-4d41-ac47-b95609d09cfc
15918	2603	UM-N03	TP53	7157	Tumor_supressor	chr17	7574017	7574017	C	A	bcgsc.ca	hg19	17	7578196	7578196	+	Missense_Mutation	SNP	A	C	C	novel		TCGA-CQ-6218-01A-11D-1912-08	TCGA-CQ-6218-10A-01D-1912-08	A	Unknown	Untested	Somatic	Phase_1	WXS	Illumina HiSeq	d3717097-7cdb-446f-a020-78c770362656	8e02ba07-6e8c-4016-af03-7601c57fbc9a
15918	2603	UM-N03	TP53	7157	Tumor_supressor	chr17	7574017	7574017	C	A	bcgsc.ca	hg19	17	7578211	7578211	+	Missense_Mutation	SNP	C	G	G	novel		TCGA-CQ-6219-01A-11D-1912-08	TCGA-CQ-6219-10A-01D-1912-08	C	Unknown	Untested	Somatic	Phase_1	WXS	Illumina HiSeq	c6263b94-0ffe-40e7-9184-deb427c67802	266b5bc3-c9cf-433b-9ddd-eb2da0dcabfd
15918	2603	UM-N03	TP53	7157	Tumor_supressor	chr17	7574017	7574017	C	A	bcgsc.ca	hg19	17	7577100	7577100	+	Missense_Mutation	SNP	T	C	C	novel		TCGA-CQ-6220-01A-11D-1912-08	TCGA-CQ-6220-10A-01D-1912-08	T	Unknown	Untested	Somatic	Phase_1	WXS	Illumina HiSeq	65e67eda-16a4-4dfd-94a9-546c76d94a02	7a2a9850-af1f-4b45-a5da-5d1952c42558
15918	2603	UM-N03	TP53	7157	Tumor_supressor	chr17	7574017	7574017	C	A	bcgsc.ca	hg19	17	7577124	7577124	+	Missense_Mutation	SNP	C	T	T	novel		TCGA-CQ-6221-01A-11D-2078-08	TCGA-CQ-6221-10A-01D-2078-08	C	Unknown	Untested	Somatic	Phase_1	WXS	Illumina HiSeq	d6166f0d-c0b5-44a3-814d-0c94c5bc41b0	393a336d-6a29-4e53-9285-3af63623db50
15918	2603	UM-N03	TP53	7157	Tumor_supressor	chr17	7574017	7574017	C	A	bcgsc.ca	hg19	17	7578454	7578454	+	Missense_Mutation	SNP	G	A	A	novel		TCGA-CQ-6223-01A-11D-1912-08	TCGA-CQ-6223-10A-01D-1912-08	G	Unknown	Untested	Somatic	Phase_1	WXS	Illumina HiSeq	be7cb5b4-1d09-479c-8bf2-a9e7abde575f	2e4128e2-7d9d-4ef1-a2ad-d8eb0a570045
15918	2603	UM-N03	TP53	7157	Tumor_supressor	chr17	7574017	7574017	C	A	bcgsc.ca	hg19	17	7577538	7577538	+	Missense_Mutation	SNP	C	T	T	rs11540652	byCluster	TCGA-CQ-6224-01A-11D-1912-08	TCGA-CQ-6224-10A-01D-1912-08	C	Unknown	Untested	Somatic	Phase_1	WXS	Illumina HiSeq	c03d51a0-8731-430d-a792-280e01629e8f	7c72a2dd-0b25-41a1-be66-a691196e57d0
15918	2603	UM-N03	TP53	7157	Tumor_supressor	chr17	7574017	7574017	C	A	bcgsc.ca	hg19	17	7578403	7578403	+	Missense_Mutation	SNP	C	G	G	novel		TCGA-CQ-6225-01A-11D-1912-08	TCGA-CQ-6225-10A-01D-1912-08	C	Unknown	Untested	Somatic	Phase_1	WXS	Illumina HiSeq	cd311590-3c69-4ff2-8fbd-cb5b0f21975e	b9418a2e-bc40-4513-ae79-d62a4f886576
15918	2603	UM-N03	TP53	7157	Tumor_supressor	chr17	7574017	7574017	C	A	bcgsc.ca	hg19	17	7578395	7578395	+	Missense_Mutation	SNP	G	T	T	novel		TCGA-CQ-7063-01A-11D-2394-08	TCGA-CQ-7063-10A-01D-2394-08	G	Unknown	Untested	Somatic	Phase_1	WXS	Illumina HiSeq	0bd5390d-c251-48ec-9235-11b49956a23c	6935113b-655c-4904-88cd-38a5965d83ef
15918	2603	UM-N03	TP53	7157	Tumor_supressor	chr17	7574017	7574017	C	A	bcgsc.ca	hg19	17	7577548	7577548	+	Missense_Mutation	SNP	C	T	T	rs28934575	byCluster	TCGA-CQ-7064-01A-11D-2394-08	TCGA-CQ-7064-10A-01D-2394-08	C	Unknown	Untested	Somatic	Phase_1	WXS	Illumina HiSeq	f4d2233a-53ff-4d8e-81cf-0d8bece72438	15ec64a6-902a-4847-aca6-2a9d6c96be0d
15918	2603	UM-N03	TP53	7157	Tumor_supressor	chr17	7574017	7574017	C	A	bcgsc.ca	hg19	17	7578442	7578442	+	Missense_Mutation	SNP	T	C	C	rs148924904		TCGA-CQ-7064-01A-11D-2394-08	TCGA-CQ-7064-10A-01D-2394-08	T	Unknown	Untested	Somatic	Phase_1	WXS	Illumina HiSeq	f4d2233a-53ff-4d8e-81cf-0d8bece72438	15ec64a6-902a-4847-aca6-2a9d6c96be0d
15918	2603	UM-N03	TP53	7157	Tumor_supressor	chr17	7574017	7574017	C	A	bcgsc.ca	hg19	17	7578394	7578394	+	Missense_Mutation	SNP	T	G	G	novel		TCGA-CQ-7065-01A-11D-2078-08	TCGA-CQ-7065-10A-01D-2078-08	T	Unknown	Untested	Somatic	Phase_1	WXS	Illumina HiSeq	64c422bb-a531-4636-8e68-bdaf212df6dc	d1cb757d-641c-488c-a845-ee4a1075a662
15918	2603	UM-N03	TP53	7157	Tumor_supressor	chr17	7574017	7574017	C	A	bcgsc.ca	hg19	17	7578461	7578461	+	Missense_Mutation	SNP	C	A	A	rs121912654		TCGA-CQ-7072-01A-21D-A30E-08	TCGA-CQ-7072-10A-01D-A30H-08	C	Unknown	Untested	Somatic	Phase_1	WXS	Illumina HiSeq	cb6b7b2d-a6bc-4668-b8ad-c189e7e9299b	5b824d22-9a70-4661-a970-ceaf19714f59
15918	2603	UM-N03	TP53	7157	Tumor_supressor	chr17	7574017	7574017	C	A	bcgsc.ca	hg19	17	7578394	7578394	+	Missense_Mutation	SNP	T	A	A	novel		TCGA-CQ-A4C9-01A-11D-A25D-08	TCGA-CQ-A4C9-10A-01D-A25E-08	T	Unknown	Untested	Somatic	Phase_1	WXS	Illumina HiSeq	50ae1afb-03a8-4470-8e00-5037f448bd98	fd1b9890-2f7d-455d-90f6-aa3ad1073601
15918	2603	UM-N03	TP53	7157	Tumor_supressor	chr17	7574017	7574017	C	A	bcgsc.ca	hg19	17	7578196	7578196	+	Missense_Mutation	SNP	A	C	C	novel		TCGA-CQ-A4CB-01A-11D-A25D-08	TCGA-CQ-A4CB-10A-01D-A25E-08	A	Unknown	Untested	Somatic	Phase_1	WXS	Illumina HiSeq	430bec67-a658-440a-8f47-573c9fba6f01	b0fef95e-da4e-4dde-9ca4-beae6138966e
15918	2603	UM-N03	TP53	7157	Tumor_supressor	chr17	7574017	7574017	C	A	bcgsc.ca	hg19	17	7572959	7572962	+	Frame_Shift_Del	DEL	TGAG	-	-	novel		TCGA-CQ-A4CD-01A-21D-A25D-08	TCGA-CQ-A4CD-10A-01D-A25E-08	TGAG	Unknown	Untested	Somatic	Phase_1	WXS	Illumina HiSeq	c269ecd1-5a4e-43a7-a658-970a52ca8776	9efb8636-73b0-41db-92ef-e70e1bf83e44
15918	2603	UM-N03	TP53	7157	Tumor_supressor	chr17	7574017	7574017	C	A	bcgsc.ca	hg19	17	7578524	7578524	+	Missense_Mutation	SNP	G	C	C	novel		TCGA-CQ-A4CD-01A-21D-A25D-08	TCGA-CQ-A4CD-10A-01D-A25E-08	G	Unknown	Untested	Somatic	Phase_1	WXS	Illumina HiSeq	c269ecd1-5a4e-43a7-a658-970a52ca8776	9efb8636-73b0-41db-92ef-e70e1bf83e44
15918	2603	UM-N03	TP53	7157	Tumor_supressor	chr17	7574017	7574017	C	A	bcgsc.ca	hg19	17	7577534	7577534	+	Silent	SNP	C	T	T	novel		TCGA-CQ-A4CG-01A-11D-A25Y-08	TCGA-CQ-A4CG-10A-01D-A25Y-08	C	Unknown	Untested	Somatic	Phase_1	WXS	Illumina HiSeq	009cbff6-7773-4ad9-a8a3-4770af607598	08cf1852-84bf-4af9-b7ea-12d38a3749fb
15918	2603	UM-N03	TP53	7157	Tumor_supressor	chr17	7574017	7574017	C	A	bcgsc.ca	hg19	17	7579703	7579703	+	Frame_Shift_Del	DEL	A	-	-	novel		TCGA-CQ-A4CH-01A-11D-A25Y-08	TCGA-CQ-A4CH-10A-01D-A25Y-08	A	Unknown	Untested	Somatic	Phase_1	WXS	Illumina HiSeq	b77aa7fa-403b-4ee1-b537-695a799c80f5	92e8b340-322e-4411-95d8-7db81767f660
15918	2603	UM-N03	TP53	7157	Tumor_supressor	chr17	7574017	7574017	C	A	bcgsc.ca	hg19	17	7577025	7577025	+	Missense_Mutation	SNP	T	G	G	novel		TCGA-CQ-A4CI-01A-11D-A25Y-08	TCGA-CQ-A4CI-10A-01D-A25Y-08	T	Unknown	Untested	Somatic	Phase_1	WXS	Illumina HiSeq	abcadacd-7540-4143-ab82-15889248d286	83a03ed6-2b0b-42f5-bac6-d5146df9c520
15918	2603	UM-N03	TP53	7157	Tumor_supressor	chr17	7574017	7574017	C	A	bcgsc.ca	hg19	17	7577547	7577547	+	Missense_Mutation	SNP	C	A	A	novel		TCGA-CR-6474-01A-11D-1870-08	TCGA-CR-6474-10A-01D-1870-08	C	Unknown	Untested	Somatic	Phase_1	WXS	Illumina HiSeq	6b4369e1-cf03-4a40-9a66-fc67bfb946b3	11f422c3-46e6-47c6-9f85-5708ec25b154
15918	2603	UM-N03	TP53	7157	Tumor_supressor	chr17	7574017	7574017	C	A	bcgsc.ca	hg19	17	7574003	7574003	+	Frame_Shift_Del	DEL	G	-	-	novel		TCGA-CR-6477-01A-11D-1870-08	TCGA-CR-6477-10A-01D-1870-08	G	Unknown	Untested	Somatic	Phase_1	WXS	Illumina HiSeq	e02f3646-a500-4781-ad44-2f62661a883d	b9f8b4a2-7383-4f08-bd9d-8acb786f01c3
15918	2603	UM-N03	TP53	7157	Tumor_supressor	chr17	7574017	7574017	C	A	bcgsc.ca	hg19	17	7578394	7578394	+	Missense_Mutation	SNP	T	C	C	novel		TCGA-CR-6478-01A-11D-1870-08	TCGA-CR-6478-10A-01D-1870-08	T	Unknown	Untested	Somatic	Phase_1	WXS	Illumina HiSeq	c21f40c6-4260-4def-8cca-1c11895b35b0	047fe7f4-33c6-4080-8d2f-5849cd110a6c
15918	2603	UM-N03	TP53	7157	Tumor_supressor	chr17	7574017	7574017	C	A	bcgsc.ca	hg19	17	7577572	7577572	+	Missense_Mutation	SNP	T	C	C	novel		TCGA-CR-6491-01A-11D-1870-08	TCGA-CR-6491-10A-01D-1870-08	T	Unknown	Untested	Somatic	Phase_1	WXS	Illumina HiSeq	a32853ad-b6a3-4147-ae5a-f48fad71581e	a69cfaac-983d-43bd-87c4-1ae89072749e
15918	2603	UM-N03	TP53	7157	Tumor_supressor	chr17	7574017	7574017	C	A	bcgsc.ca	hg19	17	7578394	7578394	+	Missense_Mutation	SNP	T	C	C	novel		TCGA-CR-6491-01A-11D-1870-08	TCGA-CR-6491-10A-01D-1870-08	T	Unknown	Untested	Somatic	Phase_1	WXS	Illumina HiSeq	a32853ad-b6a3-4147-ae5a-f48fad71581e	a69cfaac-983d-43bd-87c4-1ae89072749e
15918	2603	UM-N03	TP53	7157	Tumor_supressor	chr17	7574017	7574017	C	A	bcgsc.ca	hg19	17	7577594	7577595	+	Frame_Shift_Del	DEL	AC	-	-	novel		TCGA-CR-6493-01A-11D-1870-08	TCGA-CR-6493-10A-01D-1870-08	AC	Unknown	Untested	Somatic	Phase_1	WXS	Illumina HiSeq	f061abfa-4554-4328-9e8f-b84dd2aa4b45	b8689030-bf4c-4d70-a563-b974838c6bd1
15918	2603	UM-N03	TP53	7157	Tumor_supressor	chr17	7574017	7574017	C	A	bcgsc.ca	hg19	17	7578550	7578550	+	Missense_Mutation	SNP	G	T	T	novel		TCGA-CR-6493-01A-11D-1870-08	TCGA-CR-6493-10A-01D-1870-08	G	Unknown	Untested	Somatic	Phase_1	WXS	Illumina HiSeq	f061abfa-4554-4328-9e8f-b84dd2aa4b45	b8689030-bf4c-4d70-a563-b974838c6bd1
15918	2603	UM-N03	TP53	7157	Tumor_supressor	chr17	7574017	7574017	C	A	bcgsc.ca	hg19	17	7579433	7579433	+	Frame_Shift_Del	DEL	G	-	-	novel		TCGA-CR-7364-01A-11D-2012-08	TCGA-CR-7364-10A-01D-2013-08	G	Unknown	Untested	Somatic	Phase_1	WXS	Illumina HiSeq	f5047f1e-5088-4d30-927d-e64147fe661d	76d2a8b9-826c-48a4-99f5-f5d826aac3a0
15918	2603	UM-N03	TP53	7157	Tumor_supressor	chr17	7574017	7574017	C	A	bcgsc.ca	hg19	17	7578203	7578203	+	Missense_Mutation	SNP	C	T	T	novel		TCGA-CR-7365-01A-11D-2012-08	TCGA-CR-7365-10A-01D-2013-08	C	Unknown	Untested	Somatic	Phase_1	WXS	Illumina HiSeq	ec114413-a950-4e74-abc8-98857af8b9ad	247b7339-48fe-485b-8266-1e8488d1527d
15918	2603	UM-N03	TP53	7157	Tumor_supressor	chr17	7574017	7574017	C	A	bcgsc.ca	hg19	17	7577538	7577538	+	Missense_Mutation	SNP	C	T	T	rs11540652	byCluster	TCGA-CR-7368-01A-11D-2129-08	TCGA-CR-7368-10A-01D-2129-08	C	Unknown	Untested	Somatic	Phase_1	WXS	Illumina HiSeq	4b194ab3-d213-4a7a-be46-909b4f0c7291	2f1b122e-205d-44be-a6e1-1fc7f2271d99
15918	2603	UM-N03	TP53	7157	Tumor_supressor	chr17	7574017	7574017	C	A	bcgsc.ca	hg19	17	7577569	7577569	+	Missense_Mutation	SNP	A	T	T	novel		TCGA-CR-7370-01A-11D-2129-08	TCGA-CR-7370-10A-01D-2129-08	A	Unknown	Untested	Somatic	Phase_1	WXS	Illumina HiSeq	9f8ec337-85f7-4b01-a2b6-5db9a9e62f30	dd17d255-c853-4d2d-ad5e-cbec1719ca9d
15918	2603	UM-N03	TP53	7157	Tumor_supressor	chr17	7574017	7574017	C	A	bcgsc.ca	hg19	17	7578406	7578406	+	Missense_Mutation	SNP	C	T	T	rs28934578	byCluster	TCGA-CR-7371-01A-11D-2012-08	TCGA-CR-7371-10A-01D-2013-08	C	Unknown	Untested	Somatic	Phase_1	WXS	Illumina HiSeq	68201be8-a1a9-4c78-ad99-3c767ca8366b	a676c12d-d9aa-4f59-8d74-c0d2684b3631
15918	2603	UM-N03	TP53	7157	Tumor_supressor	chr17	7574017	7574017	C	A	bcgsc.ca	hg19	17	7579450	7579451	+	Frame_Shift_Ins	INS	-	G	-	novel		TCGA-CR-7372-01A-11D-2012-08	TCGA-CR-7372-10A-01D-2013-08	-	Unknown	Untested	Somatic	Phase_1	WXS	Illumina HiSeq	9032c525-9bed-47f9-b9f2-ecce4593ea37	067eb6e6-2211-467d-993f-f16368e1da5d
15918	2603	UM-N03	TP53	7157	Tumor_supressor	chr17	7574017	7574017	C	A	bcgsc.ca	hg19	17	7577139	7577139	+	Missense_Mutation	SNP	G	C	C	novel		TCGA-CR-7373-01A-11D-2012-08	TCGA-CR-7373-10A-01D-2013-08	G	Unknown	Untested	Somatic	Phase_1	WXS	Illumina HiSeq	9b1f5f6d-503c-4933-944a-b4fd1cc3fa93	88363097-f88e-49cc-9f95-068aa5a3a03f
15918	2603	UM-N03	TP53	7157	Tumor_supressor	chr17	7574017	7574017	C	A	bcgsc.ca	hg19	17	7578469	7578469	+	Frame_Shift_Del	DEL	C	-	-	novel		TCGA-CR-7374-01A-11D-2012-08	TCGA-CR-7374-10A-01D-2013-08	C	Unknown	Untested	Somatic	Phase_1	WXS	Illumina HiSeq	2cf33b63-464e-49a0-88f0-6a6d5b0393c4	72e73761-8b51-47b3-8dae-2c103d1c6c54
15918	2603	UM-N03	TP53	7157	Tumor_supressor	chr17	7574017	7574017	C	A	bcgsc.ca	hg19	17	7579698	7579699	+	Splice_Site	INS	-	CC	-	novel		TCGA-CR-7376-01A-11D-2129-08	TCGA-CR-7376-10A-01D-2129-08	-	Unknown	Untested	Somatic	Phase_1	WXS	Illumina HiSeq	a6b11f68-79da-4542-818d-f404116c0bf8	47cf1857-e93d-470f-abe2-bebe102fb2c1
15918	2603	UM-N03	TP53	7157	Tumor_supressor	chr17	7574017	7574017	C	A	bcgsc.ca	hg19	17	7577153	7577153	+	Missense_Mutation	SNP	C	A	A	novel		TCGA-CR-7379-01A-11D-2012-08	TCGA-CR-7379-10A-01D-2013-08	C	Unknown	Untested	Somatic	Phase_1	WXS	Illumina HiSeq	8cc45c01-a363-4151-9ea0-32c404b79da4	fccf77bc-8678-467a-bef2-24001108bacf
15918	2603	UM-N03	TP53	7157	Tumor_supressor	chr17	7574017	7574017	C	A	bcgsc.ca	hg19	17	7578522	7578522	+	Missense_Mutation	SNP	T	A	A	novel		TCGA-CR-7379-01A-11D-2012-08	TCGA-CR-7379-10A-01D-2013-08	T	Unknown	Untested	Somatic	Phase_1	WXS	Illumina HiSeq	8cc45c01-a363-4151-9ea0-32c404b79da4	fccf77bc-8678-467a-bef2-24001108bacf
15918	2603	UM-N03	TP53	7157	Tumor_supressor	chr17	7574017	7574017	C	A	bcgsc.ca	hg19	17	7577094	7577094	+	Missense_Mutation	SNP	G	A	A	rs28934574	byCluster	TCGA-CR-7380-01A-11D-2012-08	TCGA-CR-7380-10A-01D-2013-08	G	Unknown	Untested	Somatic	Phase_1	WXS	Illumina HiSeq	ac968fdd-970b-41fc-99f7-5670c741bc06	37d0d99a-d9a4-472e-aa15-50dd1650e9d2
15918	2603	UM-N03	TP53	7157	Tumor_supressor	chr17	7574017	7574017	C	A	bcgsc.ca	hg19	17	7576852	7576852	+	Splice_Site	SNP	C	T	T	novel		TCGA-CR-7383-01A-11D-2129-08	TCGA-CR-7383-10A-01D-2129-08	C	Unknown	Untested	Somatic	Phase_1	WXS	Illumina HiSeq	203629ed-2791-4e22-a9da-be647b0cdef5	62ea230c-402e-4a2d-b617-f909b4fad7d7
15918	2603	UM-N03	TP53	7157	Tumor_supressor	chr17	7574017	7574017	C	A	bcgsc.ca	hg19	17	7578217	7578218	+	Frame_Shift_Del	DEL	GT	-	-	novel		TCGA-CR-7386-01A-11D-2012-08	TCGA-CR-7386-10A-01D-2013-08	GT	Unknown	Untested	Somatic	Phase_1	WXS	Illumina HiSeq	dac99486-00bc-41ad-92b4-8bed1a28b122	def25278-359f-4d7f-8a33-48f56f668541
15918	2603	UM-N03	TP53	7157	Tumor_supressor	chr17	7574017	7574017	C	A	bcgsc.ca	hg19	17	7577121	7577121	+	Missense_Mutation	SNP	G	A	A	rs121913343	byCluster	TCGA-CR-7388-01A-11D-2012-08	TCGA-CR-7388-10A-01D-2013-08	G	Unknown	Untested	Somatic	Phase_1	WXS	Illumina HiSeq	3eddb2ad-6c75-4ae7-9d27-8ec0e7b4aa55	1092f9db-c4fe-4d73-90ec-c522795f24e3
15918	2603	UM-N03	TP53	7157	Tumor_supressor	chr17	7574017	7574017	C	A	bcgsc.ca	hg19	17	7579579	7579579	+	Frame_Shift_Del	DEL	C	-	-	novel		TCGA-CR-7389-01A-11D-2012-08	TCGA-CR-7389-10A-01D-2013-08	C	Unknown	Untested	Somatic	Phase_1	WXS	Illumina HiSeq	37149937-8131-4dbf-916b-d599d203eba7	16849673-1fb6-4726-84df-7804bdc10e3f
15918	2603	UM-N03	TP53	7157	Tumor_supressor	chr17	7574017	7574017	C	A	bcgsc.ca	hg19	17	7579369	7579369	+	Missense_Mutation	SNP	G	C	C	novel		TCGA-CR-7390-01A-11D-2012-08	TCGA-CR-7390-10A-01D-2013-08	G	Unknown	Untested	Somatic	Phase_1	WXS	Illumina HiSeq	714399af-e425-43bb-a82a-b62ca6fd735d	896b3fbe-2eea-4dd2-b606-29094614f47c
15918	2603	UM-N03	TP53	7157	Tumor_supressor	chr17	7574017	7574017	C	A	bcgsc.ca	hg19	17	7577539	7577539	+	Missense_Mutation	SNP	G	A	A	rs121912651	byCluster	TCGA-CR-7397-01A-11D-2012-08	TCGA-CR-7397-10A-01D-2013-08	G	Unknown	Untested	Somatic	Phase_1	WXS	Illumina HiSeq	b93863c2-4657-4ca2-8fce-094fe5df163a	acce94e0-e7f7-45af-adb3-fc1611312cbd
15918	2603	UM-N03	TP53	7157	Tumor_supressor	chr17	7574017	7574017	C	A	bcgsc.ca	hg19	17	7574017	7574017	+	Missense_Mutation	SNP	C	A	A	novel		TCGA-CR-7398-01A-11D-2012-08	TCGA-CR-7398-10A-01D-2013-08	C	Unknown	Untested	Somatic	Phase_1	WXS	Illumina HiSeq	12c391dc-3138-4e73-bdc7-b06512dd0fa7	b36e8d02-d1c2-4cfe-879f-05e2dd5e2032
15918	2603	UM-N03	TP53	7157	Tumor_supressor	chr17	7574017	7574017	C	A	bcgsc.ca	hg19	17	7577106	7577106	+	Missense_Mutation	SNP	G	A	A	novel		TCGA-CR-7399-01A-11D-2012-08	TCGA-CR-7399-10A-01D-2013-08	G	Unknown	Untested	Somatic	Phase_1	WXS	Illumina HiSeq	0a76ba15-f6e5-484f-8a52-9be8351ebdb7	56cff3ff-2ff4-407f-9eae-6b56d8f2f214
15918	2603	UM-N03	TP53	7157	Tumor_supressor	chr17	7574017	7574017	C	A	bcgsc.ca	hg19	17	7578211	7578211	+	Missense_Mutation	SNP	C	A	A	novel		TCGA-CR-7399-01A-11D-2012-08	TCGA-CR-7399-10A-01D-2013-08	C	Unknown	Untested	Somatic	Phase_1	WXS	Illumina HiSeq	0a76ba15-f6e5-484f-8a52-9be8351ebdb7	56cff3ff-2ff4-407f-9eae-6b56d8f2f214
15918	2603	UM-N03	TP53	7157	Tumor_supressor	chr17	7574017	7574017	C	A	bcgsc.ca	hg19	17	7577138	7577138	+	Missense_Mutation	SNP	C	G	G	novel		TCGA-CR-7402-01A-11D-2012-08	TCGA-CR-7402-10A-01D-2013-08	C	Unknown	Untested	Somatic	Phase_1	WXS	Illumina HiSeq	015b1cc4-6fa5-43c1-9444-4a1af7663f7e	c9ec8ba4-bfa2-4054-82e0-06344d3023e1
15918	2603	UM-N03	TP53	7157	Tumor_supressor	chr17	7574017	7574017	C	A	bcgsc.ca	hg19	17	7579410	7579420	+	Frame_Shift_Del	DEL	GGGGCCAGGAG	-	-	novel		TCGA-CV-5430-01A-02D-1683-08	TCGA-CV-5430-10A-01D-1870-08	GGGGCCAGGAG	Unknown	Untested	Somatic	Phase_1	WXS	Illumina HiSeq	4dfcbe35-9e78-4629-8a00-96fee7062d1e	e879b6a8-15e5-434f-9d46-71e58b6d25c8
15918	2603	UM-N03	TP53	7157	Tumor_supressor	chr17	7574017	7574017	C	A	bcgsc.ca	hg19	17	7577094	7577094	+	Missense_Mutation	SNP	G	A	A	rs28934574	byCluster	TCGA-CV-5430-01A-02D-1683-08	TCGA-CV-5430-10A-01D-1870-08	G	Unknown	Untested	Somatic	Phase_1	WXS	Illumina HiSeq	4dfcbe35-9e78-4629-8a00-96fee7062d1e	e879b6a8-15e5-434f-9d46-71e58b6d25c8
15918	2603	UM-N03	TP53	7157	Tumor_supressor	chr17	7574017	7574017	C	A	bcgsc.ca	hg19	17	7577018	7577018	+	Splice_Site	SNP	C	A	A	novel		TCGA-CV-5432-01A-02D-1683-08	TCGA-CV-5432-10A-01D-1870-08	C	Unknown	Untested	Somatic	Phase_1	WXS	Illumina HiSeq	91e9ac70-5524-4b13-9d53-7cec52b38ea5	56233478-0d9d-4a64-acfc-feee0c55ab94
15918	2603	UM-N03	TP53	7157	Tumor_supressor	chr17	7574017	7574017	C	A	bcgsc.ca	hg19	17	7577574	7577574	+	Missense_Mutation	SNP	T	C	C	novel		TCGA-CV-5434-01A-01D-1683-08	TCGA-CV-5434-10A-01D-1870-08	T	Unknown	Untested	Somatic	Phase_1	WXS	Illumina HiSeq	69ef7b45-cd0e-4d59-a0ee-35a8c830120c	adb3715b-8a29-42d5-8490-8a55d24b4360
15918	2603	UM-N03	TP53	7157	Tumor_supressor	chr17	7574017	7574017	C	A	bcgsc.ca	hg19	17	7577141	7577141	+	Missense_Mutation	SNP	C	T	T	rs193920774		TCGA-CV-5436-01A-01D-1512-08	TCGA-CV-5436-10A-01D-1870-08	C	Unknown	Untested	Somatic	Phase_1	WXS	Illumina HiSeq	34dc613e-e4b4-4897-ac4b-13ff46e46d7e	cebe8f62-3438-4364-8b1d-730df24ba748
15918	2603	UM-N03	TP53	7157	Tumor_supressor	chr17	7574017	7574017	C	A	bcgsc.ca	hg19	17	7576896	7576897	+	Frame_Shift_Ins	INS	-	G	-	novel		TCGA-CV-5439-01A-01D-1683-08	TCGA-CV-5439-11B-01D-1683-08	-	Unknown	Untested	Somatic	Phase_1	WXS	Illumina HiSeq	42a06486-b084-4497-8fe0-a8cff194e020	b56eef37-cf39-407c-9789-5425c2a1648d
15918	2603	UM-N03	TP53	7157	Tumor_supressor	chr17	7574017	7574017	C	A	bcgsc.ca	hg19	17	7578403	7578403	+	Missense_Mutation	SNP	C	T	T	novel		TCGA-CV-5440-01A-01D-1512-08	TCGA-CV-5440-11A-01D-1512-08	C	Unknown	Untested	Somatic	Phase_1	WXS	Illumina HiSeq	5f5ba5a9-8089-4fe7-92e3-6c31c5fb32d4	91e50225-73be-4fa0-9abb-61160aaf7490
15918	2603	UM-N03	TP53	7157	Tumor_supressor	chr17	7574017	7574017	C	A	bcgsc.ca	hg19	17	7579358	7579358	+	Missense_Mutation	SNP	C	A	A	rs11540654	byCluster	TCGA-CV-5440-01A-01D-1512-08	TCGA-CV-5440-11A-01D-1512-08	C	Unknown	Untested	Somatic	Phase_1	WXS	Illumina HiSeq	5f5ba5a9-8089-4fe7-92e3-6c31c5fb32d4	91e50225-73be-4fa0-9abb-61160aaf7490
15918	2603	UM-N03	TP53	7157	Tumor_supressor	chr17	7574017	7574017	C	A	bcgsc.ca	hg19	17	7578506	7578514	+	In_Frame_Del	DEL	GGCAGGTCT	-	-	novel		TCGA-CV-5444-01A-02D-1512-08	TCGA-CV-5444-11A-01D-1512-08	GGCAGGTCT	Unknown	Untested	Somatic	Phase_1	WXS	Illumina HiSeq	cf975479-131b-4b37-927e-cacb1f13e62d	8ad8ae9f-d5e1-4520-bd9a-7f91284489e5
15918	2603	UM-N03	TP53	7157	Tumor_supressor	chr17	7574017	7574017	C	A	bcgsc.ca	hg19	17	7579912	7579912	+	Translation_Start_Site	SNP	T	C	C	novel		TCGA-CV-5444-01A-02D-1512-08	TCGA-CV-5444-11A-01D-1512-08	T	Unknown	Untested	Somatic	Phase_1	WXS	Illumina HiSeq	cf975479-131b-4b37-927e-cacb1f13e62d	8ad8ae9f-d5e1-4520-bd9a-7f91284489e5
15918	2603	UM-N03	TP53	7157	Tumor_supressor	chr17	7574017	7574017	C	A	bcgsc.ca	hg19	17	7578479	7578479	+	Missense_Mutation	SNP	G	T	T	rs28934874	byCluster	TCGA-CV-5966-01A-11D-1683-08	TCGA-CV-5966-10A-01D-1870-08	G	Unknown	Untested	Somatic	Phase_1	WXS	Illumina HiSeq	24ad5336-f5ee-49c0-a176-48411285fbe8	3c2e0c46-e5df-40b0-bf0c-8b41f7f8beb6
15918	2603	UM-N03	TP53	7157	Tumor_supressor	chr17	7574017	7574017	C	A	bcgsc.ca	hg19	17	7577538	7577538	+	Missense_Mutation	SNP	C	T	T	rs11540652	byCluster	TCGA-CV-5970-01A-11D-1683-08	TCGA-CV-5970-10A-01D-1870-08	C	Unknown	Untested	Somatic	Phase_1	WXS	Illumina HiSeq	a52dc15f-d06d-46ed-a73e-aa004a2a736a	f32b53d5-28b2-4d09-bff7-af5bca3d3e33
15918	2603	UM-N03	TP53	7157	Tumor_supressor	chr17	7574017	7574017	C	A	bcgsc.ca	hg19	17	7577094	7577094	+	Missense_Mutation	SNP	G	A	A	rs28934574	byCluster	TCGA-CV-5973-01A-11D-1683-08	TCGA-CV-5973-11A-01D-1683-08	G	Unknown	Untested	Somatic	Phase_1	WXS	Illumina HiSeq	b848fbad-1eb3-4bc2-9006-2d0ca559cee8	1c5d37a1-9387-42cb-9d2f-623b97247fad
15918	2603	UM-N03	TP53	7157	Tumor_supressor	chr17	7574017	7574017	C	A	bcgsc.ca	hg19	17	7578190	7578190	+	Missense_Mutation	SNP	T	C	C	novel		TCGA-CV-5976-01A-11D-1683-08	TCGA-CV-5976-11A-01D-1683-08	T	Unknown	Untested	Somatic	Phase_1	WXS	Illumina HiSeq	7b643ce3-43bc-4a14-942a-0d6fcffa0312	2a7557e4-67ae-450b-be12-566874b58886
15918	2603	UM-N03	TP53	7157	Tumor_supressor	chr17	7574017	7574017	C	A	bcgsc.ca	hg19	17	7579358	7579358	+	Missense_Mutation	SNP	C	A	A	rs11540654	byCluster	TCGA-CV-5976-01A-11D-1683-08	TCGA-CV-5976-11A-01D-1683-08	C	Unknown	Untested	Somatic	Phase_1	WXS	Illumina HiSeq	7b643ce3-43bc-4a14-942a-0d6fcffa0312	2a7557e4-67ae-450b-be12-566874b58886
15918	2603	UM-N03	TP53	7157	Tumor_supressor	chr17	7574017	7574017	C	A	bcgsc.ca	hg19	17	7576853	7576853	+	Silent	SNP	C	T	T	rs11575996		TCGA-CV-5977-01A-11D-1683-08	TCGA-CV-5977-11A-01D-1683-08	C	Unknown	Untested	Somatic	Phase_1	WXS	Illumina HiSeq	81f3c96a-54bb-4629-a64e-7c8dae66e11a	9289d7b1-076c-410c-a6d3-9e0e5df933fc
15918	2603	UM-N03	TP53	7157	Tumor_supressor	chr17	7574017	7574017	C	A	bcgsc.ca	hg19	17	7577082	7577082	+	Missense_Mutation	SNP	C	T	T	novel		TCGA-CV-5977-01A-11D-1683-08	TCGA-CV-5977-11A-01D-1683-08	C	Unknown	Untested	Somatic	Phase_1	WXS	Illumina HiSeq	81f3c96a-54bb-4629-a64e-7c8dae66e11a	9289d7b1-076c-410c-a6d3-9e0e5df933fc
15918	2603	UM-N03	TP53	7157	Tumor_supressor	chr17	7574017	7574017	C	A	bcgsc.ca	hg19	17	7578416	7578416	+	Missense_Mutation	SNP	C	A	A	novel		TCGA-CV-5978-01A-11D-1683-08	TCGA-CV-5978-11A-01D-1683-08	C	Unknown	Untested	Somatic	Phase_1	WXS	Illumina HiSeq	791d4f3f-90e0-4fa5-9671-9b5f04ed3eca	341f596e-2ef6-46bb-a500-80ce88e51f36
15918	2603	UM-N03	TP53	7157	Tumor_supressor	chr17	7574017	7574017	C	A	bcgsc.ca	hg19	17	7577538	7577538	+	Missense_Mutation	SNP	C	T	T	rs11540652	byCluster	TCGA-CV-5979-01A-11D-1683-08	TCGA-CV-5979-11A-01D-1683-08	C	Unknown	Untested	Somatic	Phase_1	WXS	Illumina HiSeq	c2c31b58-c5b3-4fc3-be99-b978d2961f86	360e4ed7-d780-4769-98e9-3dd07468d2b0
15918	2603	UM-N03	TP53	7157	Tumor_supressor	chr17	7574017	7574017	C	A	bcgsc.ca	hg19	17	7578235	7578235	+	Missense_Mutation	SNP	T	C	C	novel		TCGA-CV-6934-01A-11D-1912-08	TCGA-CV-6934-10A-01D-1912-08	T	Unknown	Untested	Somatic	Phase_1	WXS	Illumina HiSeq	f5abf385-0372-4faa-9558-8bf02381b68b	763bd061-65d2-4232-8ffe-2e27a7c6b4b6
15918	2603	UM-N03	TP53	7157	Tumor_supressor	chr17	7574017	7574017	C	A	bcgsc.ca	hg19	17	7577557	7577557	+	Missense_Mutation	SNP	A	T	T	novel		TCGA-CV-6935-01A-11D-1912-08	TCGA-CV-6935-10A-01D-1912-08	A	Unknown	Untested	Somatic	Phase_1	WXS	Illumina HiSeq	fdc0ebce-5ba2-4c18-b594-50b33ef6d116	509b9b7a-4866-4142-b194-be5c61237ac8
15918	2603	UM-N03	TP53	7157	Tumor_supressor	chr17	7574017	7574017	C	A	bcgsc.ca	hg19	17	7578413	7578413	+	Missense_Mutation	SNP	C	A	A	novel		TCGA-CV-6936-01A-11D-1912-08	TCGA-CV-6936-10A-01D-1912-08	C	Unknown	Untested	Somatic	Phase_1	WXS	Illumina HiSeq	2d4bdd75-d967-40b2-b55d-99e59cc7e125	31d97fa4-4f9b-4753-99ea-73b8cd1e4efc
15918	2603	UM-N03	TP53	7157	Tumor_supressor	chr17	7574017	7574017	C	A	bcgsc.ca	hg19	17	7578232	7578232	+	Frame_Shift_Del	DEL	A	-	-	novel		TCGA-CV-6937-01A-11D-2012-08	TCGA-CV-6937-10A-01D-2013-08	A	Unknown	Untested	Somatic	Phase_1	WXS	Illumina HiSeq	1c78a20e-150f-4c12-8abe-b941f90e730f	9d1e96e0-810f-4f72-a622-c95907643627
15918	2603	UM-N03	TP53	7157	Tumor_supressor	chr17	7574017	7574017	C	A	bcgsc.ca	hg19	17	7577102	7577119	+	In_Frame_Del	DEL	CCAGGACAGGCACAAACA	-	-	novel		TCGA-CV-6940-01A-11D-1912-08	TCGA-CV-6940-10A-01D-1912-08	CCAGGACAGGCACAAACA	Unknown	Untested	Somatic	Phase_1	WXS	Illumina HiSeq	39f2e005-79f9-4c63-a6d6-0b378481a3ba	f92c1496-9e4b-4bc6-97df-635b907b5029
15918	2603	UM-N03	TP53	7157	Tumor_supressor	chr17	7574017	7574017	C	A	bcgsc.ca	hg19	17	7578384	7578401	+	In_Frame_Del	DEL	GCAGCGCTCATGGTGGGG	-	-	novel		TCGA-CV-6941-01A-11D-1912-08	TCGA-CV-6941-10A-01D-1912-08	GCAGCGCTCATGGTGGGG	Unknown	Untested	Somatic	Phase_1	WXS	Illumina HiSeq	87071681-0058-4081-91f3-f689a150fc94	68f50c4b-eb4e-4e10-9524-d81b15fd4960
15918	2603	UM-N03	TP53	7157	Tumor_supressor	chr17	7574017	7574017	C	A	bcgsc.ca	hg19	17	7577539	7577539	+	Missense_Mutation	SNP	G	A	A	rs121912651	byCluster	TCGA-CV-6943-01A-11D-1912-08	TCGA-CV-6943-10A-01D-1912-08	G	Unknown	Untested	Somatic	Phase_1	WXS	Illumina HiSeq	4fa37ade-3451-406d-b0bb-e135e1591b70	64d13ef2-c7a1-4a8c-866b-3b0c513019e5
15918	2603	UM-N03	TP53	7157	Tumor_supressor	chr17	7574017	7574017	C	A	bcgsc.ca	hg19	17	7578271	7578271	+	Missense_Mutation	SNP	T	A	A	novel		TCGA-CV-6945-01A-11D-1912-08	TCGA-CV-6945-10A-01D-1912-08	T	Unknown	Untested	Somatic	Phase_1	WXS	Illumina HiSeq	fcfc9b74-5b8a-45b7-97ca-4e477e941e7c	0e82fe21-343e-4c8a-8b59-f1fd2261bebd
15918	2603	UM-N03	TP53	7157	Tumor_supressor	chr17	7574017	7574017	C	A	bcgsc.ca	hg19	17	7577032	7577033	+	Frame_Shift_Del	DEL	CC	-	-	novel		TCGA-CV-6948-01A-11D-1912-08	TCGA-CV-6948-10A-01D-1912-08	CC	Unknown	Untested	Somatic	Phase_1	WXS	Illumina HiSeq	03eb2650-4b9f-46d2-b09f-378d8e919ae2	0a473b19-15a2-42aa-9307-2b830a2476e1
15918	2603	UM-N03	TP53	7157	Tumor_supressor	chr17	7574017	7574017	C	A	bcgsc.ca	hg19	17	7576928	7576928	+	Splice_Site	SNP	T	C	C	novel		TCGA-CV-6948-01A-11D-1912-08	TCGA-CV-6948-10A-01D-1912-08	T	Unknown	Untested	Somatic	Phase_1	WXS	Illumina HiSeq	03eb2650-4b9f-46d2-b09f-378d8e919ae2	0a473b19-15a2-42aa-9307-2b830a2476e1
15918	2603	UM-N03	TP53	7157	Tumor_supressor	chr17	7574017	7574017	C	A	bcgsc.ca	hg19	17	7578241	7578241	+	Frame_Shift_Del	DEL	A	-	-	novel		TCGA-CV-6950-01A-11D-1912-08	TCGA-CV-6950-10A-01D-1912-08	A	Unknown	Untested	Somatic	Phase_1	WXS	Illumina HiSeq	4a341860-44fb-493e-bd46-aeb6610842de	a6b12650-683a-4397-9098-f44def6bca1f
15918	2603	UM-N03	TP53	7157	Tumor_supressor	chr17	7574017	7574017	C	A	bcgsc.ca	hg19	17	7578217	7578217	+	Missense_Mutation	SNP	G	A	A	novel		TCGA-CV-6951-01A-11D-1912-08	TCGA-CV-6951-10A-01D-1912-08	G	Unknown	Untested	Somatic	Phase_1	WXS	Illumina HiSeq	9e1bf26c-6a68-44d2-aaa8-9af2f67828aa	de932da1-dde5-452c-bd57-3558533b8206
15918	2603	UM-N03	TP53	7157	Tumor_supressor	chr17	7574017	7574017	C	A	bcgsc.ca	hg19	17	7577114	7577114	+	Missense_Mutation	SNP	C	A	A	novel		TCGA-CV-6952-01A-11D-1912-08	TCGA-CV-6952-10A-01D-1912-08	C	Unknown	Untested	Somatic	Phase_1	WXS	Illumina HiSeq	2d859062-3655-471e-b3dd-e6ff0671c076	6146d8e5-9bb7-47ef-b2e6-c4d9cd4a4cab
15918	2603	UM-N03	TP53	7157	Tumor_supressor	chr17	7574017	7574017	C	A	bcgsc.ca	hg19	17	7577539	7577539	+	Missense_Mutation	SNP	G	A	A	rs121912651	byCluster	TCGA-CV-6953-01A-11D-1912-08	TCGA-CV-6953-10A-01D-1912-08	G	Unknown	Untested	Somatic	Phase_1	WXS	Illumina HiSeq	fb79f2be-3dec-4b5a-b5f3-e29e0fb05a98	a4236b26-0102-4650-b659-45cb5f0a61d9
15918	2603	UM-N03	TP53	7157	Tumor_supressor	chr17	7574017	7574017	C	A	bcgsc.ca	hg19	17	7579356	7579359	+	Frame_Shift_Del	DEL	GACG	-	-	novel		TCGA-CV-6956-01A-21D-2012-08	TCGA-CV-6956-10A-01D-2013-08	GACG	Unknown	Untested	Somatic	Phase_1	WXS	Illumina HiSeq	9ccee056-124e-40d5-a07d-c208765d8640	d28213c6-eb6f-4348-aca4-6f384a3b6d71
15918	2603	UM-N03	TP53	7157	Tumor_supressor	chr17	7574017	7574017	C	A	bcgsc.ca	hg19	17	7579390	7579393	+	Frame_Shift_Del	DEL	GGAA	-	-	novel		TCGA-CV-6959-01A-11D-1912-08	TCGA-CV-6959-10A-01D-1912-08	GGAA	Unknown	Untested	Somatic	Phase_1	WXS	Illumina HiSeq	ff4cc4f1-9897-4d04-a3f6-c28a9b928b7a	7c304ced-63fd-4624-9b57-e4196f5b1e3a
15918	2603	UM-N03	TP53	7157	Tumor_supressor	chr17	7574017	7574017	C	A	bcgsc.ca	hg19	17	7578271	7578271	+	Missense_Mutation	SNP	T	C	C	novel		TCGA-CV-6962-01A-11D-1912-08	TCGA-CV-6962-10A-01D-1912-08	T	Unknown	Untested	Somatic	Phase_1	WXS	Illumina HiSeq	0b2767d9-10b4-4ec4-9437-5a5186e284ca	dc7fbfbb-e6ec-4ded-b1de-80e5c65f8cb1
15918	2603	UM-N03	TP53	7157	Tumor_supressor	chr17	7574017	7574017	C	A	bcgsc.ca	hg19	17	7578442	7578442	+	Missense_Mutation	SNP	T	C	C	rs148924904		TCGA-CV-7089-01A-11D-2012-08	TCGA-CV-7089-10A-01D-2013-08	T	Unknown	Untested	Somatic	Phase_1	WXS	Illumina HiSeq	125ccb76-bf8d-4ce7-a04c-4424d6da0322	41d9b9bd-e0fd-4abc-ad29-41ca136e3e0a
15918	2603	UM-N03	TP53	7157	Tumor_supressor	chr17	7574017	7574017	C	A	bcgsc.ca	hg19	17	7577120	7577120	+	Missense_Mutation	SNP	C	T	T	rs28934576		TCGA-CV-7090-01A-11D-2012-08	TCGA-CV-7090-10A-01D-2013-08	C	Unknown	Untested	Somatic	Phase_1	WXS	Illumina HiSeq	5c636c2d-f426-43a9-984d-b4455e4388e5	c956aeba-c031-410c-84af-af79863b044d
15918	2603	UM-N03	TP53	7157	Tumor_supressor	chr17	7574017	7574017	C	A	bcgsc.ca	hg19	17	7579718	7579718	+	Frame_Shift_Del	DEL	A	-	-	novel		TCGA-CV-7091-01A-11D-2012-08	TCGA-CV-7091-10A-01D-2013-08	A	Unknown	Untested	Somatic	Phase_1	WXS	Illumina HiSeq	563c5a89-6dad-467e-b2ea-e07677574a08	54461e7d-d574-467e-8ed5-fc6ba01cc173
15918	2603	UM-N03	TP53	7157	Tumor_supressor	chr17	7574017	7574017	C	A	bcgsc.ca	hg19	17	7576840	7576851	+	Splice_Site	DEL	CAAGACTTAGTA	-	-	novel		TCGA-CV-7097-01A-11D-2012-08	TCGA-CV-7097-10A-01D-2013-08	CAAGACTTAGTA	Unknown	Untested	Somatic	Phase_1	WXS	Illumina HiSeq	23336d44-bb79-4361-b661-ce26eae06692	9f8bd5fe-ec7e-40e0-ba9d-063b2696aa1a
15918	2603	UM-N03	TP53	7157	Tumor_supressor	chr17	7574017	7574017	C	A	bcgsc.ca	hg19	17	7577085	7577085	+	Missense_Mutation	SNP	C	T	T	rs112431538		TCGA-CV-7099-01A-41D-2012-08	TCGA-CV-7099-10A-01D-2013-08	C	Unknown	Untested	Somatic	Phase_1	WXS	Illumina HiSeq	12a04e68-c814-4a18-a469-d7edc76e362d	2fa45425-c966-45cb-9f21-e4e135882e5a
15918	2603	UM-N03	TP53	7157	Tumor_supressor	chr17	7574017	7574017	C	A	bcgsc.ca	hg19	17	7578420	7578420	+	Silent	SNP	C	A	A	novel		TCGA-CV-7101-01A-11D-2012-08	TCGA-CV-7101-10A-01D-2013-08	C	Unknown	Untested	Somatic	Phase_1	WXS	Illumina HiSeq	511c3fa8-476b-4ee8-8e93-1ab46bc40dbe	d4851311-cced-411f-bd9c-3179c2580e42
15918	2603	UM-N03	TP53	7157	Tumor_supressor	chr17	7574017	7574017	C	A	bcgsc.ca	hg19	17	7578471	7578478	+	Frame_Shift_Del	DEL	GGGCGGGG	-	-	novel		TCGA-CV-7103-01A-21D-2012-08	TCGA-CV-7103-10A-01D-2013-08	GGGCGGGG	Unknown	Untested	Somatic	Phase_1	WXS	Illumina HiSeq	e04f3556-ae16-410d-bc03-1057ae308329	7c493e26-33c4-495d-ad0c-a9fb423124fa
15918	2603	UM-N03	TP53	7157	Tumor_supressor	chr17	7574017	7574017	C	A	bcgsc.ca	hg19	17	7577609	7577609	+	Splice_Site	SNP	C	T	T	novel		TCGA-CV-7104-01A-11D-2012-08	TCGA-CV-7104-10A-01D-2013-08	C	Unknown	Untested	Somatic	Phase_1	WXS	Illumina HiSeq	4f429401-f71e-4908-9663-2e66bacbebdd	b0f2c7dd-277a-4b14-af9d-0d07c789508a
15918	2603	UM-N03	TP53	7157	Tumor_supressor	chr17	7574017	7574017	C	A	bcgsc.ca	hg19	17	7578478	7578478	+	Missense_Mutation	SNP	G	T	T	novel		TCGA-CV-7177-01A-11D-2012-08	TCGA-CV-7177-10A-01D-2013-08	G	Unknown	Untested	Somatic	Phase_1	WXS	Illumina HiSeq	c984165c-88ea-4840-a980-be818db16820	cc2cb7ff-1c89-4a0b-b833-9d9a6848293d
15918	2603	UM-N03	TP53	7157	Tumor_supressor	chr17	7574017	7574017	C	A	bcgsc.ca	hg19	17	7577539	7577539	+	Missense_Mutation	SNP	G	A	A	rs121912651	byCluster	TCGA-CV-7180-01A-11D-2012-08	TCGA-CV-7180-10A-01D-2013-08	G	Unknown	Untested	Somatic	Phase_1	WXS	Illumina HiSeq	4233a363-ba28-495c-8590-644199c33d64	06b27da1-e2ad-4177-ba32-e23374a18309
15918	2603	UM-N03	TP53	7157	Tumor_supressor	chr17	7574017	7574017	C	A	bcgsc.ca	hg19	17	7577580	7577580	+	Missense_Mutation	SNP	T	C	C	novel		TCGA-CV-7235-01A-11D-2012-08	TCGA-CV-7235-10A-01D-2013-08	T	Unknown	Untested	Somatic	Phase_1	WXS	Illumina HiSeq	1758147b-cb09-430b-a8cb-6a144744a79f	42d49395-457d-4661-a6ce-ec6f888b7570
15918	2603	UM-N03	TP53	7157	Tumor_supressor	chr17	7574017	7574017	C	A	bcgsc.ca	hg19	17	7578503	7578503	+	Missense_Mutation	SNP	C	T	T	novel		TCGA-CV-7236-01A-11D-2012-08	TCGA-CV-7236-10A-01D-2013-08	C	Unknown	Untested	Somatic	Phase_1	WXS	Illumina HiSeq	dc220a9d-1f16-4fe3-8196-d837a909f038	360144da-2c0b-4e18-81b5-5dde9d7a3682
15918	2603	UM-N03	TP53	7157	Tumor_supressor	chr17	7574017	7574017	C	A	bcgsc.ca	hg19	17	7578413	7578413	+	Missense_Mutation	SNP	C	T	T	novel		TCGA-CV-7242-01A-11D-2012-08	TCGA-CV-7242-10A-01D-2013-08	C	Unknown	Untested	Somatic	Phase_1	WXS	Illumina HiSeq	9e07a1bc-f7c7-4cb4-b3b1-92162a79de0e	b097d6fa-5fbe-46ca-867e-17d5cb86e299
15918	2603	UM-N03	TP53	7157	Tumor_supressor	chr17	7574017	7574017	C	A	bcgsc.ca	hg19	17	7578446	7578466	+	In_Frame_Del	DEL	TGGCCATGGCGCGGACGCGGG	-	-	novel		TCGA-CV-7243-01A-11D-2012-08	TCGA-CV-7243-10A-01D-2013-08	TGGCCATGGCGCGGACGCGGG	Unknown	Untested	Somatic	Phase_1	WXS	Illumina HiSeq	bc6a2b7c-8a6c-4084-8551-8d1db9072ec2	b3d9813d-2810-4073-b4b8-5675f7105d87
15918	2603	UM-N03	TP53	7157	Tumor_supressor	chr17	7574017	7574017	C	A	bcgsc.ca	hg19	17	7577094	7577094	+	Missense_Mutation	SNP	G	A	A	rs28934574	byCluster	TCGA-CV-7245-01A-11D-2012-08	TCGA-CV-7245-10A-01D-2013-08	G	Unknown	Untested	Somatic	Phase_1	WXS	Illumina HiSeq	56291b3c-595c-4388-a264-9037a48401d8	081cec95-360f-4127-9fbc-e6bfd212c23f
15918	2603	UM-N03	TP53	7157	Tumor_supressor	chr17	7574017	7574017	C	A	bcgsc.ca	hg19	17	7578534	7578534	+	Missense_Mutation	SNP	C	G	G	novel		TCGA-CV-7247-01A-11D-2012-08	TCGA-CV-7247-10A-01D-2013-08	C	Unknown	Untested	Somatic	Phase_1	WXS	Illumina HiSeq	b0ce56d2-8e2b-42b4-ac59-d37ba5a7a2c3	60db65de-c75e-4f86-a87b-e6ffef420753
15918	2603	UM-N03	TP53	7157	Tumor_supressor	chr17	7574017	7574017	C	A	bcgsc.ca	hg19	17	7577556	7577556	+	Missense_Mutation	SNP	C	A	A	novel		TCGA-CV-7248-01A-11D-2012-08	TCGA-CV-7248-10A-01D-2013-08	C	Unknown	Untested	Somatic	Phase_1	WXS	Illumina HiSeq	8ffc7f9d-16da-4cff-b845-f2ff8df87569	2d3f7bb7-7361-4710-a65a-2e7df5df9b7c
15918	2603	UM-N03	TP53	7157	Tumor_supressor	chr17	7574017	7574017	C	A	bcgsc.ca	hg19	17	7578267	7578268	+	Frame_Shift_Ins	INS	-	AG	-	novel		TCGA-CV-7252-01A-11D-2012-08	TCGA-CV-7252-10A-01D-2013-08	-	Unknown	Untested	Somatic	Phase_1	WXS	Illumina HiSeq	9692c6b2-ce97-4c92-a0dd-f27d01a94e6e	129a2324-5efb-4d86-b7ee-5534e24cf638
15918	2603	UM-N03	TP53	7157	Tumor_supressor	chr17	7574017	7574017	C	A	bcgsc.ca	hg19	17	7577126	7577126	+	Missense_Mutation	SNP	T	A	A	novel		TCGA-CV-7253-01A-11D-2012-08	TCGA-CV-7253-10A-01D-2013-08	T	Unknown	Untested	Somatic	Phase_1	WXS	Illumina HiSeq	d501a7e5-70e7-4f80-851a-efe8859d603a	38151a65-170a-475a-8862-3e2ba2d158da
15918	2603	UM-N03	TP53	7157	Tumor_supressor	chr17	7574017	7574017	C	A	bcgsc.ca	hg19	17	7577508	7577508	+	Missense_Mutation	SNP	T	G	G	novel		TCGA-CV-7254-01A-11D-2012-08	TCGA-CV-7254-10A-01D-2013-08	T	Unknown	Untested	Somatic	Phase_1	WXS	Illumina HiSeq	fd22e861-571e-44da-82b6-b128e07d1963	137bf35f-72e9-46a3-a79c-251a58a698d5
15918	2603	UM-N03	TP53	7157	Tumor_supressor	chr17	7574017	7574017	C	A	bcgsc.ca	hg19	17	7577543	7577543	+	Missense_Mutation	SNP	C	T	T	novel		TCGA-CV-7407-01A-11D-2078-08	TCGA-CV-7407-10A-01D-2078-08	C	Unknown	Untested	Somatic	Phase_1	WXS	Illumina HiSeq	94631dc8-6dcb-49ed-bb68-e1a57a65f1cb	1ef9d6ea-cd89-4b1f-b699-623bc0293b99
15918	2603	UM-N03	TP53	7157	Tumor_supressor	chr17	7574017	7574017	C	A	bcgsc.ca	hg19	17	7578406	7578406	+	Missense_Mutation	SNP	C	T	T	rs28934578	byCluster	TCGA-CV-7407-01A-11D-2078-08	TCGA-CV-7407-10A-01D-2078-08	C	Unknown	Untested	Somatic	Phase_1	WXS	Illumina HiSeq	94631dc8-6dcb-49ed-bb68-e1a57a65f1cb	1ef9d6ea-cd89-4b1f-b699-623bc0293b99
15918	2603	UM-N03	TP53	7157	Tumor_supressor	chr17	7574017	7574017	C	A	bcgsc.ca	hg19	17	7579374	7579374	+	Missense_Mutation	SNP	C	A	A	novel		TCGA-CV-7413-01A-11D-2078-08	TCGA-CV-7413-10A-01D-2078-08	C	Unknown	Untested	Somatic	Phase_1	WXS	Illumina HiSeq	be482a19-0de0-4e60-a831-9ebe8545a6f3	741ec714-2c58-4d0c-a373-be69346da938
15918	2603	UM-N03	TP53	7157	Tumor_supressor	chr17	7574017	7574017	C	A	bcgsc.ca	hg19	17	7577085	7577085	+	Missense_Mutation	SNP	C	T	T	rs112431538		TCGA-CV-7414-01A-11D-2078-08	TCGA-CV-7414-10A-01D-2078-08	C	Unknown	Untested	Somatic	Phase_1	WXS	Illumina HiSeq	7137f980-5301-4b18-9664-d887eaced75e	1d18702d-756c-4764-92d5-6ffbd598cc90
15918	2603	UM-N03	TP53	7157	Tumor_supressor	chr17	7574017	7574017	C	A	bcgsc.ca	hg19	17	7578532	7578532	+	Translation_Start_Site	SNP	A	T	T	novel		TCGA-CV-7415-01A-11D-2078-08	TCGA-CV-7415-10A-01D-2078-08	A	Unknown	Untested	Somatic	Phase_1	WXS	Illumina HiSeq	bb1e4188-130c-4206-8671-d7ce3eb8ee74	bdfb06d0-6d6f-4acd-8520-fade65e20d95
15918	2603	UM-N03	TP53	7157	Tumor_supressor	chr17	7574017	7574017	C	A	bcgsc.ca	hg19	17	7578406	7578406	+	Missense_Mutation	SNP	C	T	T	rs28934578	byCluster	TCGA-CV-7416-01A-11D-2078-08	TCGA-CV-7416-10A-01D-2078-08	C	Unknown	Untested	Somatic	Phase_1	WXS	Illumina HiSeq	80c86be4-ccbe-4bf5-afcf-644cd337d37a	061150b2-1c4a-4126-9e7c-e9088d04db80
15918	2603	UM-N03	TP53	7157	Tumor_supressor	chr17	7574017	7574017	C	A	bcgsc.ca	hg19	17	7577534	7577534	+	Missense_Mutation	SNP	C	A	A	rs28934571	byCluster	TCGA-CV-7418-01A-11D-2078-08	TCGA-CV-7418-10A-01D-2078-08	C	Unknown	Untested	Somatic	Phase_1	WXS	Illumina HiSeq	25a70d04-f533-4e60-b9fc-e74d600db296	7dbbc6b9-3e72-4914-b072-4d1a5af90c1f
15918	2603	UM-N03	TP53	7157	Tumor_supressor	chr17	7574017	7574017	C	A	bcgsc.ca	hg19	17	7578549	7578549	+	Silent	SNP	G	A	A	novel		TCGA-CV-7421-01A-11D-2078-08	TCGA-CV-7421-10A-01D-2078-08	G	Unknown	Untested	Somatic	Phase_1	WXS	Illumina HiSeq	ee675976-b447-48c8-bc67-6878a0d35e07	7da18a81-556e-48ca-a591-d8db35d19aad
15918	2603	UM-N03	TP53	7157	Tumor_supressor	chr17	7574017	7574017	C	A	bcgsc.ca	hg19	17	7578550	7578550	+	Missense_Mutation	SNP	G	A	A	novel		TCGA-CV-7421-01A-11D-2078-08	TCGA-CV-7421-10A-01D-2078-08	G	Unknown	Untested	Somatic	Phase_1	WXS	Illumina HiSeq	ee675976-b447-48c8-bc67-6878a0d35e07	7da18a81-556e-48ca-a591-d8db35d19aad
15918	2603	UM-N03	TP53	7157	Tumor_supressor	chr17	7574017	7574017	C	A	bcgsc.ca	hg19	17	7578553	7578553	+	Missense_Mutation	SNP	T	C	C	novel		TCGA-CV-7430-01A-11D-2129-08	TCGA-CV-7430-10A-01D-2129-08	T	Unknown	Untested	Somatic	Phase_1	WXS	Illumina HiSeq	29a4027f-4d4f-4133-b40a-3bfab6d2ac9e	9c201383-26e2-4f85-b60e-8142f545c2e3
15918	2603	UM-N03	TP53	7157	Tumor_supressor	chr17	7574017	7574017	C	A	bcgsc.ca	hg19	17	7577554	7577564	+	Frame_Shift_Del	DEL	TGCAGGAACTG	-	-	novel		TCGA-CV-7432-01A-11D-2129-08	TCGA-CV-7432-10A-01D-2129-08	TGCAGGAACTG	Unknown	Untested	Somatic	Phase_1	WXS	Illumina HiSeq	60da7e3f-4d9c-4cb3-856d-6cc02e381028	8bc27f43-8ac4-4406-bf34-c595c8d07563
15918	2603	UM-N03	TP53	7157	Tumor_supressor	chr17	7574017	7574017	C	A	bcgsc.ca	hg19	17	7579312	7579312	+	Silent	SNP	C	A	A	rs55863639		TCGA-CV-7432-01A-11D-2129-08	TCGA-CV-7432-10A-01D-2129-08	C	Unknown	Untested	Somatic	Phase_1	WXS	Illumina HiSeq	60da7e3f-4d9c-4cb3-856d-6cc02e381028	8bc27f43-8ac4-4406-bf34-c595c8d07563
15918	2603	UM-N03	TP53	7157	Tumor_supressor	chr17	7574017	7574017	C	A	bcgsc.ca	hg19	17	7577106	7577106	+	Missense_Mutation	SNP	G	A	A	novel		TCGA-CV-7433-01A-11D-2129-08	TCGA-CV-7433-10A-01D-2129-08	G	Unknown	Untested	Somatic	Phase_1	WXS	Illumina HiSeq	15380da5-6a0b-4649-b21b-ce1ed7d61b67	717e9800-2dac-4894-a61b-8c3cb6082364
15918	2603	UM-N03	TP53	7157	Tumor_supressor	chr17	7574017	7574017	C	A	bcgsc.ca	hg19	17	7578527	7578527	+	Frame_Shift_Del	DEL	A	-	-	novel		TCGA-CV-7434-01A-11D-2129-08	TCGA-CV-7434-10A-01D-2129-08	A	Unknown	Untested	Somatic	Phase_1	WXS	Illumina HiSeq	d64e4e80-e6c6-42c8-8bc6-0fafb6475c51	e03b22c3-93a2-41a7-894f-020298a5f713
15918	2603	UM-N03	TP53	7157	Tumor_supressor	chr17	7574017	7574017	C	A	bcgsc.ca	hg19	17	7578190	7578190	+	Missense_Mutation	SNP	T	C	C	novel		TCGA-CV-7435-01A-11D-2129-08	TCGA-CV-7435-10A-01D-2129-08	T	Unknown	Untested	Somatic	Phase_1	WXS	Illumina HiSeq	16b7fd85-3664-4c4a-9a43-48b107dbcf7f	87d31453-f5b2-412a-b996-83d5b9d233ec
15918	2603	UM-N03	TP53	7157	Tumor_supressor	chr17	7574017	7574017	C	A	bcgsc.ca	hg19	17	7579336	7579336	+	Frame_Shift_Del	DEL	C	-	-	novel		TCGA-CV-7437-01A-21D-2129-08	TCGA-CV-7437-10A-01D-2129-08	C	Unknown	Untested	Somatic	Phase_1	WXS	Illumina HiSeq	53413980-80cc-4c73-8bb6-31a01d6df86e	8e46f3c1-520c-4518-a734-4579dfcd97a3
15918	2603	UM-N03	TP53	7157	Tumor_supressor	chr17	7574017	7574017	C	A	bcgsc.ca	hg19	17	7578442	7578442	+	Missense_Mutation	SNP	T	C	C	rs148924904		TCGA-CV-7446-01A-11D-2229-08	TCGA-CV-7446-10A-01D-2229-08	T	Unknown	Untested	Somatic	Phase_1	WXS	Illumina HiSeq	e388b6f1-51f8-48b0-8eab-aac34c46ab5f	ab1a6865-effc-4f4c-80e3-48ef5c7028e2
15918	2603	UM-N03	TP53	7157	Tumor_supressor	chr17	7574017	7574017	C	A	bcgsc.ca	hg19	17	7577106	7577106	+	Missense_Mutation	SNP	G	A	A	novel		TCGA-CV-7568-01A-11D-2229-08	TCGA-CV-7568-10A-01D-2229-08	G	Unknown	Untested	Somatic	Phase_1	WXS	Illumina HiSeq	f24774e4-d8fc-4702-a0e2-98fecfce3515	6984db85-4f5b-48c5-bc22-3bc30b159b89
15918	2603	UM-N03	TP53	7157	Tumor_supressor	chr17	7574017	7574017	C	A	bcgsc.ca	hg19	17	7577090	7577090	+	Missense_Mutation	SNP	C	T	T	novel		TCGA-CV-A45P-01A-11D-A24D-08	TCGA-CV-A45P-10A-01D-A24F-08	C	Unknown	Untested	Somatic	Phase_1	WXS	Illumina HiSeq	f549e1c1-2f03-406b-9e53-a168ab563497	103eab8b-efd9-419d-b67e-067ad130dd6f
15918	2603	UM-N03	TP53	7157	Tumor_supressor	chr17	7574017	7574017	C	A	bcgsc.ca	hg19	17	7579722	7579722	+	Splice_Site	SNP	C	G	G	novel		TCGA-CV-A45Q-01A-11D-A24D-08	TCGA-CV-A45Q-10A-01D-A24F-08	C	Unknown	Untested	Somatic	Phase_1	WXS	Illumina HiSeq	0b93391c-53df-4695-9ebc-569f0f052ed4	2f5f3260-13e1-4982-839d-19527ab3948d
15918	2603	UM-N03	TP53	7157	Tumor_supressor	chr17	7574017	7574017	C	A	bcgsc.ca	hg19	17	7577106	7577106	+	Missense_Mutation	SNP	G	A	A	novel		TCGA-CV-A45R-01A-11D-A24D-08	TCGA-CV-A45R-10A-01D-A24F-08	G	Unknown	Untested	Somatic	Phase_1	WXS	Illumina HiSeq	5ca16f0b-5471-40a1-976d-409a8bea7c0c	1d6f4a43-d1b5-4c30-aec7-ad78a5d6c5b8
15918	2603	UM-N03	TP53	7157	Tumor_supressor	chr17	7574017	7574017	C	A	bcgsc.ca	hg19	17	7578190	7578190	+	Missense_Mutation	SNP	T	C	C	novel		TCGA-CV-A45W-01A-11D-A25D-08	TCGA-CV-A45W-10A-01D-A25E-08	T	Unknown	Untested	Somatic	Phase_1	WXS	Illumina HiSeq	b20f83cb-3594-47a2-8675-5546b0627827	73b0b94b-adb6-4693-953e-418c1e9b56e1
15918	2603	UM-N03	TP53	7157	Tumor_supressor	chr17	7574017	7574017	C	A	bcgsc.ca	hg19	17	7579699	7579699	+	Splice_Site	SNP	C	A	A	novel		TCGA-CV-A45X-01A-21D-A25D-08	TCGA-CV-A45X-10A-01D-A25E-08	C	Unknown	Untested	Somatic	Phase_1	WXS	Illumina HiSeq	5a0aa7be-5c98-48b3-b58b-a289643ed2e0	c9738e6d-fbef-41e4-98d5-3ed2934f18bd
15918	2603	UM-N03	TP53	7157	Tumor_supressor	chr17	7574017	7574017	C	A	bcgsc.ca	hg19	17	7578290	7578290	+	Splice_Site	SNP	C	T	T	novel		TCGA-CV-A45Z-01A-21D-A25D-08	TCGA-CV-A45Z-10A-01D-A25E-08	C	Unknown	Untested	Somatic	Phase_1	WXS	Illumina HiSeq	102a8c01-f470-4ce0-9a52-31b8f0bf8632	ee14da16-7b76-4fc7-8fbb-45ea8fad1eb5
15918	2603	UM-N03	TP53	7157	Tumor_supressor	chr17	7574017	7574017	C	A	bcgsc.ca	hg19	17	7578455	7578455	+	Missense_Mutation	SNP	C	G	G	novel		TCGA-CV-A45Z-01A-21D-A25D-08	TCGA-CV-A45Z-10A-01D-A25E-08	C	Unknown	Untested	Somatic	Phase_1	WXS	Illumina HiSeq	102a8c01-f470-4ce0-9a52-31b8f0bf8632	ee14da16-7b76-4fc7-8fbb-45ea8fad1eb5
15918	2603	UM-N03	TP53	7157	Tumor_supressor	chr17	7574017	7574017	C	A	bcgsc.ca	hg19	17	7577574	7577574	+	Missense_Mutation	SNP	T	C	C	novel		TCGA-CV-A461-01A-41D-A25Y-08	TCGA-CV-A461-10A-01D-A25Y-08	T	Unknown	Untested	Somatic	Phase_1	WXS	Illumina HiSeq	546336d7-d79a-415f-a3d4-15c706b425e9	94df0b0f-8997-49ef-9ac2-8a31698aa389
15918	2603	UM-N03	TP53	7157	Tumor_supressor	chr17	7574017	7574017	C	A	bcgsc.ca	hg19	17	7578406	7578406	+	Missense_Mutation	SNP	C	T	T	rs28934578	byCluster	TCGA-CV-A464-01A-11D-A25Y-08	TCGA-CV-A464-10A-01D-A25Y-08	C	Unknown	Untested	Somatic	Phase_1	WXS	Illumina HiSeq	23fc1135-e9cd-43ef-a121-8f2c81f3fcb8	82a24f3a-623e-4a8a-9b8c-e890bc28bf3a
15918	2603	UM-N03	TP53	7157	Tumor_supressor	chr17	7574017	7574017	C	A	bcgsc.ca	hg19	17	7579358	7579358	+	Missense_Mutation	SNP	C	A	A	rs11540654	byCluster	TCGA-CV-A465-01A-11D-A25Y-08	TCGA-CV-A465-10A-01D-A25Y-08	C	Unknown	Untested	Somatic	Phase_1	WXS	Illumina HiSeq	3ea64051-624a-41ef-9390-3defc46b3c21	93b1e300-e643-4a9d-9b48-92e3dd3eb0ce
15918	2603	UM-N03	TP53	7157	Tumor_supressor	chr17	7574017	7574017	C	A	bcgsc.ca	hg19	17	7574004	7574004	+	Missense_Mutation	SNP	G	C	C	novel		TCGA-CV-A468-01A-11D-A25Y-08	TCGA-CV-A468-10A-01D-A25Y-08	G	Unknown	Untested	Somatic	Phase_1	WXS	Illumina HiSeq	be08cb07-e3b2-474c-88a9-675ab5b4a1f6	b6bd1712-25dd-4aeb-a340-41d8f63f4fc7
[truncated: 4,280 more rows]
