# Supplementary material for: Expressed HNSCC variants by HPV-status in a well-characterized Michigan cohort
Source: Sci Rep. 2018 Jul 30;8:11458. doi: 10.1038/s41598-018-29599-w (PMC6065423; doi:10.1038/s41598-018-29599-w)
Supplement: Supplementary file 3 — Table S2 [file 41598_2018_29599_MOESM3_ESM.xlsx]

## Sheet: validRNAnrdVar_withTCGAannot_cl
SPORE_ID	RNAseq_ID	UM_ID	Chromosome	Start_Posiiton	Reference_Allele	Alternative_Allele	Gene	varType	GeneCate	inTCGA
2444	15910	UM-N01	chr9	21971096	C	A	CDKN2A	Somatic	Cancer-relateds	Yes
2481	15912	UM-P02	chr16	23641011	G	C	PALB2	Somatic	FA	Yes
2520	15913	UM-N02	chr6	32084548	G	A	ATF6B	Somatic	TCGA HN	Yes
2520	15913	UM-N02	chr17	7578507	G	T	TP53	Somatic	Cancer-relateds	Yes
2555	15916	UM-P05	chr3	178916854	G	A	PIK3CA	Somatic	Cancer-relateds	Yes
2569	15917	UM-P06	chr6	158510881	G	A	SYNJ2	Somatic	TCGA HN	Yes
2603	15918	UM-N03	chr2	202151220	A	G	CASP8	Somatic	Cancer-relateds	Yes
2603	15918	UM-N03	chr17	7574017	C	A	TP53	Somatic	Cancer-relateds	Yes
2607	15919	UM-N04	chr4	113352328	C	T	ALPK1	Somatic	TCGA HN	Yes
2607	15919	UM-N04	chr5	118580164	C	T	DMXL1	Somatic	TCGA HN	Yes
2607	15919	UM-N04	chr12	49425786	A	C	KMT2D	Somatic	Cancer-relateds	No
2616	15920	UM-N05	chr4	187584614	G	C	FAT1	Somatic	Cancer-relateds	Yes
2701	15921	UM-N06	chr9	21971003	C	A	CDKN2A	Somatic	Cancer-relateds	Yes
2701	15921	UM-N06	chr9	139412291	C	A	NOTCH1	Somatic	Cancer-relateds	Yes
2907	15922	UM-P07	chr9	139395047	G	A	NOTCH1	Somatic	Cancer-relateds	Yes
2914	15923	UM-N07	chr5	56176559	A	G	MAP3K1	Somatic	TCGA HN	Yes
2929	15925	UM-P08	chr4	153247366	C	T	FBXW7	Somatic	TCGA HN	Yes
3114	36307	UM-N11	chr9	21971120	G	A	CDKN2A	Somatic	Cancer-relateds	Yes
3120	36309	UM-N12	chr9	21971120	G	A	CDKN2A	Somatic	Cancer-relateds	Yes
3120	36309	UM-N12	chr17	7577530	T	A	TP53	Somatic	Cancer-relateds	Yes
3135	36310	UM-N13	chr2	202149579	C	G	CASP8	Somatic	Cancer-relateds	Yes
3135	36310	UM-N13	chr9	139396851	C	T	NOTCH1	Somatic	Cancer-relateds	Yes
3135	36310	UM-N13	chr11	534289	C	T	HRAS	Somatic	TCGA HN	Yes
3214	36312	UM-N14	chr3	178921549	T	G	PIK3CA	Somatic	Cancer-relateds	Yes
3214	36312	UM-N14	chr17	7574018	G	A	TP53	Somatic	Cancer-relateds	Yes
3230	36313	UM-P14	chr5	176696631	C	T	NSD1	Somatic	Cancer-relateds	Yes
3244	36314	UM-P15	chr1	39853902	G	C	MACF1	Somatic	TCGA HN	Yes
3244	36314	UM-P15	chr6	158497805	G	C	SYNJ2	Somatic	TCGA HN	Yes
3383	36316	UM-P17	chr3	9975179	C	T	IL17RC	Somatic	TCGA HN	Yes
3383	36316	UM-P17	chr4	106156319	C	A	TET2	Somatic	Epigenetic regulator	Yes
3383	36316	UM-P17	chr5	176696717	G	A	NSD1	Somatic	Cancer-relateds	Yes
3383	36316	UM-P17	chr12	49432003	C	T	KMT2D	Somatic	Cancer-relateds	No
3391	36317	UM-N15	chr17	7578496	A	T	TP53	Somatic	Cancer-relateds	Yes
3432	36320	UM-N18	chr17	7577107	A	T	TP53	Somatic	Cancer-relateds	Yes
3448	36321	UM-P18	chr1	39913741	G	A	MACF1	Somatic	TCGA HN	Yes
3448	36321	UM-P18	chr2	202136252	C	G	CASP8	Somatic	Cancer-relateds	Yes
3448	36321	UM-P18	chr3	48614451	C	G	COL7A1	Somatic	TCGA HN	Yes
3448	36321	UM-P18	chr4	187538898	C	G	FAT1	Somatic	Cancer-relateds	Yes
3448	36321	UM-P18	chr5	141035282	G	T	ARAP3	Somatic	TCGA HN	Yes
3448	36321	UM-P18	chr12	49446374	G	A	KMT2D	Somatic	Cancer-relateds	No
2444	15910	UM-N01	chr1	151502487	C	A	CGN	Germline	TCGA HN	Yes
2444	15910	UM-N01	chr2	202122956	G	C	CASP8	Germline	Cancer-relateds	Yes
2444	15910	UM-N01	chr4	187541400	G	A	FAT1	Germline	Cancer-relateds	Yes
2444	15910	UM-N01	chr5	118513876	G	T	DMXL1	Germline	TCGA HN	Yes
2444	15910	UM-N01	chr6	32084259	G	A	ATF6B	Germline	TCGA HN	Yes
2444	15910	UM-N01	chr6	57398163	G	A	PRIM2	Germline	TCGA HN	Yes
2444	15910	UM-N01	chr6	158480332	A	G	SYNJ2	Germline	TCGA HN	Yes
2444	15910	UM-N01	chr6	158516882	C	A	SYNJ2	Germline	TCGA HN	Yes
2444	15910	UM-N01	chr15	89825056	C	T	FANCI	Germline	FA	Yes
2444	15910	UM-N01	chr22	43568439	C	T	TTLL12	Germline	TCGA HN	Yes
2479	15911	UM-P01	chr2	202122956	A	C	CASP8	Germline	Cancer-relateds	Yes
2479	15911	UM-P01	chr3	10115033	G	C	FANCD2	Germline	FA	Yes
2479	15911	UM-P01	chr5	1294166	C	A	TERT	Germline	Epigenetic regulator	Yes
2479	15911	UM-P01	chr12	109936056	C	A	UBE3B	Germline	TCGA HN	Yes
2479	15911	UM-P01	chr17	5442821	G	A	NLRP1	Germline	TCGA HN	Yes
2479	15911	UM-P01	chr22	50970068	A	G	ODF3B	Germline	TCGA HN	Yes
2481	15912	UM-P02	chr1	39895589	C	T	MACF1	Germline	TCGA HN	Yes
2481	15912	UM-P02	chr2	220251685	G	A	DNPEP	Germline	TCGA HN	Yes
2481	15912	UM-P02	chr4	187584530	G	A	FAT1	Germline	Cancer-relateds	Yes
2481	15912	UM-P02	chr5	56177843	T	A	MAP3K1	Germline	TCGA HN	Yes
2481	15912	UM-P02	chr5	179320359	C	G	TBC1D9B	Germline	TCGA HN	Yes
2481	15912	UM-P02	chr11	22646398	C	T	FANCF	Germline	FA	Yes
2481	15912	UM-P02	chr17	48614426	C	T	EPN3	Germline	TCGA HN	Yes
2520	15913	UM-N02	chr3	9970121	T	G	IL17RC	Germline	TCGA HN	Yes
2520	15913	UM-N02	chr4	187524525	G	A	FAT1	Germline	Cancer-relateds	Yes
2520	15913	UM-N02	chr15	89828441	C	T	FANCI	Germline	FA	Yes
2533	15914	UM-P03	chr2	202122956	G	C	CASP8	Germline	Cancer-relateds	Yes
2533	15914	UM-P03	chr3	10115033	G	C	FANCD2	Germline	FA	Yes
2533	15914	UM-P03	chr4	187518041	C	T	FAT1	Germline	Cancer-relateds	Yes
2533	15914	UM-P03	chr6	57398163	C	A	PRIM2	Germline	TCGA HN	Yes
2533	15914	UM-P03	chr9	21970916	G	A	CDKN2A	Germline	Cancer-relateds	Yes
2533	15914	UM-P03	chr16	23634293	C	T	PALB2	Germline	FA	Yes
2533	15914	UM-P03	chr17	3627456	A	T	GSG2	Germline	TCGA HN	Yes
2538	15915	UM-P04	chr5	56177843	A	T	MAP3K1	Germline	TCGA HN	Yes
2538	15915	UM-P04	chr5	179321458	G	A	TBC1D9B	Germline	TCGA HN	Yes
2538	15915	UM-P04	chr17	7577061	C	G	TP53	Germline	Cancer-relateds	Yes
2538	15915	UM-P04	chr17	48614426	C	G	EPN3	Germline	TCGA HN	Yes
2538	15915	UM-P04	chr22	39448275	C	G	APOBEC3F	Germline	APOBEC	Yes
2538	15915	UM-P04	chr22	45749966	G	T	SMC1B	Germline	TCGA HN	Yes
2555	15916	UM-P05	chr3	9970121	G	A	IL17RC	Germline	TCGA HN	Yes
2555	15916	UM-P05	chr3	30713834	C	A	TGFBR2	Germline	Cancer-relateds	Yes
2555	15916	UM-P05	chr6	57398163	G	C	PRIM2	Germline	TCGA HN	Yes
2555	15916	UM-P05	chr12	49425575	G	A	KMT2D	Germline	Cancer-relateds	No
2555	15916	UM-P05	chr12	49445028	G	T	KMT2D	Germline	Cancer-relateds	No
2555	15916	UM-P05	chr16	23646857	G	A	PALB2	Germline	FA	Yes
2555	15916	UM-P05	chr17	41246481	G	A	BRCA1	Germline	FA	Yes
2569	15917	UM-P06	chr2	97494373	A	G	CNNM3	Germline	TCGA HN	Yes
2569	15917	UM-P06	chr5	141039020	C	A	ARAP3	Germline	TCGA HN	Yes
2569	15917	UM-P06	chr15	89849361	C	T	FANCI	Germline	FA	Yes
2569	15917	UM-P06	chr16	89877200	C	T	FANCA	Germline	FA	Yes
2569	15917	UM-P06	chr17	5425076	A	C	NLRP1	Germline	TCGA HN	Yes
2570	36303	UM-N10	chr6	158516882	G	C	SYNJ2	Germline	TCGA HN	Yes
2570	36303	UM-N10	chr16	89813023	C	A	FANCA	Germline	FA	Yes
2603	15918	UM-N03	chr4	113352832	C	A	ALPK1	Germline	TCGA HN	Yes
2603	15918	UM-N03	chr6	57398163	G	A	PRIM2	Germline	TCGA HN	Yes
2603	15918	UM-N03	chr15	89825056	A	G	FANCI	Germline	FA	Yes
2603	15918	UM-N03	chr22	50969647	C	T	ODF3B	Germline	TCGA HN	Yes
2607	15919	UM-N04	chr1	151502427	G	A	CGN	Germline	TCGA HN	Yes
2607	15919	UM-N04	chr4	187584530	G	A	FAT1	Germline	Cancer-relateds	Yes
2607	15919	UM-N04	chr12	49445392	T	A	KMT2D	Germline	Cancer-relateds	No
2607	15919	UM-N04	chr14	45658024	C	G	FANCM	Germline	FA	Yes
2607	15919	UM-N04	chr17	3627456	C	T	GSG2	Germline	TCGA HN	Yes
2607	15919	UM-N04	chr20	62324600	C	T	RTEL1	Germline	TCGA HN	Yes
2607	15919	UM-N04	chr22	39440199	T	G	APOBEC3F	Germline	APOBEC	Yes
2607	15919	UM-N04	chr22	45749966	G	A	SMC1B	Germline	TCGA HN	Yes
2616	15920	UM-N05	chr4	113359702	C	T	ALPK1	Germline	TCGA HN	Yes
2616	15920	UM-N05	chr5	118513876	G	C	DMXL1	Germline	TCGA HN	Yes
2616	15920	UM-N05	chr6	32084259	G	C	ATF6B	Germline	TCGA HN	Yes
2616	15920	UM-N05	chr6	57398163	C	T	PRIM2	Germline	TCGA HN	Yes
2616	15920	UM-N05	chr6	158480332	C	A	SYNJ2	Germline	TCGA HN	Yes
2616	15920	UM-N05	chr14	68353893	G	A	RAD51B	Germline	TCGA HN	Yes
2616	15920	UM-N05	chr22	50969647	C	T	ODF3B	Germline	TCGA HN	Yes
2701	15921	UM-N06	chr22	43583051	A	T	TTLL12	Germline	TCGA HN	Yes
2701	15921	UM-N06	chr22	50970068	A	T	ODF3B	Germline	TCGA HN	Yes
2907	15922	UM-P07	chr2	24435599	G	A	ITSN2	Germline	TCGA HN	Yes
2907	15922	UM-P07	chr4	187540610	C	G	FAT1	Germline	Cancer-relateds	Yes
2907	15922	UM-P07	chr5	118513876	C	G	DMXL1	Germline	TCGA HN	Yes
2907	15922	UM-P07	chr5	176638506	C	G	NSD1	Germline	Cancer-relateds	Yes
2907	15922	UM-P07	chr6	57398163	G	T	PRIM2	Germline	TCGA HN	Yes
2914	15923	UM-N07	chr14	69061259	G	A	RAD51B	Germline	TCGA HN	Yes
2914	15923	UM-N07	chr19	50149813	C	A	SCAF1	Germline	TCGA HN	Yes
2926	15924	UM-N08	chr4	187628341	G	C	FAT1	Germline	Cancer-relateds	Yes
2926	15924	UM-N08	chr11	22646398	G	A	FANCF	Germline	FA	Yes
2926	15924	UM-N08	chr20	62325833	G	T	RTEL1	Germline	TCGA HN	Yes
2926	15924	UM-N08	chr22	43583051	G	A	TTLL12	Germline	TCGA HN	Yes
2929	15925	UM-P08	chr5	176638506	G	A	NSD1	Germline	Cancer-relateds	Yes
2929	15925	UM-P08	chr6	57398163	A	G	PRIM2	Germline	TCGA HN	Yes
2997	36304	UM-P09	chr2	97494373	C	A	CNNM3	Germline	TCGA HN	Yes
2997	36304	UM-P09	chr2	220251685	C	T	DNPEP	Germline	TCGA HN	Yes
2997	36304	UM-P09	chr3	9970121	C	T	IL17RC	Germline	TCGA HN	Yes
2997	36304	UM-P09	chr5	56177843	A	C	MAP3K1	Germline	TCGA HN	Yes
2997	36304	UM-P09	chr6	35423886	G	C	FANCE	Germline	FA	Yes
2997	36304	UM-P09	chr14	45606387	C	A	FANCM	Germline	FA	Yes
2997	36304	UM-P09	chr17	41243509	C	A	BRCA1	Germline	FA	Yes
3065	36305	UM-P10	chr4	106156187	G	A	TET2	Germline	Epigenetic regulator	Yes
3065	36305	UM-P10	chr5	56177843	A	G	MAP3K1	Germline	TCGA HN	Yes
3065	36305	UM-P10	chr6	57398163	C	T	PRIM2	Germline	TCGA HN	Yes
3065	36305	UM-P10	chr12	49434409	G	A	KMT2D	Germline	Cancer-relateds	No
3065	36305	UM-P10	chr17	5462417	G	A	NLRP1	Germline	TCGA HN	Yes
3087	36306	UM-P11	chr4	106157698	T	A	TET2	Germline	Epigenetic regulator	Yes
3087	36306	UM-P11	chr4	113359702	C	G	ALPK1	Germline	TCGA HN	Yes
3087	36306	UM-P11	chr12	109936056	C	T	UBE3B	Germline	TCGA HN	Yes
3114	36307	UM-N11	chr2	24435599	C	T	ITSN2	Germline	TCGA HN	Yes
3114	36307	UM-N11	chr3	9974976	T	G	IL17RC	Germline	TCGA HN	Yes
3114	36307	UM-N11	chr5	118556760	G	A	DMXL1	Germline	TCGA HN	Yes
3114	36307	UM-N11	chr17	41246481	C	T	BRCA1	Germline	FA	Yes
3114	36307	UM-N11	chr20	62325833	G	C	RTEL1	Germline	TCGA HN	Yes
3114	36307	UM-N11	chr22	50969647	G	C	ODF3B	Germline	TCGA HN	Yes
3115	36308	UM-P12	chr9	139409976	C	T	NOTCH1	Germline	Cancer-relateds	Yes
3115	36308	UM-P12	chr17	59885956	C	A	BRIP1	Germline	FA	Yes
3115	36308	UM-P12	chr22	45768153	G	A	SMC1B	Germline	TCGA HN	Yes
3120	36309	UM-N12	chr3	9975108	C	T	IL17RC	Germline	TCGA HN	Yes
3120	36309	UM-N12	chr4	153332559	A	T	FBXW7	Germline	TCGA HN	Yes
3120	36309	UM-N12	chr6	57472406	A	T	PRIM2	Germline	TCGA HN	Yes
3120	36309	UM-N12	chr6	150342310	G	A	RAET1L	Germline	TCGA HN	Yes
3120	36309	UM-N12	chr12	49425386	C	G	KMT2D	Germline	Cancer-relateds	No
3120	36309	UM-N12	chr17	48618168	C	G	EPN3	Germline	TCGA HN	Yes
3120	36309	UM-N12	chr20	62324328	C	G	RTEL1	Germline	TCGA HN	Yes
3135	36310	UM-N13	chr1	39775303	G	T	MACF1	Germline	TCGA HN	Yes
3135	36310	UM-N13	chr2	97482948	G	A	CNNM3	Germline	TCGA HN	Yes
3135	36310	UM-N13	chr3	9970121	C	A	IL17RC	Germline	TCGA HN	Yes
3135	36310	UM-N13	chr4	113352832	G	C	ALPK1	Germline	TCGA HN	Yes
3135	36310	UM-N13	chr5	118513063	G	A	DMXL1	Germline	TCGA HN	Yes
3135	36310	UM-N13	chr6	31323184	G	T	HLA-B	Germline	TCGA HN	Yes
3135	36310	UM-N13	chr6	57398163	G	A	PRIM2	Germline	TCGA HN	Yes
3135	36310	UM-N13	chr12	49426460	G	A	KMT2D	Germline	Cancer-relateds	No
3135	36310	UM-N13	chr14	68353893	A	G	RAD51B	Germline	TCGA HN	Yes
3135	36310	UM-N13	chr22	50969647	C	A	ODF3B	Germline	TCGA HN	Yes
3182	36311	UM-P13	chr1	39853640	C	T	MACF1	Germline	TCGA HN	Yes
3182	36311	UM-P13	chr2	24435599	C	T	ITSN2	Germline	TCGA HN	Yes
3182	36311	UM-P13	chr3	9965582	A	C	IL17RC	Germline	TCGA HN	Yes
3182	36311	UM-P13	chr5	56177843	G	C	MAP3K1	Germline	TCGA HN	Yes
3182	36311	UM-P13	chr5	118513876	C	A	DMXL1	Germline	TCGA HN	Yes
3182	36311	UM-P13	chr12	49434409	C	A	KMT2D	Germline	Cancer-relateds	No
3182	36311	UM-P13	chr12	109921448	G	A	UBE3B	Germline	TCGA HN	Yes
3214	36312	UM-N14	chr2	209108301	A	G	IDH1	Germline	Epigenetic regulator	Yes
3214	36312	UM-N14	chr6	57398163	C	T	PRIM2	Germline	TCGA HN	Yes
3214	36312	UM-N14	chr14	68331816	G	A	RAD51B	Germline	TCGA HN	Yes
3214	36312	UM-N14	chr17	3627347	G	A	GSG2	Germline	TCGA HN	Yes
3214	36312	UM-N14	chr19	50154190	T	A	SCAF1	Germline	TCGA HN	Yes
3214	36312	UM-N14	chr22	43583051	C	G	TTLL12	Germline	TCGA HN	Yes
3230	36313	UM-P14	chr6	57398163	C	T	PRIM2	Germline	TCGA HN	Yes
3230	36313	UM-P14	chr17	5442790	C	T	NLRP1	Germline	TCGA HN	Yes
3230	36313	UM-P14	chr17	41246014	T	G	BRCA1	Germline	FA	Yes
3230	36313	UM-P14	chr22	45749966	G	A	SMC1B	Germline	TCGA HN	Yes
3244	36314	UM-P15	chr3	48623124	C	T	COL7A1	Germline	TCGA HN	Yes
3244	36314	UM-P15	chr4	106156163	G	C	TET2	Germline	Epigenetic regulator	Yes
3253	36315	UM-P16	chr4	187524525	G	C	FAT1	Germline	Cancer-relateds	Yes
3253	36315	UM-P16	chr13	32912750	C	T	BRCA2	Germline	FA	Yes
3253	36315	UM-P16	chr16	23635348	C	A	PALB2	Germline	FA	Yes
3253	36315	UM-P16	chr17	5425076	G	A	NLRP1	Germline	TCGA HN	Yes
330	36302	UM-N09	chr1	151502427	C	T	CGN	Germline	TCGA HN	Yes
330	36302	UM-N09	chr6	57398163	A	T	PRIM2	Germline	TCGA HN	Yes
330	36302	UM-N09	chr11	22646398	A	T	FANCF	Germline	FA	Yes
330	36302	UM-N09	chr17	3627456	G	A	GSG2	Germline	TCGA HN	Yes
3383	36316	UM-P17	chr2	24435599	C	G	ITSN2	Germline	TCGA HN	Yes
3383	36316	UM-P17	chr2	220251685	C	G	DNPEP	Germline	TCGA HN	Yes
3383	36316	UM-P17	chr5	179302985	C	G	TBC1D9B	Germline	TCGA HN	Yes
3383	36316	UM-P17	chr6	57398163	G	T	PRIM2	Germline	TCGA HN	Yes
3383	36316	UM-P17	chr6	150342155	G	A	RAET1L	Germline	TCGA HN	Yes
3391	36317	UM-N15	chr1	39749772	C	A	MACF1	Germline	TCGA HN	Yes
3391	36317	UM-N15	chr1	120548095	G	C	NOTCH2	Germline	Cancer-relateds	Yes
3391	36317	UM-N15	chr1	151502427	G	A	CGN	Germline	TCGA HN	Yes
3391	36317	UM-N15	chr2	97493609	G	T	CNNM3	Germline	TCGA HN	Yes
3391	36317	UM-N15	chr5	118513876	G	A	DMXL1	Germline	TCGA HN	Yes
3391	36317	UM-N15	chr5	176638506	G	A	NSD1	Germline	Cancer-relateds	Yes
3391	36317	UM-N15	chr19	50149813	A	G	SCAF1	Germline	TCGA HN	Yes
3391	36317	UM-N15	chr22	50969647	C	A	ODF3B	Germline	TCGA HN	Yes
3401	36318	UM-N16	chr22	39440199	C	T	APOBEC3F	Germline	APOBEC	Yes
3421	36319	UM-N17	chr3	9965582	C	T	IL17RC	Germline	TCGA HN	Yes
3421	36319	UM-N17	chr4	187524525	A	C	FAT1	Germline	Cancer-relateds	Yes
3421	36319	UM-N17	chr17	5424936	G	C	NLRP1	Germline	TCGA HN	Yes
3432	36320	UM-N18	chr6	32084337	C	A	ATF6B	Germline	TCGA HN	Yes
3448	36321	UM-P18	chr1	39851472	C	A	MACF1	Germline	TCGA HN	Yes
3448	36321	UM-P18	chr1	120548095	G	A	NOTCH2	Germline	Cancer-relateds	Yes
3448	36321	UM-P18	chr2	24435599	A	G	ITSN2	Germline	TCGA HN	Yes
3448	36321	UM-P18	chr2	220251685	C	T	DNPEP	Germline	TCGA HN	Yes
3448	36321	UM-P18	chr6	57398163	G	A	PRIM2	Germline	TCGA HN	Yes
3448	36321	UM-P18	chr6	158492660	G	A	SYNJ2	Germline	TCGA HN	Yes
3448	36321	UM-P18	chr12	109936056	T	A	UBE3B	Germline	TCGA HN	Yes
3448	36321	UM-P18	chr16	23635348	C	G	PALB2	Germline	FA	Yes
3448	36321	UM-P18	chr22	50970068	C	T	ODF3B	Germline	TCGA HN	Yes
