# Supplementary material for: Expressed HNSCC variants by HPV-status in a well-characterized Michigan cohort
Source: Sci Rep. 2018 Jul 30;8:11458. doi: 10.1038/s41598-018-29599-w (PMC6065423; doi:10.1038/s41598-018-29599-w)
Supplement: Supplementary file 4 — Table S3 [file 41598_2018_29599_MOESM4_ESM.xlsx]

## Sheet: NRDinFAgenes_annot
CHROM	POS	REF	ALT	ID	GENE	MAF_esp6500siv2_all	MAF_1000g2015aug_all	SIFT_pred	Polyphen2_HDIV_pred	Polyphen2_HVAR_pred	cosmic70	clinVar_Clinical_Significance	clinVar_Review_Status
chr3	10115033	G	T	rs35495399	FANCD2	0.0257	0.0081869	D	B	B	.	Benign/Likely Benign	(2 Stars) Criteria Provided, Multiple Submitters, No Conflicts
chr6	35423886	C	T	rs7761870	FANCE	0.0423	0.0353435	D	B	B	.	Benign/Likely Benign	(2 Stars) Criteria Provided, Multiple Submitters, No Conflicts
chr11	22646398	G	A	rs45451294	FANCF	0.0131	0.00499201	T	P	P	.	Benign	(2 Stars) Criteria Provided, Multiple Submitters, No Conflicts
chr13	32912750	G	T	rs28897727	BRCA2	0.004	0.00399361	D	B	B	ID\x3dCOSM3736088\x3bOCCURENCE\x3d1(skin)	Benign	(3 Stars) Reviewed By Expert Panel
chr14	45606387	A	G	rs45547534	FANCM	0.0114	0.00539137	D	D	D	.	Benign	(2 Stars) Criteria Provided, Multiple Submitters, No Conflicts
chr14	45658024	C	T	rs61746943	FANCM	0.0168	0.0061901	D	P	P	.	Benign/Likely Benign	(2 Stars) Criteria Provided, Multiple Submitters, No Conflicts
chr15	89825056	A	G	rs144908351	FANCI	0.0024	0.000798722	T	P	B	.	Conflicting Interpretations Of Pathogenicity	(1 Star) Criteria Provided, Conflicting Interpretations
chr15	89828441	C	T	rs117125761	FANCI	0.0076	0.00199681	D	D	D	.	Benign/Likely Benign	(2 Stars) Criteria Provided, Multiple Submitters, No Conflicts
chr15	89849361	G	T	rs199502679	FANCI	0	0.000399361	D	D	D	.	Uncertain Significance	(1 Stars) Criteria Provided, Single Submitter
chr16	3632347	T	C	rs111738042	SLX4	0.0058	0.00199681	D	B	B	.	Benign/Likely Benign	(2 Stars) Criteria Provided, Multiple Submitters, No Conflicts
chr16	3632465	G	A	.	SLX4	0	0	D	D	B	.
chr16	23634293	C	T	rs45551636	PALB2	0.0179	0.00858626	D	D	D	.	Benign/Likely Benign	(2 Stars) Criteria Provided, Multiple Submitters, No Conflicts
chr16	23635348	A	C	rs45478192	PALB2	0.0015	0.000798722	D	D	D	.	Conflicting Interpretations Of Pathogenicity	(1 Star) Criteria Provided, Conflicting Interpretations
chr16	23641011	G	C	.	PALB2	0	0	T	D	P	.
chr16	23646857	A	G	rs45494092	PALB2	0.0142	0.00678914	D	B	B	.	Conflicting Interpretations Of Pathogenicity	(1 Star) Criteria Provided, Conflicting Interpretations
chr16	89813023	G	A	rs142833057	FANCA	7.7e-05	0	D	D	D	ID\x3dCOSM705286\x3bOCCURENCE\x3d1(endometrium),1(lung)	Likely Pathogenic	(1 Stars) Criteria Provided, Single Submitter
chr16	89877200	G	C	rs141367100	FANCA	0.0005	0.000199681	T	D	D	.
chr17	41243509	T	C	rs28897689	BRCA1	0.0048	0.000599042	D	B	B	.	Benign	(3 Stars) Reviewed By Expert Panel
chr17	41246014	G	A	rs41286294	BRCA1	0	0	D	D	D	.	Conflicting Interpretations Of Pathogenicity	(1 Star) Criteria Provided, Conflicting Interpretations
chr17	41246481	T	C	rs1799950	BRCA1	0.0459	0.0217652	D	D	D	ID\x3dCOSM3755569\x3bOCCURENCE\x3d1(large_intestine)	Benign	(3 Stars) Reviewed By Expert Panel
chr17	59885956	G	A	rs28997569	BRIP1	0.0009	0.00139776	.	D	D	.	Likely Benign	(2 Stars) Criteria Provided, Multiple Submitters, No Conflicts
