# Supplementary material for: Expressed HNSCC variants by HPV-status in a well-characterized Michigan cohort
Source: Sci Rep. 2018 Jul 30;8:11458. doi: 10.1038/s41598-018-29599-w (PMC6065423; doi:10.1038/s41598-018-29599-w)
Supplement: Supplementary file 5 — Table S4 [file 41598_2018_29599_MOESM5_ESM.xlsx]

## Sheet: Sheet1
	Estimate	Std. Error	t value	p value
(Intercept)	-14.5543	20.9748	-0.694	0.49346
APOBEC2	1.21325	1.996	0.608	0.54819
APOBEC3A	0.08585	0.1316	0.652	0.51947
APOBEC3B	0.38392	0.50369	0.762	0.4523
APOBEC3C	3.16118	1.09108	2.897	0.00723
APOBEC3D	0.56269	4.05427	0.139	0.89061
APOBEC3F	-4.17997	3.60942	-1.158	0.25662
APOBEC3G	-0.06587	0.88808	-0.074	0.9414
