# Supplementary material for: Expressed HNSCC variants by HPV-status in a well-characterized Michigan cohort
Source: Sci Rep. 2018 Jul 30;8:11458. doi: 10.1038/s41598-018-29599-w (PMC6065423; doi:10.1038/s41598-018-29599-w)
Supplement: Supplementary file 6 — Table S5 [file 41598_2018_29599_MOESM6_ESM.xlsx]

## Sheet: 72PanelGenes_TargetedSequencing
Gene symbol	Category
CDKN2A	Cancer-related genes
FAT1	Cancer-related genes
TP53	Cancer-related genes
CASP8	Cancer-related genes
AJUBA	Cancer-related genes
PIK3CA	Cancer-related genes
NOTCH1	Cancer-related genes
NOTCH2	Cancer-related genes
KMT2D	Cancer-related genes
NSD1	Cancer-related genes
HLA-A	Cancer-related genes
TGFBR2	Cancer-related genes
PALB2	FA gene
FANCA	FA gene
BRCA1	FA gene
FANCD2	FA gene
FANCE	FA gene
BRCA2	FA gene
BRIP1	FA gene
FANCG	FA gene
FANCF	FA gene
FANCC	FA gene
FANCI	FA gene
FANCM	FA gene
FANCB	FA gene
FANCL	FA gene
APOBEC3A	APOBEC gene
APOBEC3F	APOBEC gene
APOBEC3H	APOBEC gene
APOBEC3C	APOBEC gene
APOBEC3D	APOBEC gene
APOBEC3G	APOBEC gene
PRIM2	TCGA HN gene
ALPK1	TCGA HN gene
ARAP3	TCGA HN gene
ATF6B	TCGA HN gene
CGN	TCGA HN gene
CNNM3	TCGA HN gene
COL7A1	TCGA HN gene
DMXL1	TCGA HN gene
DNPEP	TCGA HN gene
EPN3	TCGA HN gene
GSG2	TCGA HN gene
HLA-B	TCGA HN gene
IL17RC	TCGA HN gene
ITSN2	TCGA HN gene
MAP3K1	TCGA HN gene
NLRP1	TCGA HN gene
ODF3B	TCGA HN gene
RAD51B	TCGA HN gene
RTEL1	TCGA HN gene
SCAF1	TCGA HN gene
SMC1B	TCGA HN gene
SPRR2B	TCGA HN gene
TSEN54	TCGA HN gene
TTLL12	TCGA HN gene
UBE3B	TCGA HN gene
SYNJ2	TCGA HN gene
MACF1	TCGA HN gene
TBC1D9B	TCGA HN gene
MLL2	TCGA HN gene
HRAS	TCGA HN gene
FBXW7	TCGA HN gene
SEC22B	TCGA HN gene
S100A11	TCGA HN gene
IFITM1	TCGA HN gene
POLR3K	TCGA HN gene
RAET1L	TCGA HN gene
TET2	Epigenetic regulator
TERT	Epigenetic regulator
IDH1	Epigenetic regulator
IDH2	Epigenetic regulator
